# Supplementary material for: A risk model based on pyroptosis subtypes predicts tumor immune microenvironment and guides chemotherapy and immunotherapy in bladder cancer
Source: Sci Rep. 2022 Dec 12;12:21467. doi: 10.1038/s41598-022-26110-4 (PMC9744904; doi:10.1038/s41598-022-26110-4)
Supplement: Supplementary file 4 — Supplementary Information 4. [file 41598_2022_26110_MOESM4_ESM.xls]

## Sheet: Table S1
Table S1 Gene list of pyroptosis-related genes
ID	Gene symbol	Full names
1	AIM2	Absent in melanoma 2
2	APIP	APAF1 Interacting Protein
3	CASP1	Cysteine-aspartic acid protease-1
4	CASP4	Cysteine-aspartic acid protease-4
5	CASP8	Cysteine-aspartic acid protease-8
6	DHX9	DExH-box helicase 9
7	GSDMA	Gasdermin A
8	GSDMB	Gasdermin B
9	GSDMC	Gasdermin C
10	GSDMD	Gasdermin D
11	GSDME	Gasdermin E
12	GZMA	Granzyme A
13	GZMB	Granzyme B
14	NAIP	NLR family apoptosis inhibitory protein
15	NLRC4	NLR family CARD domain containing 4
16	NLRP1	NLR family pyrin domain containing 1
17	NLRP9	NLR family pyrin domain containing 9
18	ZBP1	Z-DNA binding protein 1
19	CASP3	Cysteine-aspartic acid protease-3
20	CASP5	Cysteine-aspartic acid protease-5
21	CASP6	Cysteine-aspartic acid protease-6
22	CASP9	Cysteine-aspartic acid protease-9
23	ELANE	Elastase, neutrophil expressed
24	GPX4	Glutathione peroxidase 4
25	IL18	Interleukin 18
26	IL1B	Interleukin 1 beta
27	IL6	Interleukin 6
28	NLRP2	NLR family pyrin domain containing 2
29	NLRP3	NLR family pyrin domain containing 3
30	NLRP6	NLR family pyrin domain containing 6
31	NLRP7	NLR family pyrin domain containing 7
32	NOD1	Nucleotide binding oligomerization domain containing 1
33	NOD2	Nucleotide binding oligomerization domain containing 2
34	PJVK	Pejvakin
35	PLCG1	Phospholipase C gamma 1
36	PRKACA	Protein kinase cAMP-activated catalytic subunit alpha
37	PYCARD	PYD and CARD domain containing
38	SCAF11	SR-related CTD associated factor 11
39	TIRAP	TIR domain containing adaptor protein
40	TNF	Tumor necrosis factor
41	BAK1	BCL2 antagonist/killer 1
42	BAX	BCL2 associated X
43	CHMP2A	Charged multivesicular body protein 2A
44	CHMP2B	Charged multivesicular body protein 2B
45	CHMP3	Charged multivesicular body protein 3
46	CHMP4A	Charged multivesicular body protein 4A
47	CHMP4B	Charged multivesicular body protein 4B
48	CHMP4C	Charged multivesicular body protein 4C
49	CHMP6	Charged multivesicular body protein 6
50	CHMP7	Charged multivesicular body protein 7
51	CYCS	Cytochrome C, somatic
52	HMGB1	High mobility group box 1
53	IL1A	Interleukin 1 alpha
54	IRF1	Interferon regulatory factor 1
55	IRF2	Interferon regulatory factor 2
56	TP53	Tumor protein P53
57	TP63	Tumor protein P63
