# Supplementary material for: A risk model based on pyroptosis subtypes predicts tumor immune microenvironment and guides chemotherapy and immunotherapy in bladder cancer
Source: Sci Rep. 2022 Dec 12;12:21467. doi: 10.1038/s41598-022-26110-4 (PMC9744904; doi:10.1038/s41598-022-26110-4)
Supplement: Supplementary file 5 — Supplementary Information 5. [file 41598_2022_26110_MOESM5_ESM.xls]

## Sheet: Table S2
Table S2 Identification of differentially expressed genes between BLCA and normal tissues
Gene symbol	baseMean	log2(Fold change)	lfcSE	Stat	P value	Adjusted P value	Change
CLEC3B	308.336	-4.85673	0.338242	-14.3587	9.39229e-47	1.14586e-42	Down
SSX1	19.6281	21.5495	1.53133	14.0725	5.60827e-45	3.42104e-41	Up
PLCD4	206.221	-2.86736	0.204449	-14.0248	1.09902e-44	4.46935e-41	Down
EPM2A	282.485	-2.43039	0.177583	-13.686	1.23185e-42	3.75715e-39	Down
ESM1	806.718	5.18366	0.381686	13.581	5.19419e-42	1.26738e-38	Up
SRF	3233.04	-1.8641	0.13869	-13.4407	3.48995e-41	7.09623e-38	Down
SLC25A25	1008.06	-2.74462	0.20867	-13.1529	1.63719e-39	2.85339e-36	Down
ITPKB	1777.46	-2.21361	0.17097	-12.9473	2.43302e-38	3.69295e-35	Down
CRY2	1142.75	-1.84359	0.142487	-12.9386	2.72431e-38	3.69295e-35	Down
EME1	320.183	2.96742	0.232391	12.7691	2.44011e-37	2.97693e-34	Up
DMPK	2956.07	-2.37635	0.186363	-12.7512	3.07023e-37	3.40517e-34	Down
XRCC2	437.426	2.67522	0.210619	12.7017	5.78375e-37	5.88015e-34	Up
LDLRAD2	76.3346	-2.84237	0.225197	-12.6217	1.60236e-36	1.50376e-33	Down
PYGM	185.585	-4.89454	0.390925	-12.5204	5.77465e-36	5.03219e-33	Down
CSRNP1	2171.07	-2.86091	0.228781	-12.5051	7.00528e-36	5.69763e-33	Down
MYOM1	310.137	-4.33697	0.347746	-12.4717	1.06586e-35	8.12715e-33	Down
COL10A1	1358.34	7.20024	0.578873	12.4384	1.61782e-35	1.16102e-32	Up
STIL	873.791	2.42039	0.197184	12.2748	1.2367e-34	8.38206e-32	Up
SMTN	6201.49	-3.08692	0.253007	-12.2009	3.07348e-34	1.9735e-31	Down
KIF18B	1059.11	2.94358	0.242545	12.1362	6.78726e-34	4.14023e-31	Up
SLMAP	3984.79	-2.11646	0.175173	-12.0821	1.31248e-33	7.62487e-31	Down
MEF2D	2357.88	-1.47875	0.122794	-12.0426	2.1216e-33	1.17652e-30	Down
PPP1R12A	3982.67	-1.57599	0.13123	-12.0094	3.17327e-33	1.68321e-30	Down
HJURP	1272.5	2.66398	0.223158	11.9377	7.52966e-33	3.82758e-30	Up
CBX7	1252.74	-2.6694	0.223798	-11.9277	8.48711e-33	4.14171e-30	Down
TCF21	294.52	-4.11148	0.346562	-11.8636	1.82831e-32	8.57899e-30	Down
TROAP	1185.59	2.75411	0.232625	11.8393	2.44493e-32	1.10475e-29	Up
DNA2	538.088	1.99403	0.169397	11.7714	5.48345e-32	2.38922e-29	Up
FABP1	19.6312	21.784	1.85783	11.7255	9.433e-32	3.96836e-29	Up
FBXL22	153.166	-3.71214	0.316921	-11.7131	1.09176e-31	4.43981e-29	Down
F10	93.8291	-4.0565	0.347698	-11.6667	1.88518e-31	7.41909e-29	Down
CST1	624.089	7.31659	0.630547	11.6036	3.95283e-31	1.50702e-28	Up
IQGAP3	2046.51	2.82113	0.243309	11.5948	4.37764e-31	1.6184e-28	Up
AURKA	1747.99	2.44143	0.210757	11.5841	4.96154e-31	1.78032e-28	Up
POLQ	744.79	2.55114	0.220401	11.575	5.51806e-31	1.92344e-28	Up
CKAP2L	932.063	2.76988	0.240863	11.4998	1.32234e-30	4.48127e-28	Up
RYR3	105.69	-2.86354	0.249082	-11.4964	1.37606e-30	4.53726e-28	Down
NACC2	1306.71	-2.64071	0.231515	-11.4062	3.89205e-30	1.24955e-27	Down
ILK	427.655	-2.26094	0.198757	-11.3754	5.54372e-30	1.73419e-27	Down
PIP5K1C	3362.74	-1.24585	0.110026	-11.3233	1.00593e-29	3.06809e-27	Down
UHRF1	1096.06	2.52437	0.22355	11.2922	1.43379e-29	4.26641e-27	Up
KLF2	1048.5	-3.1718	0.281141	-11.2819	1.61276e-29	4.68469e-27	Down
COL11A1	2068.32	6.23051	0.557144	11.183	4.94177e-29	1.40208e-26	Up
FILIP1	412.613	-4.01721	0.359895	-11.1622	6.24419e-29	1.73134e-26	Down
PJA2	3944.32	-1.55554	0.139396	-11.1591	6.46239e-29	1.75203e-26	Down
LIMS2	1715.15	-3.63887	0.326264	-11.1531	6.91256e-29	1.83333e-26	Down
FANCA	1033.81	2.26028	0.202989	11.135	8.47537e-29	2.19999e-26	Up
SH3BGR	246.35	-2.64558	0.237862	-11.1224	9.766e-29	2.48219e-26	Down
RAD54L	549.707	2.5038	0.225176	11.1193	1.01068e-28	2.51639e-26	Up
CENPA	607.41	2.85038	0.257362	11.0754	1.65186e-28	4.03054e-26	Up
MMP11	8690.87	5.19778	0.46963	11.0678	1.79687e-28	4.29839e-26	Up
CDK1	3295.8	2.25693	0.204332	11.0454	2.3065e-28	5.41141e-26	Up
FAM72D	82.3341	3.26382	0.295712	11.0372	2.52893e-28	5.82132e-26	Up
PER2	901.247	-2.22435	0.201852	-11.0197	3.07085e-28	6.93786e-26	Down
HLF	179.434	-4.59544	0.420634	-10.925	8.75089e-28	1.94111e-25	Down
CDCA8	1541.63	2.3826	0.218589	10.8999	1.15391e-27	2.51388e-25	Up
KIF2C	2248.25	2.33679	0.21486	10.8759	1.50196e-27	3.21473e-25	Up
RDM1	143.462	3.56743	0.328608	10.8562	1.86363e-27	3.92004e-25	Up
HDAC4	664.196	-2.09747	0.193464	-10.8416	2.18533e-27	4.51881e-25	Down
POPDC2	379.688	-3.9465	0.364576	-10.8249	2.6242e-27	5.33586e-25	Down
SOX17	134.749	-3.00706	0.27817	-10.8102	3.08107e-27	6.16214e-25	Down
BLM	712.336	1.97555	0.182858	10.8037	3.3049e-27	6.50319e-25	Up
PLK4	814.119	1.94432	0.180098	10.7958	3.60124e-27	6.97384e-25	Up
UBE2C	3355.32	2.5369	0.23563	10.7664	4.95771e-27	9.45064e-25	Up
CFD	1751.97	-3.90664	0.364512	-10.7175	8.42759e-27	1.56384e-24	Down
NT5DC3	755.129	-2.44	0.227673	-10.7171	8.46012e-27	1.56384e-24	Down
MTBP	453.234	1.94017	0.181338	10.6992	1.02673e-26	1.86956e-24	Up
PSD	905.595	-4.08611	0.383227	-10.6624	1.52684e-26	2.73933e-24	Down
C21orf58	527.229	2.53173	0.237577	10.6565	1.62679e-26	2.85087e-24	Up
KANK2	4004.86	-2.81762	0.264418	-10.6559	1.63574e-26	2.85087e-24	Down
ZBTB47	902.514	-1.75487	0.164778	-10.6499	1.74521e-26	2.96391e-24	Down
ABL1	3635.91	-1.67623	0.157397	-10.6497	1.74919e-26	2.96391e-24	Down
RECQL4	2310.7	2.14326	0.201352	10.6444	1.85242e-26	3.09582e-24	Up
TTK	1159.36	2.38607	0.224224	10.6414	1.91146e-26	3.15133e-24	Up
PCSK7	1231.16	-2.02111	0.189989	-10.638	1.98243e-26	3.22476e-24	Down
GPRASP1	378.431	-2.86905	0.270788	-10.5952	3.13694e-26	5.03562e-24	Down
COX7A1	312.622	-3.01215	0.285117	-10.5646	4.34762e-26	6.88844e-24	Down
SLC2A4	224.617	-4.94226	0.467977	-10.5609	4.52329e-26	7.07488e-24	Down
CASP2	3036.83	1.18666	0.112389	10.5585	4.63945e-26	7.16471e-24	Up
ACACB	705.279	-2.7852	0.264123	-10.5451	5.35183e-26	8.11856e-24	Down
ARID5A	1566.43	-2.24174	0.2126	-10.5444	5.39019e-26	8.11856e-24	Down
MOB2	1519.97	-1.20926	0.115073	-10.5086	7.8865e-26	1.17336e-23	Down
FBXL6	1712.2	1.47725	0.141305	10.4543	1.39987e-25	2.05763e-23	Up
KIF4A	1639.97	2.35624	0.225432	10.4521	1.43285e-25	2.08104e-23	Up
SOBP	264.246	-3.17239	0.303599	-10.4493	1.47671e-25	2.11952e-23	Down
BRIP1	684.041	2.28665	0.219105	10.4363	1.69262e-25	2.40116e-23	Up
TACR2	199.801	-4.55013	0.436143	-10.4327	1.75868e-25	2.46619e-23	Down
FANCB	142.979	2.29218	0.220099	10.4143	2.13362e-25	2.93188e-23	Up
DEPDC1B	620.513	2.41694	0.232107	10.413	2.16187e-25	2.93188e-23	Up
LBX2	92.2768	2.58741	0.248479	10.413	2.16286e-25	2.93188e-23	Up
CGNL1	487.424	-3.2372	0.310941	-10.411	2.20945e-25	2.96212e-23	Down
PLAC9	261.914	-3.33953	0.320986	-10.404	2.37797e-25	3.11809e-23	Down
ITGB1BP2	86.2611	-2.65492	0.255206	-10.403	2.40141e-25	3.11809e-23	Down
PDE2A	408.987	-2.99592	0.287987	-10.403	2.40246e-25	3.11809e-23	Down
RASSF3	2060.39	-2.02681	0.194928	-10.3978	2.53779e-25	3.25905e-23	Down
FNBP1	2527.53	-2.2228	0.214244	-10.3751	3.21893e-25	4.09072e-23	Down
CDC25C	409.536	2.41402	0.232811	10.369	3.43044e-25	4.31458e-23	Up
CACNA1H	1484.7	-3.81114	0.367708	-10.3646	3.59348e-25	4.47352e-23	Down
ATAD5	606.445	1.90243	0.18378	10.3517	4.11211e-25	5.06745e-23	Up
RAB9B	155.529	-3.37791	0.326442	-10.3477	4.2879e-25	5.23123e-23	Down
GNG7	205.534	-3.10477	0.301859	-10.2855	8.19256e-25	9.89596e-23	Down
NEK2	1088.19	2.39181	0.233096	10.2611	1.05522e-24	1.261e-22	Up
DIXDC1	771.247	-2.8885	0.281524	-10.2602	1.06462e-24	1.261e-22	Down
STK40	2205.62	-1.53884	0.150212	-10.2445	1.25287e-24	1.46017e-22	Down
GINS1	1382.56	2.06902	0.20197	10.2442	1.25671e-24	1.46017e-22	Up
PKD1	2872.29	-1.78627	0.174426	-10.2408	1.30092e-24	1.49729e-22	Down
CSRP1	15515.9	-2.56554	0.250578	-10.2385	1.33306e-24	1.50662e-22	Down
CDCA3	1205.09	2.21751	0.216595	10.2381	1.33887e-24	1.50662e-22	Up
SKA3	791.59	2.24839	0.219622	10.2375	1.34608e-24	1.50662e-22	Up
CENPK	563.922	2.21947	0.216931	10.2312	1.43694e-24	1.5937e-22	Up
RNF122	517.222	-2.06818	0.202413	-10.2176	1.6534e-24	1.81725e-22	Down
PPP1R14A	661.193	-3.46723	0.33941	-10.2155	1.69056e-24	1.8415e-22	Down
NUF2	1243.13	2.60287	0.255182	10.2001	1.98152e-24	2.13934e-22	Up
PPP1R12B	4584.85	-3.20247	0.314102	-10.1956	2.07376e-24	2.21929e-22	Down
RAC3	721.939	2.83114	0.277986	10.1845	2.32656e-24	2.46818e-22	Up
SLC26A6	1016.91	1.85018	0.181824	10.1756	2.54713e-24	2.67888e-22	Up
PFKFB4	866.671	2.50442	0.246242	10.1706	2.68296e-24	2.79762e-22	Up
CFL2	1440.76	-2.74885	0.271125	-10.1387	3.71952e-24	3.81913e-22	Down
PPP1R12C	4929.93	-1.34889	0.133045	-10.1386	3.72521e-24	3.81913e-22	Down
ITGA8	624.366	-3.32127	0.32794	-10.1277	4.1636e-24	4.23299e-22	Down
SPAG5	2534.37	2.11099	0.208981	10.1014	5.44806e-24	5.49308e-22	Up
ARHGAP11A	1375.34	1.93077	0.191506	10.082	6.63464e-24	6.63464e-22	Up
NR4A1	5984.04	-3.76785	0.374112	-10.0715	7.38743e-24	7.32737e-22	Down
HAAO	241.462	-2.63795	0.261957	-10.0702	7.48528e-24	7.36455e-22	Down
ASF1B	1512	2.09966	0.208574	10.0667	7.75215e-24	7.5661e-22	Up
DCUN1D3	875.496	-1.50591	0.150117	-10.0316	1.10737e-23	1.07222e-21	Down
DNAJB5	636.943	-2.96452	0.296061	-10.0132	1.33382e-23	1.28131e-21	Down
PAMR1	540.011	-2.86166	0.28618	-9.99954	1.531e-23	1.45923e-21	Down
HMGB3	5378.87	1.93973	0.194005	9.99834	1.54976e-23	1.4655e-21	Up
KIF18A	512.048	2.36631	0.236688	9.99758	1.56159e-23	1.4655e-21	Up
OIP5	242.191	2.32264	0.232874	9.97378	1.98517e-23	1.84879e-21	Up
SALL4	218.505	3.67975	0.369163	9.96783	2.10786e-23	1.94817e-21	Up
FAM107A	410.138	-4.06442	0.408261	-9.95544	2.38763e-23	2.19015e-21	Down
ZBTB4	3690.32	-1.38021	0.138681	-9.95244	2.46085e-23	2.24048e-21	Down
CENPI	388.929	2.174	0.218457	9.95162	2.48118e-23	2.24225e-21	Up
NCAPH	1214.72	2.26891	0.228024	9.95029	2.51458e-23	2.25573e-21	Up
CDC45	982.315	2.29847	0.231516	9.9279	3.14804e-23	2.80337e-21	Up
BHMT2	96.2432	-4.11052	0.414219	-9.92353	3.28919e-23	2.90784e-21	Down
BUB1B	1231.29	2.15317	0.217631	9.89368	4.43422e-23	3.8919e-21	Up
EIF2AK1	10978.3	1.05098	0.106241	9.89243	4.49015e-23	3.91285e-21	Up
SKA1	763.142	2.3054	0.23314	9.88846	4.67136e-23	4.04189e-21	Up
TPX2	5931.34	2.38745	0.242732	9.83576	7.89708e-23	6.73737e-21	Up
LTBP4	5046.04	-2.69368	0.27399	-9.83132	8.2529e-23	6.99204e-21	Down
USP12	1681.46	-1.26241	0.128426	-9.82986	8.37335e-23	7.04517e-21	Down
FBXO31	1281.39	-1.2351	0.125778	-9.81973	9.25948e-23	7.73737e-21	Down
PDE1C	163.99	-3.74484	0.382107	-9.8005	1.12029e-22	9.29768e-21	Down
SLC12A8	996.873	2.58351	0.263882	9.79037	1.2384e-22	1.02084e-20	Up
GSN	18661.4	-2.18943	0.223769	-9.78434	1.31454e-22	1.07633e-20	Down
RBPMS2	507.488	-3.73529	0.381798	-9.78342	1.32648e-22	1.07887e-20	Down
HELLS	1380.99	1.66997	0.170743	9.78062	1.36369e-22	1.10179e-20	Up
CALR	56038.4	1.18103	0.120823	9.77482	1.44421e-22	1.15917e-20	Up
RAB23	687.076	-2.67817	0.274076	-9.77161	1.49064e-22	1.18862e-20	Down
FYCO1	2606.25	-1.93054	0.198025	-9.749	1.86302e-22	1.4759e-20	Down
ACTL6A	3873.39	1.18185	0.121267	9.74589	1.92087e-22	1.51191e-20	Up
RCAN2	838.929	-2.9663	0.304585	-9.73883	2.0592e-22	1.6104e-20	Down
CDC6	2072.89	1.99952	0.205487	9.73063	2.23216e-22	1.73455e-20	Up
RAD51	741.466	1.95452	0.201009	9.72352	2.39353e-22	1.84816e-20	Up
LSM11	488.265	-1.65279	0.170008	-9.72182	2.43386e-22	1.86749e-20	Down
ZNF525	815.927	1.57655	0.162538	9.69955	3.02817e-22	2.30898e-20	Up
EXO1	690.764	2.40065	0.247533	9.69829	3.06587e-22	2.3232e-20	Up
KIF15	845.549	2.15856	0.222919	9.68316	3.55567e-22	2.67772e-20	Up
KNTC1	1920.71	1.74252	0.180024	9.67937	3.68979e-22	2.76168e-20	Up
C1QTNF7	147.19	-3.64571	0.37673	-9.67725	3.76705e-22	2.80232e-20	Down
FBXO30	1012.54	-1.25866	0.13009	-9.6753	3.83949e-22	2.8389e-20	Down
RAP1A	4277.32	-1.16321	0.120315	-9.66801	4.12322e-22	3.03032e-20	Down
CCNB2	2255.69	2.08183	0.21575	9.6493	4.94938e-22	3.61572e-20	Up
ERCC6L	406.609	2.30927	0.239435	9.64464	5.17907e-22	3.76099e-20	Up
ARHGAP39	821.063	1.5765	0.16368	9.63164	5.87861e-22	4.24373e-20	Up
RASL12	519.403	-3.16873	0.329253	-9.624	6.33197e-22	4.54412e-20	Down
SCARA5	442.1	-5.22525	0.544151	-9.60257	7.79752e-22	5.56314e-20	Down
FBXL7	365.984	-2.6635	0.277605	-9.59458	8.4257e-22	5.97637e-20	Down
TPPP	349.867	-3.60831	0.376151	-9.59273	8.57861e-22	6.04965e-20	Down
RNF150	377.205	-3.46089	0.361339	-9.57795	9.89884e-22	6.94057e-20	Down
ADAMTSL3	164.985	-4.18049	0.43702	-9.5659	1.11229e-21	7.75427e-20	Down
EGR3	666.964	-3.6209	0.378614	-9.56357	1.13759e-21	7.88554e-20	Down
KCNMA1	797.965	-3.65513	0.382433	-9.55756	1.20563e-21	8.30997e-20	Down
FANCI	2782.11	1.57376	0.165038	9.5357	1.4888e-21	1.02042e-19	Up
AKAP6	268.92	-3.52994	0.370732	-9.52154	1.70633e-21	1.16297e-19	Down
CCDC69	2152.97	-2.59026	0.272746	-9.49697	2.16079e-21	1.46453e-19	Down
SVIL	6024.57	-2.40605	0.253495	-9.4915	2.2774e-21	1.53393e-19	Down
TP53INP2	1905.66	-2.32171	0.244622	-9.491	2.28832e-21	1.53393e-19	Down
PRDM6	268.093	-3.49344	0.368278	-9.4859	2.40303e-21	1.60202e-19	Down
ZHX3	1143.65	-1.42523	0.150258	-9.48523	2.41839e-21	1.6035e-19	Down
CHTF18	1633.64	1.65317	0.174556	9.4707	2.77976e-21	1.83314e-19	Up
CDCA2	567.444	2.32233	0.245647	9.45394	3.26318e-21	2.14037e-19	Up
HMMR	1146.34	2.19988	0.232957	9.4433	3.61234e-21	2.35672e-19	Up
NCS1	2281.87	-2.22021	0.235287	-9.43618	3.8663e-21	2.50898e-19	Down
ZFP36	14037.9	-2.67462	0.283766	-9.42545	4.28281e-21	2.76457e-19	Down
CYP27B1	226.76	2.73471	0.29021	9.42322	4.37473e-21	2.80904e-19	Up
ADAMTS1	4120.57	-3.12153	0.331287	-9.42243	4.40764e-21	2.81535e-19	Down
PLK1	2074.85	2.22806	0.236502	9.42088	4.47319e-21	2.84234e-19	Up
FANCD2	1626.13	1.72346	0.183013	9.41715	4.63493e-21	2.92985e-19	Up
RAI2	330.38	-2.83968	0.301606	-9.4152	4.72196e-21	2.96948e-19	Down
DNAJB4	1041.86	-1.87223	0.199243	-9.39674	5.62779e-21	3.50747e-19	Down
CDT1	1751.38	2.10792	0.224328	9.39661	5.63496e-21	3.50747e-19	Up
RCC1	4268.25	1.39395	0.14846	9.38936	6.03655e-21	3.73837e-19	Up
ASB2	382.976	-3.73314	0.397639	-9.38827	6.09966e-21	3.75838e-19	Down
MELK	1550.59	2.42813	0.258671	9.38694	6.17671e-21	3.78672e-19	Up
SLC25A23	1642.17	-2.27987	0.242918	-9.38533	6.27214e-21	3.82601e-19	Down
DBF4	834.318	1.40625	0.149854	9.38412	6.34434e-21	3.85079e-19	Up
SASS6	574.653	1.45477	0.155143	9.37699	6.78813e-21	4.09976e-19	Up
WNT3	243.288	2.7001	0.288223	9.3681	7.38469e-21	4.43809e-19	Up
CBX8	545.57	1.61934	0.172952	9.36295	7.75428e-21	4.63736e-19	Up
DUSP1	11027.2	-3.0123	0.321808	-9.36057	7.93098e-21	4.7199e-19	Down
LPP	8424.36	-2.11163	0.225626	-9.35902	8.04826e-21	4.76644e-19	Down
TRAIP	499.928	1.7712	0.189282	9.35742	8.17065e-21	4.81555e-19	Up
GLP2R	100.785	-5.36277	0.573219	-9.35555	8.31663e-21	4.87803e-19	Down
ITPR1	1455.01	-2.52495	0.270209	-9.34446	9.23591e-21	5.38439e-19	Down
TEAD1	3254.57	-1.70398	0.182359	-9.34409	9.26821e-21	5.38439e-19	Down
CENPM	724.776	2.09764	0.224542	9.34184	9.46721e-21	5.47393e-19	Up
THRA	1350.79	-1.93416	0.2071	-9.33923	9.70341e-21	5.58404e-19	Down
MNX1	99.7394	4.19578	0.449567	9.33294	1.02976e-20	5.87124e-19	Up
GNAL	431.031	-2.80181	0.300211	-9.33283	1.03083e-20	5.87124e-19	Down
ZWILCH	1338.45	1.20657	0.129288	9.33243	1.03469e-20	5.87124e-19	Up
TNNI3	80.9173	6.58535	0.70607	9.32677	1.09142e-20	6.16449e-19	Up
CENPE	1384.67	1.90693	0.204627	9.31905	1.17383e-20	6.5994e-19	Up
P2RY14	98.0545	-2.91789	0.313302	-9.31334	1.2388e-20	6.93271e-19	Down
UBE2T	1198.55	1.86142	0.200005	9.30686	1.31662e-20	7.33457e-19	Up
WDHD1	1060.81	1.69177	0.181962	9.29739	1.43937e-20	7.98193e-19	Up
SERTAD1	1386.26	-1.61286	0.173686	-9.28605	1.60122e-20	8.83932e-19	Down
ASPM	1759.05	2.30331	0.248138	9.28237	1.65744e-20	9.10848e-19	Up
ITIH5	1651.09	-3.31455	0.357137	-9.28091	1.6804e-20	9.1932e-19	Down
PSMG3	2241.81	1.23334	0.13299	9.27388	1.79503e-20	9.77648e-19	Up
MYOCD	471.176	-4.46912	0.482504	-9.26236	1.99969e-20	1.08428e-18	Down
NR4A2	1140.9	-2.91231	0.31459	-9.2575	2.09281e-20	1.12975e-18	Down
AURKB	1555.42	2.21078	0.238828	9.25679	2.10664e-20	1.1322e-18	Up
KCNMB1	665.017	-3.81488	0.41219	-9.25516	2.13916e-20	1.14464e-18	Down
TNNT1	495.963	4.86353	0.52574	9.25083	2.22763e-20	1.18677e-18	Up
TNS1	7791.93	-3.44228	0.372349	-9.24476	2.35761e-20	1.25056e-18	Down
ARHGAP20	96.9499	-3.2143	0.348627	-9.21989	2.97414e-20	1.57076e-18	Down
MXRA7	2965.88	-2.11026	0.228985	-9.21571	3.09239e-20	1.62617e-18	Down
SNRK	1581.39	-1.07002	0.116204	-9.20809	3.31965e-20	1.73819e-18	Down
CENPO	727.328	1.52195	0.165452	9.19876	3.62101e-20	1.88788e-18	Up
CNGB1	137.761	4.61558	0.502498	9.18528	4.10448e-20	2.13084e-18	Up
GRIN2D	1194.89	3.73139	0.406578	9.17753	4.41085e-20	2.28018e-18	Up
CCNE2	338.919	2.39701	0.261413	9.16942	4.75566e-20	2.44806e-18	Up
IGFL2	157.839	6.50726	0.709897	9.16649	4.88671e-20	2.50495e-18	Up
KRT14	33271.1	6.83619	0.746087	9.16272	5.06045e-20	2.58316e-18	Up
LRRN4CL	129.908	-3.0213	0.32977	-9.16185	5.1016e-20	2.59331e-18	Down
ALDH1B1	2916.2	-2.35857	0.257715	-9.15186	5.59595e-20	2.83281e-18	Down
RUSC2	1083.77	-2.06478	0.22584	-9.14267	6.09305e-20	3.0717e-18	Down
PGR	82.599	-3.34501	0.366003	-9.13929	6.28613e-20	3.156e-18	Down
KIF23	1724.99	1.92427	0.21066	9.1345	6.57072e-20	3.28536e-18	Up
TGFB1I1	2061.81	-2.58155	0.282902	-9.12524	7.15746e-20	3.56412e-18	Down
ISL2	89.849	2.82719	0.310139	9.11589	7.80289e-20	3.86132e-18	Up
STAT5B	3158.88	-1.05954	0.116233	-9.11568	7.81759e-20	3.86132e-18	Down
MPZ	104.831	-2.49704	0.274014	-9.11283	8.02613e-20	3.94834e-18	Down
PHF1	2265.9	-1.06126	0.116467	-9.11211	8.0798e-20	3.95878e-18	Down
SORBS2	1432.9	-3.34947	0.367639	-9.11077	8.18023e-20	3.97605e-18	Down
C3orf18	190.668	-1.95808	0.215082	-9.10386	8.71752e-20	4.22038e-18	Down
OTX1	207.535	2.75761	0.302958	9.10229	8.84443e-20	4.2649e-18	Up
MAFF	2991.43	-2.10985	0.231872	-9.09919	9.1005e-20	4.37111e-18	Down
JAM2	418.617	-2.55296	0.280713	-9.09456	9.49718e-20	4.54375e-18	Down
CDC20	3479.93	2.28415	0.251262	9.09072	9.83878e-20	4.68879e-18	Up
KIF14	778.969	2.22156	0.244879	9.07209	1.16757e-19	5.54256e-18	Up
PRR11	1480.09	2.08268	0.229738	9.06545	1.24086e-19	5.86761e-18	Up
EGR1	12323.3	-2.97049	0.327714	-9.06429	1.25422e-19	5.90792e-18	Down
MIDN	7075.51	-1.40751	0.15532	-9.06205	1.28025e-19	6.00731e-18	Down
PRKAG2	1101.1	-1.58238	0.17466	-9.05973	1.30768e-19	6.11254e-18	Down
PLCL1	140.015	-2.35708	0.260296	-9.05541	1.36057e-19	6.33547e-18	Down
SKP2	2564.51	1.83776	0.203074	9.04974	1.43304e-19	6.64757e-18	Up
ALPP	240.458	6.80207	0.752701	9.03688	1.61202e-19	7.44949e-18	Up
GJC2	86.5631	-2.35264	0.26036	-9.03611	1.62342e-19	7.46289e-18	Down
RHEBL1	110.785	2.25647	0.249723	9.03586	1.62716e-19	7.46289e-18	Up
RNFT2	277.875	2.62335	0.290497	9.03056	1.70792e-19	7.80396e-18	Up
TLN1	13704.3	-1.68628	0.186758	-9.02924	1.72866e-19	7.86925e-18	Down
C4orf48	341.407	2.61514	0.289651	9.02859	1.73896e-19	7.88673e-18	Up
DMD	841.451	-3.42777	0.380351	-9.01213	2.02088e-19	9.13137e-18	Down
MRGPRF	900.852	-3.35897	0.373075	-9.00347	2.18689e-19	9.84505e-18	Down
BCL2L2	2154.62	-1.44091	0.160069	-9.00181	2.22035e-19	9.95892e-18	Down
POLE2	388.892	1.81731	0.202026	8.99541	2.35346e-19	1.05173e-17	Up
RCC2	11070.9	1.13025	0.125776	8.98625	2.55812e-19	1.13902e-17	Up
MUC16	1056.74	6.66964	0.742337	8.98465	2.59554e-19	1.15148e-17	Up
KIFC1	1929.66	1.99158	0.221676	8.98419	2.60642e-19	1.15211e-17	Up
NFIX	2019.22	-2.34035	0.26057	-8.98168	2.66663e-19	1.17447e-17	Down
RANBP3L	79.2243	-4.38722	0.48853	-8.98046	2.69636e-19	1.1833e-17	Down
PKIG	1869.42	-2.1495	0.239474	-8.97593	2.80964e-19	1.22859e-17	Down
GPBAR1	80.629	-2.74384	0.306101	-8.96383	3.13579e-19	1.36631e-17	Down
FOXF1	816.802	-3.04019	0.339249	-8.96154	3.20188e-19	1.38794e-17	Down
PID1	246.276	-3.10308	0.346275	-8.96132	3.20818e-19	1.38794e-17	Down
NCAPG	1382.85	2.07506	0.231596	8.95981	3.25236e-19	1.40208e-17	Up
LGI4	248.539	-2.60447	0.291076	-8.94773	3.62868e-19	1.5588e-17	Down
TOP2A	10296.2	2.1498	0.240402	8.9425	3.80452e-19	1.6286e-17	Up
ZCCHC24	1253.01	-2.60633	0.291711	-8.93463	4.08551e-19	1.74277e-17	Down
LAMC3	860.655	-2.83586	0.31748	-8.93242	4.16804e-19	1.76964e-17	Down
ATP1B2	84.1132	-2.57872	0.2887	-8.93216	4.17752e-19	1.76964e-17	Down
IGF2BP1	448.765	6.97373	0.781098	8.9281	4.33373e-19	1.82946e-17	Up
NFASC	611.497	-2.83267	0.3175	-8.9218	4.58777e-19	1.93003e-17	Down
DACT3	433.487	-3.44301	0.386611	-8.90562	5.30871e-19	2.2198e-17	Down
SYNM	4998.5	-4.40246	0.494351	-8.90553	5.31295e-19	2.2198e-17	Down
TERT	132.244	4.01401	0.450805	8.9041	5.38232e-19	2.23866e-17	Up
TIMELESS	3025.54	1.46329	0.164343	8.90384	5.3948e-19	2.23866e-17	Up
GATA6	343.609	-3.11996	0.350431	-8.90322	5.42505e-19	2.24358e-17	Down
LHX5	71.9237	5.39174	0.605876	8.89908	5.63135e-19	2.31798e-17	Up
BRCA2	770.608	1.87092	0.210243	8.89885	5.64294e-19	2.31798e-17	Up
ALG3	3002.3	1.06161	0.119349	8.89501	5.84148e-19	2.39148e-17	Up
LRRC46	73.2891	2.13948	0.24066	8.89005	6.10803e-19	2.49086e-17	Up
C16orf89	112.253	-4.70328	0.529068	-8.88974	6.12506e-19	2.49086e-17	Down
PRR19	138.832	2.08977	0.235151	8.88692	6.28242e-19	2.54636e-17	Up
KCNB1	66.2501	-5.01852	0.565027	-8.88191	6.57243e-19	2.65509e-17	Down
GADD45B	2571.81	-2.52804	0.284835	-8.87548	6.96314e-19	2.80364e-17	Down
AQP1	3815.8	-2.43864	0.27511	-8.86423	7.70349e-19	3.09153e-17	Down
TMOD1	246.132	-3.5049	0.395535	-8.86116	7.91883e-19	3.16753e-17	Down
PDE4D	1244.56	-2.04338	0.230888	-8.85008	8.74535e-19	3.48671e-17	Down
SLC19A1	1557.26	1.67806	0.189717	8.84509	9.14562e-19	3.62494e-17	Up
NR4A3	937.954	-3.60707	0.407809	-8.84502	9.1515e-19	3.62494e-17	Down
ROCK2	3256.95	-1.07585	0.121699	-8.84021	9.55417e-19	3.7722e-17	Down
CACNB2	201.387	-2.8855	0.326423	-8.83977	9.59174e-19	3.77481e-17	Down
RAD54B	304.265	1.88208	0.213123	8.83096	1.03779e-18	4.07106e-17	Up
NEGR1	481.516	-3.76178	0.426893	-8.81198	1.22952e-18	4.80773e-17	Down
DONSON	1304.35	1.54692	0.175586	8.81006	1.25075e-18	4.87515e-17	Up
MAT2A	7475.38	-1.27103	0.144421	-8.80086	1.35774e-18	5.2753e-17	Down
MBD5	706.676	-1.05712	0.120209	-8.79406	1.44244e-18	5.58661e-17	Down
MEX3A	2039.79	3.10589	0.353486	8.78647	1.54334e-18	5.95848e-17	Up
LIG1	2609.37	1.23727	0.140949	8.77814	1.66205e-18	6.39655e-17	Up
ZNF92	609.687	1.48793	0.169564	8.77507	1.70794e-18	6.55247e-17	Up
KIF20A	2056.66	2.05297	0.233988	8.77385	1.72661e-18	6.59508e-17	Up
CCNB1	3813.62	1.91537	0.21831	8.77364	1.72986e-18	6.59508e-17	Up
RAD51AP1	755.309	1.97954	0.225703	8.77052	1.77841e-18	6.75907e-17	Up
ADARB1	1502.02	-2.405	0.274295	-8.76796	1.8194e-18	6.89338e-17	Down
ECE2	671.887	1.72395	0.196656	8.76635	1.84559e-18	6.97096e-17	Up
JUNB	19815.4	-1.77728	0.202791	-8.76408	1.88303e-18	7.09041e-17	Down
DUSP3	3491.91	-1.27038	0.145011	-8.76059	1.94238e-18	7.2914e-17	Down
SLIT3	2126.38	-3.078	0.351486	-8.75709	2.00355e-18	7.49795e-17	Down
FLNC	5521.17	-4.46263	0.509711	-8.75521	2.03724e-18	7.60071e-17	Down
FAM111B	960.116	2.41392	0.275769	8.75343	2.06971e-18	7.69831e-17	Up
BUB1	1905.52	1.82173	0.208153	8.75192	2.09756e-18	7.7782e-17	Up
C12orf76	548.083	1.06263	0.12144	8.7503	2.12793e-18	7.86691e-17	Up
LRRC45	2070.54	1.26615	0.144767	8.74614	2.20778e-18	8.13742e-17	Up
FOXN3	2934.18	-1.40215	0.160361	-8.74376	2.25478e-18	8.28565e-17	Down
FOSB	8229.51	-3.85912	0.441486	-8.7412	2.30647e-18	8.45014e-17	Down
WEE1	3267.78	-1.62024	0.185568	-8.73126	2.51857e-18	9.15023e-17	Down
NUSAP1	2748.04	1.91557	0.219393	8.73124	2.51901e-18	9.15023e-17	Up
NAGS	226.557	2.35794	0.27006	8.73119	2.52006e-18	9.15023e-17	Up
NAA40	1572.86	1.15	0.131805	8.72499	2.66212e-18	9.63736e-17	Up
SPP1	10781	4.17304	0.478502	8.72104	2.75666e-18	9.95007e-17	Up
HSPB6	2107.42	-4.65938	0.534335	-8.71996	2.783e-18	1.00155e-16	Down
TPM1	13216.4	-2.55428	0.293655	-8.69825	3.37046e-18	1.2094e-16	Down
E2F7	536.122	2.47172	0.284207	8.69691	3.41049e-18	1.22018e-16	Up
ULBP1	61.9131	3.42656	0.394223	8.69193	3.56319e-18	1.27108e-16	Up
HMGA2	899.856	6.25254	0.719602	8.68889	3.66005e-18	1.30182e-16	Up
CHAF1B	948.397	1.79443	0.206668	8.68267	3.86569e-18	1.37097e-16	Up
KLF4	2281.26	-2.54185	0.292994	-8.67542	4.12016e-18	1.45699e-16	Down
KREMEN2	179.384	3.66236	0.422487	8.66857	4.37563e-18	1.54285e-16	Up
KIF26B	1070.06	2.8761	0.331826	8.66749	4.41742e-18	1.5531e-16	Up
ADAM33	427.29	-3.55123	0.409736	-8.66712	4.432e-18	1.55375e-16	Down
PTGS1	2975.23	-3.82789	0.441687	-8.66652	4.45519e-18	1.5574e-16	Down
SIX4	628.999	1.94327	0.224261	8.6652	4.50729e-18	1.57111e-16	Up
CCNE1	1251.05	2.32781	0.26924	8.64586	5.34001e-18	1.8508e-16	Up
JAM3	1241.94	-2.54666	0.294738	-8.6404	5.60185e-18	1.93605e-16	Down
GEN1	1192.58	1.38938	0.160846	8.63794	5.72367e-18	1.97256e-16	Up
MKI67	6750.4	2.01793	0.233762	8.63239	6.00814e-18	2.06477e-16	Up
ZEB1	1206.96	-2.50803	0.290614	-8.63012	6.12887e-18	2.10034e-16	Down
MYBL2	4348.8	2.4778	0.287134	8.62941	6.16694e-18	2.10747e-16	Up
HBEGF	1972.12	-2.70722	0.313754	-8.6285	6.21613e-18	2.11835e-16	Down
TARBP2	1495.32	1.00433	0.116806	8.59832	8.0895e-18	2.74908e-16	Up
TRIM59	653.598	1.42659	0.165959	8.59607	8.2491e-18	2.79553e-16	Up
C1QTNF6	2374.4	2.4957	0.290368	8.59495	8.32983e-18	2.81507e-16	Up
MSRB3	1880.07	-3.10601	0.361455	-8.59308	8.467e-18	2.85352e-16	Down
ECT2	2665.48	1.71566	0.199773	8.58806	8.84489e-18	2.97266e-16	Up
KLF9	1819.78	-2.35853	0.274646	-8.5875	8.88808e-18	2.97712e-16	Down
PCGF1	848.731	1.02964	0.119903	8.58726	8.90696e-18	2.97712e-16	Up
PGM5	1839.96	-4.43041	0.516168	-8.58326	9.22202e-18	3.07401e-16	Down
GNAO1	249.309	-3.63479	0.423663	-8.57945	9.53273e-18	3.16892e-16	Down
KCNE4	474.928	-3.11041	0.362572	-8.57875	9.59096e-18	3.17961e-16	Down
TACC2	2472.76	-1.97799	0.230974	-8.56366	1.09342e-17	3.6151e-16	Down
AOC3	2150.15	-3.32572	0.388369	-8.56328	1.097e-17	3.61713e-16	Down
RFX2	647.268	-1.60794	0.187981	-8.55372	1.19182e-17	3.91282e-16	Down
CLIP3	1019.54	-3.03639	0.354986	-8.55355	1.19361e-17	3.91282e-16	Down
P2RX1	479.282	-4.47009	0.522617	-8.55329	1.1963e-17	3.91282e-16	Down
FHL1	3526.99	-3.75138	0.438818	-8.54884	1.24336e-17	4.05587e-16	Down
SLC38A7	1265.8	1.0914	0.127676	8.54821	1.25007e-17	4.0669e-16	Up
JPH2	780.675	-3.66682	0.429031	-8.54676	1.26597e-17	4.10768e-16	Down
BRCA1	1291.65	1.50044	0.175594	8.54491	1.2864e-17	4.16289e-16	Up
MYLK	7605.67	-3.37016	0.394469	-8.54353	1.30177e-17	4.20149e-16	Down
FASTKD3	564.016	1.21446	0.142171	8.54228	1.31601e-17	4.23625e-16	Up
TSPYL2	1459.74	-1.60633	0.188137	-8.5381	1.36448e-17	4.3807e-16	Down
RFC5	1431.7	1.21008	0.141775	8.53522	1.39889e-17	4.47937e-16	Up
ZNF114	224.798	4.27718	0.50119	8.53405	1.41309e-17	4.51302e-16	Up
OSBPL5	1242.2	-1.43528	0.168433	-8.52135	1.577e-17	5.02334e-16	Down
CACNA1C	650.085	-2.82846	0.332159	-8.51538	1.6605e-17	5.27554e-16	Down
CC2D2A	607.899	-1.54185	0.181114	-8.51319	1.69215e-17	5.36215e-16	Down
CD34	2234.43	-2.01719	0.237115	-8.50723	1.78143e-17	5.61587e-16	Down
ARHGEF9	1075.72	-1.3555	0.159455	-8.50083	1.88233e-17	5.91867e-16	Down
MLXIP	4312.17	-1.52603	0.179559	-8.4988	1.91565e-17	6.00797e-16	Down
DSTN	21455.8	-1.31041	0.154236	-8.49618	1.95925e-17	6.12893e-16	Down
CPEB1	60.6593	-3.55198	0.418422	-8.489	2.08425e-17	6.50328e-16	Down
BARX1	211.33	5.78842	0.682009	8.48732	2.11462e-17	6.5812e-16	Up
CHEK1	1252.28	1.54762	0.182366	8.48635	2.13231e-17	6.6194e-16	Up
CH25H	238.804	-3.04059	0.358485	-8.48177	2.21787e-17	6.86753e-16	Down
HIPK3	3492.68	-1.31632	0.155325	-8.47462	2.35856e-17	7.28468e-16	Down
ST6GALNAC6	1747.48	-1.40382	0.165687	-8.47275	2.39674e-17	7.37297e-16	Down
MCM10	851.703	2.12853	0.251225	8.47263	2.39924e-17	7.37297e-16	Up
GPRIN1	520.248	2.76142	0.326142	8.4669	2.52001e-17	7.72465e-16	Up
SORBS1	3524.43	-3.6371	0.429689	-8.46449	2.57274e-17	7.82753e-16	Down
CLCN2	476.733	1.41702	0.167407	8.46449	2.57282e-17	7.82753e-16	Up
DLGAP5	1488.74	2.0704	0.244683	8.46155	2.6385e-17	8.00739e-16	Up
CYGB	1205.83	-2.22613	0.263129	-8.46021	2.66907e-17	8.08006e-16	Down
MYOM2	72.0664	-2.74797	0.32495	-8.4566	2.75295e-17	8.31336e-16	Down
MAP1A	944.818	-3.00612	0.355876	-8.44708	2.9867e-17	8.99699e-16	Down
CCNA2	1850.24	1.84344	0.218375	8.44163	3.12943e-17	9.40372e-16	Up
TMEM8B	808.126	-1.41153	0.167367	-8.43378	3.34662e-17	1.00316e-15	Down
JUND	8984.56	-1.55818	0.18479	-8.43219	3.39267e-17	1.01448e-15	Down
PDIA4	15863.5	1.31353	0.155855	8.42789	3.51967e-17	1.04988e-15	Up
KIF11	2164.6	1.68535	0.200046	8.42481	3.61345e-17	1.07522e-15	Up
PYCR1	2433.22	2.52495	0.299743	8.42372	3.64724e-17	1.08264e-15	Up
EZH2	1705.76	1.79424	0.213231	8.41453	3.94461e-17	1.16806e-15	Up
PAQR4	849.946	2.06741	0.245755	8.41249	4.0138e-17	1.18568e-15	Up
TNFSF12	779.092	-1.7112	0.203439	-8.41136	4.05277e-17	1.1943e-15	Down
TK1	3997.25	1.86746	0.222097	8.40833	4.15884e-17	1.2226e-15	Up
KIAA1614	207.352	-2.02479	0.240823	-8.40779	4.17804e-17	1.22529e-15	Down
CKS2	2370.98	1.77108	0.210795	8.40192	4.39249e-17	1.28369e-15	Up
RHOB	10894.2	-1.96707	0.234126	-8.40176	4.39822e-17	1.28369e-15	Down
CENPL	486.66	1.45017	0.172719	8.39612	4.61473e-17	1.34367e-15	Up
RNF180	132.376	-2.37716	0.283313	-8.39059	4.83704e-17	1.40505e-15	Down
DNMT3B	882.037	2.38219	0.28393	8.39008	4.85825e-17	1.40785e-15	Up
CELSR3	1102.95	2.72498	0.324829	8.38896	4.90445e-17	1.41787e-15	Up
PDK4	2046.52	-3.31477	0.395609	-8.3789	5.3426e-17	1.54089e-15	Down
FOS	23383	-2.83533	0.338488	-8.37646	5.45453e-17	1.56946e-15	Down
RNASEH2A	1770.88	1.38649	0.165538	8.3757	5.4897e-17	1.57587e-15	Up
INPP5A	1469.43	-1.40446	0.167789	-8.37041	5.74169e-17	1.64433e-15	Down
MATN3	251.496	2.55773	0.305662	8.36782	5.86951e-17	1.677e-15	Up
TRIP13	1712.5	2.13428	0.255086	8.36693	5.91394e-17	1.68575e-15	Up
NDC80	1344.28	1.97714	0.236357	8.36505	6.00879e-17	1.70879e-15	Up
ITGA7	1251.53	-3.00591	0.359391	-8.36391	6.0674e-17	1.72145e-15	Down
DTL	1010.99	1.85891	0.222275	8.3631	6.109e-17	1.72923e-15	Up
LIN9	462.553	1.30658	0.156343	8.35714	6.42595e-17	1.81474e-15	Up
CST4	35.4397	7.57145	0.906485	8.35253	6.68143e-17	1.88253e-15	Up
NEK1	642.235	-1.07537	0.128881	-8.34392	7.18657e-17	2.01554e-15	Down
KLHL15	503.23	-1.13851	0.136607	-8.33418	7.80398e-17	2.18368e-15	Down
IER5L	1372.77	1.85198	0.222264	8.33235	7.92532e-17	2.21256e-15	Up
RELL2	184.616	1.86697	0.224077	8.33183	7.96016e-17	2.21721e-15	Up
DTNA	563.423	-3.57155	0.428856	-8.32808	8.21665e-17	2.28344e-15	Down
ANLN	3343.01	2.06753	0.248298	8.3268	8.30592e-17	2.303e-15	Up
RIBC2	171.407	2.31685	0.278299	8.32503	8.43045e-17	2.33223e-15	Up
NFIC	3809.9	-1.58767	0.190899	-8.3168	9.03733e-17	2.49447e-15	Down
PARD3B	440.417	-2.18043	0.262387	-8.30999	9.57075e-17	2.63574e-15	Down
BAG2	932.143	-2.37009	0.285366	-8.30545	9.94436e-17	2.73246e-15	Down
FXYD6	904.278	-3.43068	0.413421	-8.29826	1.05646e-16	2.89072e-15	Down
NLRP7	356.759	5.73954	0.691659	8.29823	1.05677e-16	2.89072e-15	Up
PPP3CB	2484.22	-1.01208	0.122014	-8.29484	1.08734e-16	2.96768e-15	Down
TIPARP	2582.67	-1.84847	0.222937	-8.29144	1.11882e-16	3.04678e-15	Down
FGL2	1594.94	-3.08964	0.37306	-8.2819	1.21226e-16	3.29389e-15	Down
MOAP1	1267.59	-1.08954	0.131567	-8.28124	1.21898e-16	3.30479e-15	Down
NTRK3	71.3585	-4.06187	0.491086	-8.2712	1.32619e-16	3.58748e-15	Down
TSPAN18	776.035	-2.59575	0.313849	-8.27071	1.33168e-16	3.59435e-15	Down
MAD2L1	1662.99	1.75302	0.212007	8.26865	1.3548e-16	3.64868e-15	Up
CENPH	751.288	1.57188	0.190239	8.26265	1.42479e-16	3.82044e-15	Up
SLC39A4	2284.68	1.83788	0.222432	8.26264	1.42484e-16	3.82044e-15	Up
ITGA9	568.739	-2.22422	0.269355	-8.25757	1.48671e-16	3.9776e-15	Down
LIME1	215.535	1.69974	0.205912	8.25473	1.52249e-16	4.06441e-15	Up
DEPDC1	936.055	2.04463	0.247757	8.25255	1.55053e-16	4.13022e-15	Up
IER3	3831.1	-2.37739	0.288146	-8.25062	1.57571e-16	4.18817e-15	Down
LMOD1	3454.46	-3.91102	0.474118	-8.24904	1.59671e-16	4.23474e-15	Down
NXPH3	226.724	-3.07425	0.373122	-8.23926	1.73281e-16	4.58575e-15	Down
WWTR1	3182.85	-1.75485	0.213164	-8.23237	1.83543e-16	4.84681e-15	Down
AFF3	208.319	-3.80161	0.461862	-8.23107	1.85554e-16	4.88934e-15	Down
NEXN	969.468	-2.82087	0.342995	-8.22423	1.96443e-16	5.16399e-15	Down
SPC25	477.316	1.96759	0.239249	8.224	1.96824e-16	5.16399e-15	Up
RCAN1	3000.02	-2.19532	0.267019	-8.22159	2.00822e-16	5.25758e-15	Down
SHMT2	5596.04	1.19953	0.145923	8.22024	2.03104e-16	5.30593e-15	Up
SLC1A6	1851.64	6.57299	0.799724	8.21907	2.05093e-16	5.34645e-15	Up
PSORS1C2	889.293	5.45042	0.663899	8.20972	2.21713e-16	5.76738e-15	Up
CCDC136	174.616	-2.4857	0.302937	-8.20535	2.2992e-16	5.96813e-15	Down
PRELP	1586.47	-3.5636	0.434368	-8.2041	2.32319e-16	6.0176e-15	Down
TBC1D7	1169.46	1.30137	0.158723	8.19899	2.42412e-16	6.26574e-15	Up
CEP55	1781.12	1.85921	0.226774	8.1985	2.43396e-16	6.27786e-15	Up
CPEB2	741.953	-1.70807	0.208532	-8.19092	2.59246e-16	6.65853e-15	Down
WFDC1	712.996	-2.61773	0.319799	-8.18552	2.71123e-16	6.94894e-15	Down
EFNA4	797.111	1.44821	0.177182	8.17358	2.99382e-16	7.65715e-15	Up
PRICKLE2	781.075	-2.12789	0.260378	-8.1723	3.02576e-16	7.72265e-15	Down
PTCH2	72.4618	-1.92648	0.235806	-8.16977	3.08968e-16	7.86933e-15	Down
CLDN5	770.146	-2.64717	0.324188	-8.16554	3.19996e-16	8.11632e-15	Down
SH3D19	2431.21	-1.36288	0.166925	-8.16466	3.22337e-16	8.15874e-15	Down
GPC2	268.489	3.29186	0.403251	8.16332	3.25942e-16	8.21588e-15	Up
IGF2BP3	342.601	4.77818	0.585575	8.1598	3.35584e-16	8.4351e-15	Up
KPNA2	9171.22	1.51334	0.185467	8.15964	3.36021e-16	8.4351e-15	Up
TFR2	221.83	2.7091	0.332208	8.15484	3.49652e-16	8.75926e-15	Up
FZD2	459.152	2.15406	0.26416	8.15438	3.50982e-16	8.75954e-15	Up
PDIA3	33491	1.04652	0.128339	8.15434	3.511e-16	8.75954e-15	Up
ALKBH6	254.726	1.43395	0.175938	8.15031	3.62998e-16	9.0379e-15	Up
MYO19	2642.41	1.25709	0.154274	8.14839	3.68797e-16	9.1636e-15	Up
FZD7	1263.48	-2.0646	0.253539	-8.14312	3.85229e-16	9.55242e-15	Down
SPEG	1098.01	-3.38478	0.41575	-8.14138	3.9079e-16	9.67065e-15	Down
APOLD1	1747.01	-2.21095	0.271859	-8.13272	4.1975e-16	1.03663e-14	Down
CDC25A	704.281	1.80096	0.221482	8.13141	4.2431e-16	1.04577e-14	Up
CALCOCO1	3141.53	-1.15344	0.141931	-8.12678	4.40854e-16	1.08436e-14	Down
ZNF25	500.025	-1.14122	0.14047	-8.12429	4.49971e-16	1.10456e-14	Down
PDZRN3	689.029	-3.01543	0.371215	-8.12314	4.5429e-16	1.11292e-14	Down
CCNF	1352.88	1.38996	0.171148	8.12139	4.60858e-16	1.12631e-14	Up
SOX11	47.9204	3.73739	0.460202	8.1212	4.61603e-16	1.12631e-14	Up
PPP1R14D	124.014	4.93869	0.608268	8.11928	4.68974e-16	1.14201e-14	Up
POLR2H	3815.81	1.07975	0.133098	8.11238	4.96361e-16	1.2063e-14	Up
THSD4	1137.39	-2.20491	0.271828	-8.11143	5.00271e-16	1.21338e-14	Down
CCDC18	441.763	1.43591	0.177069	8.1093	5.09112e-16	1.23238e-14	Up
DOK6	185.975	-3.28261	0.40485	-8.10821	5.1373e-16	1.24109e-14	Down
PI16	767.236	-5.73897	0.708654	-8.09841	5.56827e-16	1.33726e-14	Down
CDCA5	1881.93	1.89527	0.234171	8.0935	5.79766e-16	1.38962e-14	Up
MBNL1	6123.99	-1.03481	0.127934	-8.08867	6.03199e-16	1.43894e-14	Down
CDC7	781.633	1.61519	0.199689	8.08853	6.03884e-16	1.43894e-14	Up
FOXM1	2762.33	2.05285	0.254102	8.07884	6.53839e-16	1.55494e-14	Up
LATS2	1046.92	-1.60121	0.19822	-8.07791	6.58881e-16	1.56388e-14	Down
MCM2	3720.4	1.76483	0.218595	8.07353	6.82963e-16	1.61789e-14	Up
SLC8A1	715.451	-2.31795	0.287129	-8.07285	6.86747e-16	1.6237e-14	Down
SYNPO2	5777.65	-3.8743	0.479972	-8.07193	6.91961e-16	1.63287e-14	Down
DUSP8	345.872	-2.31965	0.287463	-8.06938	7.06534e-16	1.66404e-14	Down
MYL9	18024.1	-3.1535	0.390941	-8.06642	7.23867e-16	1.70158e-14	Down
SGCA	244.294	-3.95105	0.490029	-8.06289	7.45117e-16	1.74816e-14	Down
B3GNT4	112.884	2.67737	0.332323	8.05652	7.84972e-16	1.83813e-14	Up
EBF1	335.749	-2.40966	0.299219	-8.05318	8.06674e-16	1.88533e-14	Down
PRX	296.091	-1.67776	0.208603	-8.04283	8.77894e-16	2.04786e-14	Down
CDCA4	1674.82	1.52268	0.189329	8.04251	8.80149e-16	2.0492e-14	Up
CST6	1169.61	3.88317	0.482933	8.04081	8.92493e-16	2.07398e-14	Up
PKMYT1	1236.44	1.95152	0.242815	8.03706	9.20171e-16	2.13424e-14	Up
HDAC5	2564.38	-1.12651	0.140269	-8.03104	9.66529e-16	2.23751e-14	Down
DAAM2	394.588	-2.33324	0.290548	-8.03049	9.70811e-16	2.24316e-14	Down
CPEB4	1453.62	-1.45233	0.181041	-8.02209	1.03958e-15	2.39751e-14	Down
ZNF530	300.773	1.40315	0.174944	8.02056	1.05266e-15	2.42311e-14	Up
TBX5	103.053	-3.03775	0.378905	-8.01719	1.0819e-15	2.48573e-14	Down
DUS4L	520.599	1.02848	0.128332	8.0142	1.10852e-15	2.54209e-14	Up
BCL2L12	1207.48	1.24009	0.154751	8.0135	1.11494e-15	2.55201e-14	Up
ABI3BP	853.765	-3.10744	0.387809	-8.0128	1.1213e-15	2.56177e-14	Down
VGF	89.2946	3.04043	0.379636	8.00882	1.15816e-15	2.64104e-14	Up
PALLD	9168.8	-2.39416	0.299106	-8.00437	1.20079e-15	2.73314e-14	Down
PARVA	3655.07	-1.40701	0.175882	-7.99972	1.24698e-15	2.83299e-14	Down
PPP1R14B	6352.16	1.05853	0.132421	7.99366	1.30987e-15	2.97034e-14	Up
PDE1A	233.336	-2.64691	0.331299	-7.9895	1.35485e-15	3.06664e-14	Down
HABP4	523.127	-1.54475	0.19336	-7.98901	1.36027e-15	3.0732e-14	Down
ACYP1	548.839	1.44755	0.181234	7.98716	1.38078e-15	3.11377e-14	Up
GPIHBP1	95.1869	-3.18393	0.398717	-7.98543	1.40036e-15	3.1521e-14	Down
TMEM145	63.1494	3.56354	0.446388	7.98305	1.42763e-15	3.20757e-14	Up
IBSP	54.2121	4.07475	0.510457	7.98254	1.43347e-15	3.21476e-14	Up
REV3L	1017.31	-1.39047	0.174417	-7.9721	1.56002e-15	3.49215e-14	Down
RPS6KA2	1347.51	-1.76084	0.221405	-7.95304	1.8199e-15	4.06645e-14	Down
PDE5A	1031.89	-2.26514	0.28505	-7.94645	1.91932e-15	4.28074e-14	Down
TACC3	4339.9	1.69093	0.212862	7.94378	1.96104e-15	4.36581e-14	Up
DSN1	1574.57	1.21881	0.153445	7.94297	1.97389e-15	4.38643e-14	Up
C3orf70	403.947	-2.60887	0.328485	-7.94215	1.98711e-15	4.40431e-14	Down
SLC5A6	3168.66	1.64575	0.207221	7.94202	1.98916e-15	4.40431e-14	Up
PRC1	3083	1.61867	0.203845	7.94071	2.01023e-15	4.44289e-14	Up
RTN4R	345.008	2.33042	0.293815	7.93159	2.16352e-15	4.77305e-14	Up
MAGI2	275.605	-1.8725	0.236147	-7.9294	2.20207e-15	4.84931e-14	Down
PYGB	7666.39	-1.65389	0.208583	-7.92917	2.20616e-15	4.84959e-14	Down
EML1	773.618	-2.25119	0.284109	-7.92368	2.30578e-15	5.05945e-14	Down
ROCK1	2799.55	-1.10072	0.138992	-7.91931	2.38831e-15	5.23113e-14	Down
FERMT2	2130.26	-2.39601	0.302624	-7.91747	2.42397e-15	5.29973e-14	Down
POLG2	607.071	1.18623	0.149866	7.91526	2.46729e-15	5.38478e-14	Up
FIGNL1	907.422	1.36493	0.172494	7.91291	2.51447e-15	5.47795e-14	Up
GPR19	72.8883	2.60157	0.328867	7.91068	2.55981e-15	5.5668e-14	Up
MTG1	418.581	1.42389	0.180104	7.90596	2.65884e-15	5.77186e-14	Up
NR3C2	285.367	-2.9814	0.377335	-7.90121	2.76219e-15	5.97496e-14	Down
STK31	143.104	2.62032	0.331943	7.8939	2.92889e-15	6.32432e-14	Up
CCR3	74.1897	3.85922	0.48915	7.88964	3.03059e-15	6.53236e-14	Up
PRKG1	420.478	-2.60107	0.329806	-7.88669	3.10316e-15	6.67699e-14	Down
SEMA3G	376.869	-2.02918	0.257848	-7.86968	3.5554e-15	7.6366e-14	Down
DCHS1	997.69	-2.37772	0.302193	-7.86823	3.59695e-15	7.71228e-14	Down
DARS2	1855.34	1.2485	0.158754	7.86433	3.71073e-15	7.94226e-14	Up
MAMDC2	340.366	-3.39176	0.431351	-7.86309	3.74758e-15	8.00709e-14	Down
DNASE1L2	81.2171	2.48987	0.316711	7.86164	3.7913e-15	8.08634e-14	Up
KRT81	396.062	5.32734	0.677946	7.85805	3.90148e-15	8.30681e-14	Up
REEP1	261.848	-3.69306	0.470367	-7.85145	4.11253e-15	8.74091e-14	Down
OLFML1	296.561	-2.25174	0.286838	-7.85023	4.15279e-15	8.81115e-14	Down
C19orf48	3750.28	1.28468	0.163717	7.84692	4.26376e-15	9.03088e-14	Up
MCM4	7591.44	1.44881	0.184877	7.83665	4.6273e-15	9.78389e-14	Up
PCOLCE2	378.302	-3.71641	0.474382	-7.83422	4.71757e-15	9.95749e-14	Down
JAZF1	586.083	-1.86544	0.238214	-7.83094	4.84226e-15	1.01854e-13	Down
RBL1	1010.69	1.26565	0.161658	7.82918	4.91078e-15	1.03118e-13	Up
LAMA2	1055.24	-2.31308	0.295613	-7.82467	5.08982e-15	1.06511e-13	Down
FAM189A2	187.883	-2.6465	0.33844	-7.8197	5.29508e-15	1.10616e-13	Down
CENPF	4535.1	1.79497	0.229658	7.81585	5.45918e-15	1.1385e-13	Up
PDLIM7	4529.63	-1.99431	0.255213	-7.81431	5.52663e-15	1.1506e-13	Down
APBB1	633.589	-2.35446	0.30134	-7.81329	5.57152e-15	1.15796e-13	Down
NCALD	574.368	-2.18321	0.279526	-7.81039	5.70125e-15	1.1809e-13	Down
SNTA1	1231.02	-1.69691	0.217569	-7.79942	6.2194e-15	1.28605e-13	Down
PDZD4	211.29	-3.18041	0.407908	-7.79689	6.3453e-15	1.30986e-13	Down
ETV4	1573.72	2.4937	0.319888	7.79554	6.41352e-15	1.31948e-13	Up
MYH16	47.284	3.87475	0.49722	7.79283	6.55248e-15	1.3458e-13	Up
C1orf53	123.798	1.93797	0.248837	7.78811	6.80178e-15	1.39264e-13	Up
CRYAB	1580.7	-3.10461	0.398637	-7.78807	6.80427e-15	1.39264e-13	Down
ZKSCAN4	265.128	1.05601	0.135597	7.78787	6.81481e-15	1.39264e-13	Up
SPARCL1	7975.88	-2.58533	0.332117	-7.78438	7.00552e-15	1.42922e-13	Down
C1QTNF2	68.3779	-2.23051	0.287159	-7.76751	8.00446e-15	1.63029e-13	Down
C18orf54	454.699	1.39285	0.179337	7.76668	8.05673e-15	1.6382e-13	Up
C5orf46	90.1494	5.24774	0.676634	7.75565	8.78901e-15	1.78412e-13	Up
DENND2A	391.721	-2.21435	0.285866	-7.74612	9.47449e-15	1.91689e-13	Down
SLC25A4	1586.24	-1.45685	0.188183	-7.74165	9.81348e-15	1.98219e-13	Down
GEM	1182.13	-2.8377	0.366615	-7.74026	9.92128e-15	2.00065e-13	Down
ZFPM2	235.848	-2.58041	0.333441	-7.73873	1.00416e-14	2.02157e-13	Down
PAFAH1B3	3357.5	1.48371	0.191969	7.72889	1.08486e-14	2.17686e-13	Up
RFC4	1689.21	1.49429	0.193418	7.72573	1.11217e-14	2.22799e-13	Up
ZDHHC23	570.037	1.62709	0.210626	7.72498	1.11867e-14	2.23735e-13	Up
SAMD4A	890.486	-2.13218	0.276054	-7.72376	1.12949e-14	2.25529e-13	Down
BIRC5	3320.46	1.86486	0.241463	7.72316	1.13481e-14	2.2622e-13	Up
CDK5	835.899	1.0377	0.134375	7.72242	1.1414e-14	2.27164e-13	Up
FBLN5	1287.16	-2.36815	0.306716	-7.72099	1.15429e-14	2.29355e-13	Down
KIAA0513	798.268	-1.83595	0.23785	-7.71892	1.17323e-14	2.32739e-13	Down
RALGDS	4004.14	-1.20003	0.155534	-7.71555	1.2046e-14	2.38573e-13	Down
MAPK15	439.849	2.91038	0.377298	7.71375	1.22178e-14	2.41584e-13	Up
SMC1B	157.507	3.30449	0.428844	7.70557	1.30265e-14	2.57158e-13	Up
ULBP2	385.269	2.59109	0.336359	7.70334	1.32555e-14	2.61256e-13	Up
LRCH1	1107.64	-1.10689	0.143694	-7.70312	1.32785e-14	2.61287e-13	Down
CELF2	813.587	-2.45587	0.318952	-7.69983	1.36248e-14	2.67669e-13	Down
PDZRN4	153.212	-4.82345	0.626861	-7.69461	1.41931e-14	2.77939e-13	Down
ACOX2	116.364	-2.81802	0.366481	-7.6894	1.47832e-14	2.89031e-13	Down
ANTXR2	2866.78	-2.14893	0.279544	-7.68728	1.50301e-14	2.93388e-13	Down
TMEM88	174.866	-1.77421	0.230845	-7.68573	1.52126e-14	2.96002e-13	Down
ARID5B	3674.47	-1.52914	0.198974	-7.68513	1.52841e-14	2.9692e-13	Down
PRUNE2	1240.69	-3.90476	0.508357	-7.68114	1.57677e-14	3.05829e-13	Down
ADAMTS4	1672.82	-2.7213	0.354382	-7.67899	1.60342e-14	3.10503e-13	Down
CXCL11	1293.57	4.46288	0.581275	7.67774	1.61924e-14	3.13069e-13	Up
OSBPL10	1447.53	-1.76719	0.230344	-7.67197	1.69374e-14	3.26956e-13	Down
SAC3D1	851.286	1.37322	0.179004	7.67145	1.70062e-14	3.27766e-13	Up
ZBTB16	97.3217	-3.72061	0.485296	-7.66669	1.76497e-14	3.39096e-13	Down
MAP1B	2681.19	-2.80343	0.366038	-7.65886	1.87589e-14	3.59276e-13	Down
NFIA	1957.43	-1.80377	0.235564	-7.65724	1.89973e-14	3.63272e-13	Down
ATF3	5174.89	-2.7585	0.360276	-7.65662	1.90885e-14	3.64444e-13	Down
CREM	1210.44	-1.42884	0.186948	-7.64296	2.12285e-14	4.04036e-13	Down
LMNB1	3427.68	1.55859	0.203975	7.6411	2.15378e-14	4.09285e-13	Up
CATSPER1	141.113	3.57703	0.468505	7.63498	2.25848e-14	4.2809e-13	Up
DNAJC18	357.326	-1.27052	0.166517	-7.63	2.34755e-14	4.44033e-13	Down
TMEM220	115.292	-1.96339	0.25748	-7.62543	2.43225e-14	4.58631e-13	Down
PLEKHG4B	416.263	4.3778	0.574133	7.62505	2.43935e-14	4.59261e-13	Up
NME1	4178.2	1.24	0.162677	7.62243	2.48935e-14	4.67952e-13	Up
RERG	288.41	-2.49444	0.327365	-7.61976	2.54152e-14	4.77025e-13	Down
FAIM2	88.5333	-3.82186	0.501681	-7.61811	2.5741e-14	4.82396e-13	Down
MTHFD1L	1824.08	1.49412	0.196218	7.6146	2.64508e-14	4.94557e-13	Up
C1orf112	751.81	1.64869	0.216658	7.60961	2.74919e-14	5.12846e-13	Up
ITM2A	571.989	-2.54387	0.334411	-7.60701	2.80519e-14	5.22494e-13	Down
SYNPO	3357.03	-1.9629	0.25806	-7.60639	2.81848e-14	5.24169e-13	Down
KCNMB3	138.996	1.62536	0.213725	7.60489	2.85149e-14	5.295e-13	Up
SMUG1	1884.94	1.04507	0.13749	7.60103	2.93777e-14	5.43866e-13	Up
CHAC1	256.678	2.1886	0.28813	7.59586	3.05757e-14	5.65187e-13	Up
C6orf223	140.872	4.54766	0.59953	7.58538	3.3151e-14	6.1094e-13	Up
PLCB4	408.135	-2.86674	0.378091	-7.58216	3.39857e-14	6.25379e-13	Down
SOCS3	6602.9	-2.26558	0.298821	-7.58171	3.41042e-14	6.26613e-13	Down
DDR2	1307.67	-2.5781	0.340133	-7.57967	3.46438e-14	6.3557e-13	Down
LDB3	126.826	-2.84279	0.37509	-7.57896	3.48336e-14	6.38093e-13	Down
DISP1	358.264	-1.60628	0.21198	-7.57748	3.52345e-14	6.44469e-13	Down
LEPR	486.598	-1.97566	0.260835	-7.57437	3.60863e-14	6.59061e-13	Down
RYR2	188.805	-3.10091	0.40941	-7.57411	3.61589e-14	6.594e-13	Down
NFIL3	1870.1	-1.64044	0.216668	-7.57122	3.69733e-14	6.73245e-13	Down
SCN4B	166.418	-2.36997	0.313113	-7.56907	3.75908e-14	6.83469e-13	Down
SPATA17	183.125	2.39177	0.316025	7.5683	3.78139e-14	6.86503e-13	Up
MEIS1	1098.98	-1.66312	0.219797	-7.56661	3.83075e-14	6.94431e-13	Down
CDC42BPA	2554.41	-1.40663	0.185946	-7.56469	3.88799e-14	7.03761e-13	Down
APOC1	1725.88	2.55363	0.337601	7.56405	3.907e-14	7.06154e-13	Up
ATAD2	3078.3	1.40225	0.185577	7.55614	4.15192e-14	7.48204e-13	Up
PRIM1	587.868	1.44441	0.19121	7.55407	4.21855e-14	7.5909e-13	Up
NEIL3	207.85	2.35726	0.312628	7.54015	4.69431e-14	8.43455e-13	Up
DLG2	89.1306	-2.36516	0.313914	-7.53443	4.90475e-14	8.7997e-13	Down
NECAB1	188.625	-2.88867	0.383441	-7.53355	4.93803e-14	8.84639e-13	Down
CIT	1452.72	1.57105	0.208653	7.52947	5.09482e-14	9.11391e-13	Up
CLSPN	474.308	2.08458	0.276869	7.5291	5.10902e-14	9.12592e-13	Up
DSCC1	557.512	1.65676	0.220495	7.5138	5.74333e-14	1.0229e-12	Up
CAMK2N2	81.6785	3.32008	0.441929	7.51271	5.7917e-14	1.03001e-12	Up
HOXC6	189.189	3.32666	0.442841	7.51208	5.81966e-14	1.03348e-12	Up
EMP1	9494.94	-2.37104	0.315748	-7.50927	5.9457e-14	1.05432e-12	Down
SPRY1	1919.92	-1.90067	0.25313	-7.50869	5.97238e-14	1.05752e-12	Down
MYADM	4244.68	-2.42746	0.323306	-7.50824	5.99287e-14	1.05961e-12	Down
TPM2	12581.4	-2.70195	0.359926	-7.50696	6.05144e-14	1.06842e-12	Down
VCL	10670.2	-1.38253	0.184305	-7.50133	6.31728e-14	1.11213e-12	Down
KRTDAP	667.726	6.43152	0.857776	7.49791	6.48455e-14	1.13994e-12	Up
RASGRP2	345.596	-2.59013	0.345563	-7.49539	6.61037e-14	1.16038e-12	Down
PCNA	9070.05	1.32453	0.176956	7.48506	7.15139e-14	1.25355e-12	Up
RECK	376.64	-1.91479	0.256036	-7.47863	7.51033e-14	1.31458e-12	Down
SYPL2	63.7028	-2.81627	0.376685	-7.47645	7.63549e-14	1.33457e-12	Down
BIN1	1787.42	-2.41915	0.323694	-7.47357	7.80477e-14	1.36221e-12	Down
POLD1	2189.55	1.17579	0.157589	7.46109	8.58103e-14	1.49177e-12	Up
KRT6B	3282.62	6.99401	0.937404	7.46105	8.58378e-14	1.49177e-12	Up
SNRPB	15067.6	1.10957	0.148728	7.46039	8.62675e-14	1.4971e-12	Up
ABCA8	282.4	-3.33704	0.447416	-7.45847	8.7533e-14	1.51691e-12	Down
SIX1	616.404	2.26	0.303035	7.45786	8.79371e-14	1.52175e-12	Up
MFAP4	3581.76	-3.16004	0.423858	-7.45542	8.95795e-14	1.54797e-12	Down
F8	356.159	-1.669	0.223908	-7.45393	9.06026e-14	1.56344e-12	Down
SLC37A4	1420.13	1.16359	0.156146	7.45193	9.19856e-14	1.58506e-12	Up
CA9	1336.95	4.08283	0.548055	7.44967	9.35725e-14	1.61013e-12	Up
SLC35A2	2680.62	1.09823	0.147538	7.44374	9.7873e-14	1.6794e-12	Up
BCL10	1549.21	-1.05874	0.142263	-7.44215	9.90577e-14	1.69496e-12	Down
GINS4	424.26	1.75072	0.235502	7.43401	1.05353e-13	1.80015e-12	Up
EN1	130.094	6.18373	0.83191	7.43317	1.06026e-13	1.80702e-12	Up
OXSM	646.021	1.07917	0.145184	7.43314	1.06052e-13	1.80702e-12	Up
MYH3	334.066	-2.88246	0.388261	-7.42402	1.13622e-13	1.93062e-12	Down
FAT4	340.999	-2.28069	0.307244	-7.42306	1.14443e-13	1.94188e-12	Down
KIF20B	1023.26	1.3307	0.179328	7.42047	1.16707e-13	1.97754e-12	Up
MICB	444.061	2.19966	0.29646	7.41974	1.17346e-13	1.98561e-12	Up
PLP1	84.7687	-4.29102	0.578428	-7.41841	1.18532e-13	2.0029e-12	Down
IER2	7503.44	-1.29307	0.174433	-7.41296	1.23507e-13	2.08408e-12	Down
EPHA3	445.347	-2.47959	0.334605	-7.41049	1.25838e-13	2.12047e-12	Down
ZIC2	230.701	4.15448	0.560972	7.40586	1.30308e-13	2.19277e-12	Up
JUN	10953.6	-1.92243	0.259618	-7.40485	1.313e-13	2.20642e-12	Down
SOX5	62.5641	-2.15963	0.292195	-7.39103	1.45695e-13	2.4416e-12	Down
TRAK2	1865.53	-1.07353	0.145541	-7.37617	1.62913e-13	2.72265e-12	Down
BID	2924.42	1.20907	0.164052	7.37004	1.70579e-13	2.84449e-12	Up
RMI1	829.566	1.27309	0.172741	7.36997	1.70669e-13	2.84449e-12	Up
FAM43A	459.415	-2.05553	0.278918	-7.36967	1.71046e-13	2.84688e-12	Down
ADCY5	580.787	-3.33268	0.452668	-7.36231	1.80749e-13	3.00019e-12	Down
PELI2	461.14	-2.21606	0.301124	-7.35929	1.84886e-13	3.06468e-12	Down
RGS20	189.529	3.36359	0.457204	7.35687	1.88266e-13	3.11647e-12	Up
MPDZ	923.191	-1.57723	0.214407	-7.35625	1.89145e-13	3.12679e-12	Down
CASP6	1370.02	1.12526	0.153051	7.35219	1.94988e-13	3.21902e-12	Up
DIAPH3	638.883	1.85695	0.252639	7.35022	1.97887e-13	3.26246e-12	Up
PRAME	778.352	6.57109	0.894099	7.3494	1.99099e-13	3.27801e-12	Up
HSD17B6	345.587	-2.48719	0.338591	-7.34571	2.04671e-13	3.36521e-12	Down
CNGB3	61.9577	2.68726	0.36597	7.34286	2.09084e-13	3.43315e-12	Up
CKAP2	2403.26	1.25576	0.171045	7.3417	2.10896e-13	3.45825e-12	Up
HSPB7	760.259	-3.88877	0.530184	-7.33477	2.2211e-13	3.63724e-12	Down
CASP14	4897.73	5.69173	0.776171	7.33309	2.24901e-13	3.67801e-12	Up
TEF	1051.72	-1.33922	0.18265	-7.33218	2.2644e-13	3.69821e-12	Down
FGB	44.5188	9.6875	1.32129	7.33186	2.2698e-13	3.70208e-12	Up
SETD7	3170.28	-1.13393	0.154681	-7.33073	2.2891e-13	3.72858e-12	Down
SCUBE1	93.4937	-2.82043	0.38477	-7.33019	2.29835e-13	3.73865e-12	Down
TTLL11	130.772	-1.31746	0.17984	-7.32573	2.37594e-13	3.85971e-12	Down
ESCO2	395.065	1.70594	0.233011	7.32128	2.45624e-13	3.98486e-12	Up
S100A7A	261.333	8.76531	1.19729	7.32093	2.46252e-13	3.98974e-12	Up
TCEAL3	1081.5	-1.44774	0.197862	-7.3169	2.5376e-13	4.10593e-12	Down
PALB2	1048.03	1.04122	0.1424	7.3119	2.63395e-13	4.25618e-12	Up
UCN2	151.614	2.97058	0.406325	7.31085	2.65464e-13	4.28394e-12	Up
PBXIP1	7110.09	-1.2918	0.176702	-7.31065	2.65858e-13	4.28463e-12	Down
MFSD3	1258.46	1.30684	0.178831	7.30769	2.71773e-13	4.37418e-12	Up
TFAP4	805.969	1.14011	0.15605	7.30609	2.7503e-13	4.42077e-12	Up
CNN1	6698.65	-3.94776	0.540558	-7.30312	2.8117e-13	4.51352e-12	Down
MAPKBP1	1123.13	-1.21375	0.166347	-7.29649	2.95362e-13	4.7351e-12	Down
ST3GAL3	485.393	-1.18366	0.162239	-7.29576	2.96986e-13	4.7549e-12	Down
FAM13B	1362.12	-1.25516	0.172265	-7.28622	3.18764e-13	5.09688e-12	Down
TCEAL7	97.51	-2.40594	0.330642	-7.27657	3.42427e-13	5.46807e-12	Down
INMT	222.146	-2.26809	0.311719	-7.27606	3.43706e-13	5.48132e-12	Down
NAP1L5	282.811	-1.5733	0.216424	-7.26956	3.60663e-13	5.74424e-12	Down
TCEAL1	1036.33	-1.36923	0.188386	-7.26823	3.64219e-13	5.78729e-12	Down
TTF2	1595.57	1.04864	0.144278	7.2682	3.64314e-13	5.78729e-12	Up
EPHB1	108.571	-2.99433	0.412166	-7.26487	3.73394e-13	5.9238e-12	Down
HSD3B1	153.714	7.59858	1.04617	7.26326	3.77878e-13	5.97939e-12	Up
RASL11A	327.311	-2.35565	0.324598	-7.25715	3.95335e-13	6.24752e-12	Down
SSPN	1139.83	-1.76707	0.243524	-7.25626	3.97954e-13	6.28078e-12	Down
ZNF738	710.304	1.77518	0.24465	7.25597	3.98799e-13	6.28597e-12	Up
KCND3	336.647	-3.0617	0.422135	-7.2529	4.07953e-13	6.42197e-12	Down
PPM1L	1414.04	-1.94079	0.267618	-7.25209	4.1038e-13	6.45185e-12	Down
PTCH1	634.97	-1.64406	0.226718	-7.25159	4.11922e-13	6.46776e-12	Down
IKZF4	457.922	-1.20663	0.166403	-7.25125	4.12952e-13	6.47559e-12	Down
PSG5	35.5193	7.4227	1.02396	7.24903	4.19754e-13	6.57381e-12	Up
SNX10	943.058	1.94376	0.268172	7.2482	4.22353e-13	6.60604e-12	Up
TNNT2	288.797	-3.11949	0.430563	-7.24514	4.31977e-13	6.73929e-12	Down
WNT2B	207.448	-1.81983	0.251245	-7.24325	4.38048e-13	6.82526e-12	Down
PPFIA4	172.198	2.7441	0.378882	7.2426	4.4015e-13	6.84927e-12	Up
GINS2	1092.98	1.57766	0.217897	7.24037	4.47474e-13	6.95438e-12	Up
CDKN2A	2994.29	3.96448	0.547856	7.23635	4.60914e-13	7.15413e-12	Up
VAMP2	2292.46	-1.05799	0.146413	-7.22605	4.97248e-13	7.70829e-12	Down
DBF4B	527.334	1.21911	0.168729	7.22529	5.00029e-13	7.74157e-12	Up
PLA2G5	121.643	-3.14778	0.435822	-7.22262	5.09961e-13	7.88532e-12	Down
S100A7	3911.99	6.04764	0.837345	7.2224	5.10783e-13	7.88804e-12	Up
MSLN	1090.1	4.82477	0.668529	7.21699	5.31502e-13	8.17695e-12	Up
KIF24	333.108	1.66023	0.230066	7.21631	5.34162e-13	8.20752e-12	Up
ACTN2	94.4959	-4.44484	0.616164	-7.21373	5.44399e-13	8.3543e-12	Down
RUNX1T1	156.137	-2.53563	0.351837	-7.20681	5.72765e-13	8.77856e-12	Down
LRRK2	262.471	-2.2808	0.316697	-7.20182	5.94158e-13	9.09502e-12	Down
HOXB5	414.138	2.9488	0.409546	7.20016	6.01404e-13	9.1944e-12	Up
TRIB1	5918.72	-1.65646	0.230107	-7.19865	6.08125e-13	9.28551e-12	Down
CKS1B	1994.91	1.41033	0.196079	7.19267	6.35349e-13	9.68908e-12	Up
LMO3	574.165	-3.35352	0.467004	-7.18094	6.92351e-13	1.05075e-11	Down
CSAG1	413.89	6.41995	0.894029	7.18092	6.92461e-13	1.05075e-11	Up
AOX1	249.873	-3.47183	0.483667	-7.17813	7.06733e-13	1.07107e-11	Down
HOXB9	466.001	3.57313	0.498137	7.17298	7.3382e-13	1.11075e-11	Up
SIM2	696.959	2.23121	0.31114	7.17108	7.44065e-13	1.12486e-11	Up
POC1A	775.987	1.3992	0.19514	7.17025	7.48613e-13	1.13033e-11	Up
FCRLB	859.671	3.2909	0.459011	7.16954	7.52488e-13	1.13478e-11	Up
ALB	207.631	6.72173	0.937697	7.16834	7.59126e-13	1.14337e-11	Up
FEN1	2783.55	1.43701	0.200496	7.1673	7.64889e-13	1.14922e-11	Up
ADAMTS8	144.663	-3.37187	0.470681	-7.16381	7.84654e-13	1.17602e-11	Down
FILIP1L	2260.39	-2.27086	0.317327	-7.15622	8.29344e-13	1.23995e-11	Down
XRCC3	891.608	1.11282	0.155534	7.15484	8.37718e-13	1.24941e-11	Up
ARHGEF17	1682.32	-1.53228	0.214224	-7.15273	8.50681e-13	1.26719e-11	Down
MRPL53	173.117	1.1542	0.161517	7.146	8.93413e-13	1.32635e-11	Up
AMH	190.439	3.38247	0.47334	7.14597	8.93657e-13	1.32635e-11	Up
HOXC9	159.653	3.6831	0.515438	7.14557	8.96254e-13	1.32859e-11	Up
RGS2	3045.66	-2.47643	0.346637	-7.14416	9.05482e-13	1.34064e-11	Down
DENND5A	2348.84	-1.20051	0.168102	-7.14157	9.22702e-13	1.36325e-11	Down
HOXB6	572.236	2.80272	0.392454	7.14153	9.22989e-13	1.36325e-11	Up
ADCY9	813.433	-1.64261	0.230067	-7.1397	9.35335e-13	1.37982e-11	Down
UGCG	3931.8	-1.32428	0.185765	-7.12877	1.01268e-12	1.49211e-11	Down
LRCH2	196.819	-2.35616	0.33086	-7.12131	1.06903e-12	1.57134e-11	Down
ARHGEF37	541.514	-2.0359	0.285912	-7.12071	1.07376e-12	1.57639e-11	Down
WFS1	3117.4	-1.3233	0.18587	-7.1195	1.08317e-12	1.58639e-11	Down
TGM1	531.596	3.59359	0.504986	7.11621	1.10937e-12	1.62282e-11	Up
PNRC1	3997.95	-1.25039	0.175762	-7.11408	1.1266e-12	1.64605e-11	Down
KLHL21	2271.38	-1.34829	0.189584	-7.11183	1.14513e-12	1.67112e-11	Down
CLDN9	208.484	4.19152	0.58971	7.10776	1.17942e-12	1.71911e-11	Up
PLIN4	1982.07	-2.87838	0.405218	-7.10327	1.21837e-12	1.77164e-11	Down
BAG3	4010.54	-1.29184	0.18197	-7.09922	1.25465e-12	1.82223e-11	Down
CPEB3	242.842	-1.16941	0.16474	-7.0985	1.2612e-12	1.82956e-11	Down
ATP1A2	503.613	-4.64163	0.653951	-7.09783	1.26735e-12	1.83553e-11	Down
FAM171A2	297.268	2.49762	0.35189	7.09772	1.26832e-12	1.83553e-11	Up
KCNIP4	68.154	-1.42618	0.200967	-7.09659	1.27872e-12	1.84838e-11	Down
DYSF	1233.39	-1.86173	0.262354	-7.09627	1.28169e-12	1.85049e-11	Down
TSC22D1	10218.8	-1.40969	0.198709	-7.09423	1.30072e-12	1.87574e-11	Down
COL14A1	2760.21	-2.65024	0.373795	-7.09009	1.34027e-12	1.93049e-11	Down
TMX4	2591.14	-1.17968	0.166436	-7.08787	1.36194e-12	1.9594e-11	Down
SAGE1	65.8121	10.3171	1.45754	7.07842	1.45806e-12	2.09275e-11	Up
ASPA	105.758	-3.23331	0.457447	-7.06815	1.57016e-12	2.24836e-11	Down
SCN11A	160.705	-4.28014	0.605965	-7.06334	1.62545e-12	2.3248e-11	Down
TMEM191A	173.244	1.92263	0.272445	7.05694	1.70211e-12	2.42874e-11	Up
PNPLA7	240.788	-1.79965	0.255054	-7.05596	1.71416e-12	2.44308e-11	Down
ADM2	292.965	2.53369	0.359321	7.05135	1.7719e-12	2.52242e-11	Up
SPRR1B	2434.64	4.99331	0.708304	7.04967	1.79344e-12	2.55012e-11	Up
MNT	1358.04	-1.00523	0.142771	-7.04084	1.91081e-12	2.7044e-11	Down
CCDC102A	376.726	-1.58309	0.22494	-7.03785	1.95225e-12	2.75985e-11	Down
KANK3	204.773	-1.40978	0.200447	-7.03317	2.01895e-12	2.84754e-11	Down
CNIH2	154.292	2.605	0.370657	7.02806	2.09421e-12	2.95028e-11	Up
IL11RA	369.951	-1.43215	0.203816	-7.0267	2.1148e-12	2.97585e-11	Down
PTGFR	173.838	-3.31405	0.472407	-7.01525	2.29531e-12	3.21871e-11	Down
COL2A1	64.455	5.06979	0.722875	7.01337	2.32643e-12	3.25861e-11	Up
PSRC1	539.122	1.517	0.216386	7.01062	2.37259e-12	3.31945e-11	Up
NFATC4	1193.98	-1.75456	0.250291	-7.01007	2.38207e-12	3.32889e-11	Down
POLA2	1457.39	1.06386	0.15177	7.00969	2.38844e-12	3.33397e-11	Up
NR2F1	870.721	-2.17129	0.309805	-7.00857	2.40767e-12	3.35314e-11	Down
DUSP5	3809.03	-2.19483	0.313595	-6.99892	2.57936e-12	3.57999e-11	Down
STMN1	16192.3	1.75769	0.251545	6.98759	2.79656e-12	3.87705e-11	Up
TMC6	5544.96	1.20186	0.172047	6.98567	2.83494e-12	3.92579e-11	Up
ZNF488	540.241	3.07353	0.440145	6.98298	2.88979e-12	3.99721e-11	Up
CDCA7	1160.81	1.91349	0.274079	6.98155	2.91931e-12	4.03347e-11	Up
CALB1	431.541	5.03924	0.722334	6.97633	3.02983e-12	4.17672e-11	Up
SYCP2	375.824	2.65163	0.380546	6.96796	3.21575e-12	4.41804e-11	Up
RAD18	1022.29	1.11718	0.160417	6.96424	3.30181e-12	4.53117e-11	Up
NBEA	376.547	-2.64541	0.379945	-6.96262	3.34001e-12	4.57844e-11	Down
TMEM177	452.829	1.06867	0.153506	6.96173	3.36116e-12	4.60226e-11	Up
MAP3K3	1244.73	-1.03338	0.148472	-6.96008	3.40068e-12	4.65116e-11	Down
ZNF485	186.57	1.30718	0.187901	6.95675	3.48213e-12	4.75721e-11	Up
PHYHIP	229.071	-3.00109	0.431695	-6.95188	3.60448e-12	4.91886e-11	Down
CAP2	533.377	-2.0513	0.295141	-6.95024	3.64674e-12	4.97098e-11	Down
ENO1	77428.3	1.1239	0.161719	6.94969	3.6608e-12	4.98457e-11	Up
SEMA4F	651.845	1.3469	0.19384	6.94851	3.69157e-12	5.02086e-11	Up
DMRTA2	155.88	4.43567	0.638473	6.94732	3.72297e-12	5.05793e-11	Up
CCDC77	619.135	1.12698	0.162242	6.9463	3.74991e-12	5.08414e-11	Up
PAICS	8171.17	1.0364	0.14921	6.9459	3.7606e-12	5.09204e-11	Up
CCDC14	2922.43	1.37855	0.198613	6.9409	3.89601e-12	5.26954e-11	Up
ZNF284	179.76	1.2406	0.178896	6.93477	4.06873e-12	5.49707e-11	Up
KLHL35	146.187	2.237	0.322692	6.93231	4.14031e-12	5.57534e-11	Up
DTYMK	1546.16	1.03545	0.149366	6.93231	4.14037e-12	5.57534e-11	Up
PUS7	1213.07	1.02071	0.147369	6.92622	4.3224e-12	5.81403e-11	Up
DIP2C	1368.39	-1.30268	0.188084	-6.92604	4.32778e-12	5.81486e-11	Down
C2CD4B	121.118	-2.85838	0.412712	-6.92585	4.33351e-12	5.81615e-11	Down
ESR1	345.737	-2.78439	0.402127	-6.92416	4.38577e-12	5.87337e-11	Down
KCNAB1	99.1814	-1.43639	0.207569	-6.92003	4.51536e-12	6.04028e-11	Down
AKAP12	2624.54	-2.35867	0.341209	-6.91268	4.75581e-12	6.35497e-11	Down
ARHGAP1	7685.51	-1.00429	0.145291	-6.91223	4.77092e-12	6.36818e-11	Down
SLC29A2	796.705	1.77836	0.257296	6.91173	4.78789e-12	6.38385e-11	Up
TMEM100	76.5929	-3.04815	0.441158	-6.90943	4.86609e-12	6.48104e-11	Down
PFDN6	2405	1.0539	0.152591	6.90667	4.96152e-12	6.60093e-11	Up
C19orf73	68.7199	1.54727	0.224098	6.90442	5.04076e-12	6.69059e-11	Up
TLX1	41.8622	6.44321	0.933218	6.90429	5.04536e-12	6.69059e-11	Up
MYOC	75.8023	-5.76544	0.835148	-6.9035	5.07379e-12	6.70899e-11	Down
LIPG	1570.26	2.71704	0.39359	6.90322	5.0838e-12	6.71238e-11	Up
MEIS2	1055.66	-1.709	0.247818	-6.8962	5.3412e-12	7.03701e-11	Down
CYB561	5380.86	1.01467	0.147195	6.89339	5.44771e-12	7.16186e-11	Up
SMOC2	1815	-2.79104	0.405116	-6.8895	5.59896e-12	7.35278e-11	Down
PYY2	51.8888	3.18278	0.462064	6.88817	5.65148e-12	7.41376e-11	Up
FBXO43	66.2093	2.33399	0.338886	6.88724	5.68867e-12	7.45454e-11	Up
FAM102B	1615.47	-1.36903	0.198886	-6.88346	5.8414e-12	7.63827e-11	Down
BOLA3	989.413	1.11133	0.161486	6.88194	5.90437e-12	7.7041e-11	Up
CDKL1	66.3665	-1.69764	0.246891	-6.87605	6.15332e-12	8.0118e-11	Down
PRSS1	105.941	7.14435	1.03907	6.87568	6.16944e-12	8.02422e-11	Up
BDKRB2	1000.14	-2.0936	0.304516	-6.87516	6.19203e-12	8.04502e-11	Down
DNAH14	407.392	1.70293	0.247924	6.86875	6.47665e-12	8.40586e-11	Up
ARHGAP24	357.058	-1.82041	0.265363	-6.86006	6.88302e-12	8.90486e-11	Down
ANXA6	4866.58	-2.1883	0.319276	-6.85395	7.18373e-12	9.27423e-11	Down
IQCC	255.702	1.22673	0.179032	6.85203	7.28088e-12	9.37981e-11	Up
ZIC5	65.5609	4.98933	0.72871	6.8468	7.55218e-12	9.70881e-11	Up
ISG15	8783.95	2.18555	0.319232	6.84628	7.57961e-12	9.73382e-11	Up
TTLL7	480.84	-2.12299	0.310138	-6.84532	7.63054e-12	9.78892e-11	Down
S1PR1	749.439	-1.86841	0.273146	-6.84033	7.9012e-12	1.01255e-10	Down
AGMAT	282.075	1.7587	0.257162	6.83887	7.98206e-12	1.02184e-10	Up
GGH	2580.44	1.79248	0.262242	6.83522	8.18815e-12	1.04602e-10	Up
DCLRE1B	691.724	1.0297	0.150675	6.83389	8.26448e-12	1.05467e-10	Up
TDO2	343.236	2.43346	0.356445	6.82704	8.66827e-12	1.10347e-10	Up
NPR1	395.985	-2.18312	0.319984	-6.82259	8.9415e-12	1.13632e-10	Down
C4orf46	698.992	1.06077	0.155485	6.82231	8.9586e-12	1.1373e-10	Up
AGRN	26316.9	1.38454	0.202961	6.82172	8.99582e-12	1.14084e-10	Up
ABCB1	144.076	-1.80447	0.264575	-6.82026	9.08732e-12	1.15125e-10	Down
EPYC	73.4504	6.11535	0.896949	6.81795	9.23484e-12	1.16872e-10	Up
FKBPL	453.803	1.11516	0.163694	6.81246	9.5946e-12	1.213e-10	Up
CPXM2	993.981	-2.81965	0.413979	-6.81109	9.68605e-12	1.22202e-10	Down
FGA	43.3616	9.66768	1.4195	6.8106	9.71897e-12	1.22491e-10	Up
CCL2	1715.31	-2.6466	0.388653	-6.80969	9.78111e-12	1.2302e-10	Down
SLC24A3	496.473	-2.41419	0.354663	-6.80699	9.96605e-12	1.25217e-10	Down
PDRG1	1481.48	1.01421	0.149026	6.80563	1.00605e-11	1.26274e-10	Up
MID2	345.817	-1.20237	0.176701	-6.80454	1.01374e-11	1.27108e-10	Down
TTYH3	7283.28	1.26234	0.185533	6.80384	1.01864e-11	1.27591e-10	Up
KLK6	464.058	6.32504	0.929813	6.80249	1.02828e-11	1.28667e-10	Up
ACOT4	233.877	1.79765	0.264316	6.80113	1.03799e-11	1.29616e-10	Up
FOXP2	277.948	-2.84043	0.417662	-6.80078	1.04052e-11	1.29798e-10	Down
C1orf159	1226.1	1.03513	0.152526	6.7866	1.14804e-11	1.42919e-10	Up
OXER1	88.9611	-1.97998	0.292063	-6.77929	1.20771e-11	1.50042e-10	Down
SYNC	116.792	-2.36172	0.348459	-6.77761	1.22183e-11	1.51642e-10	Down
EGR2	561.89	-2.36297	0.348856	-6.77348	1.25724e-11	1.55877e-10	Down
KRT6C	711.13	6.89721	1.01875	6.77029	1.28527e-11	1.5903e-10	Up
ATP2B4	7415.31	-1.60769	0.237525	-6.76848	1.30139e-11	1.60861e-10	Down
MGLL	2140.22	-2.00685	0.29654	-6.76756	1.30973e-11	1.61728e-10	Down
SBSN	1208.08	4.90573	0.724973	6.76678	1.31682e-11	1.62439e-10	Up
MAPT	233.646	-2.82109	0.417069	-6.76408	1.34155e-11	1.65323e-10	Down
HCN3	433.345	1.52351	0.225293	6.76234	1.35779e-11	1.67155e-10	Up
ABCC9	321.967	-2.2423	0.331607	-6.7619	1.36189e-11	1.67377e-10	Down
RBKS	257.983	-1.33105	0.196846	-6.76186	1.36234e-11	1.67377e-10	Down
ZNF497	106.964	1.40739	0.208254	6.75805	1.39865e-11	1.71665e-10	Up
ROR1	171.473	-2.53579	0.375322	-6.7563	1.41563e-11	1.73575e-10	Down
FAM110A	2195.57	1.05286	0.15586	6.75519	1.42649e-11	1.74618e-10	Up
SGCD	372.607	-2.95804	0.437895	-6.75514	1.427e-11	1.74618e-10	Down
HSPB8	3766.64	-2.79663	0.414114	-6.75329	1.44535e-11	1.76686e-10	Down
CNFN	443.821	2.80552	0.415981	6.74436	1.53701e-11	1.87141e-10	Up
XPNPEP2	92.0468	-3.90999	0.580688	-6.73338	1.65762e-11	2.01625e-10	Down
SLC23A3	97.7939	2.15475	0.320239	6.72857	1.71336e-11	2.07991e-10	Up
GEMIN8P4	62.6657	1.62322	0.241249	6.72841	1.71524e-11	2.08011e-10	Up
ITGA5	7181.88	-2.18681	0.325024	-6.72815	1.71829e-11	2.08174e-10	Down
MCM8	1066.12	1.12367	0.167027	6.72748	1.72631e-11	2.08938e-10	Up
MYT1	272.297	4.91413	0.730608	6.72609	1.74286e-11	2.10547e-10	Up
RHPN1	1857.68	2.00486	0.29834	6.72005	1.81664e-11	2.19219e-10	Up
PPP1R15A	6670.08	-1.44636	0.215384	-6.71527	1.87716e-11	2.26298e-10	Down
RFC3	1050.55	1.2703	0.189258	6.71199	1.9199e-11	2.31221e-10	Up
ZNF468	1220.5	1.2026	0.179399	6.70349	2.035e-11	2.44511e-10	Up
ASB1	967.161	-1.01029	0.150713	-6.7034	2.03626e-11	2.44511e-10	Down
ZNF107	991.359	1.42989	0.213323	6.70295	2.04257e-11	2.45029e-10	Up
PODN	1541.26	-2.59087	0.38659	-6.70185	2.05791e-11	2.46626e-10	Down
GNAZ	167.366	-2.68127	0.400252	-6.69896	2.09907e-11	2.51312e-10	Down
PLSCR4	493.963	-1.8236	0.272558	-6.69071	2.2209e-11	2.65302e-10	Down
KLHDC7B	5531.08	3.63958	0.544048	6.68981	2.23459e-11	2.66334e-10	Up
USP18	420.164	1.80197	0.269363	6.68975	2.23546e-11	2.66334e-10	Up
LEMD1	70.1767	4.72781	0.707696	6.68056	2.38025e-11	2.82535e-10	Up
PITPNM2	725.432	-1.47188	0.220323	-6.68054	2.38071e-11	2.82535e-10	Down
VIT	94.3083	-4.68037	0.700714	-6.67943	2.39865e-11	2.84388e-10	Down
VEPH1	131.536	2.90891	0.436394	6.66577	2.63276e-11	3.11539e-10	Up
CDKN3	735.003	1.65156	0.247792	6.6651	2.64477e-11	3.12657e-10	Up
BVES	339.06	-2.62488	0.394145	-6.65968	2.74422e-11	3.241e-10	Down
GNG11	1131.99	-1.73593	0.260704	-6.65863	2.76395e-11	3.25799e-10	Down
A2M	29218.9	-2.14273	0.321931	-6.65585	2.81666e-11	3.31692e-10	Down
FOXH1	61.4176	3.38875	0.509299	6.65374	2.85729e-11	3.36152e-10	Up
KLF6	11970	-1.37005	0.205948	-6.65239	2.88363e-11	3.38923e-10	Down
C8orf44	225.761	1.31171	0.197279	6.64901	2.95071e-11	3.46475e-10	Up
TNFAIP8L3	248.243	-2.42759	0.365558	-6.64079	3.12013e-11	3.65313e-10	Down
CXCL10	3345.27	3.48437	0.524763	6.6399	3.13894e-11	3.67163e-10	Up
TUBB	51899.7	1.06699	0.160746	6.63773	3.18555e-11	3.72257e-10	Up
SHCBP1	914.943	1.5442	0.232661	6.63712	3.19865e-11	3.7343e-10	Up
MICAL1	2561.81	-1.34727	0.203263	-6.62824	3.3972e-11	3.95853e-10	Down
BDKRB1	154.669	-2.60391	0.392907	-6.6273	3.41874e-11	3.97983e-10	Down
TMEM52	110.124	2.46052	0.371506	6.62311	3.51707e-11	4.0904e-10	Up
OTOF	105.641	3.0098	0.454587	6.62096	3.5687e-11	4.14649e-10	Up
FGF2	334.913	-2.52206	0.381046	-6.61878	3.62172e-11	4.20409e-10	Down
FSD1	208.053	3.28946	0.497084	6.61751	3.65309e-11	4.23475e-10	Up
MYH11	34999.8	-3.79488	0.573467	-6.61743	3.65507e-11	4.23475e-10	Down
GALNT6	1348.45	2.02392	0.305936	6.61549	3.70317e-11	4.2864e-10	Up
RND1	243.274	-2.10239	0.317811	-6.61521	3.71014e-11	4.29039e-10	Down
ANK2	403.382	-2.88638	0.436534	-6.61204	3.79048e-11	4.37501e-10	Down
LHX1	64.6257	6.41096	0.969685	6.61139	3.80736e-11	4.39034e-10	Up
SEC61A2	490.524	1.11176	0.168184	6.61042	3.83244e-11	4.41508e-10	Up
ACTA2	18369.7	-2.55983	0.38726	-6.61013	3.83994e-11	4.41955e-10	Down
PPP1R3B	2014.97	-1.55023	0.234572	-6.60876	3.87561e-11	4.4564e-10	Down
FBXO41	815.522	1.49538	0.226341	6.60675	3.92861e-11	4.51309e-10	Up
RHOJ	514.084	-1.75203	0.265247	-6.60528	3.96755e-11	4.54926e-10	Down
PLEKHO2	1507.06	-1.35625	0.205338	-6.60495	3.97641e-11	4.55514e-10	Down
ZSCAN16	423.198	1.55901	0.236042	6.60481	3.98024e-11	4.55525e-10	Up
E2F1	1486.54	1.72227	0.260869	6.60207	4.05445e-11	4.63148e-10	Up
SLIT2	449.977	-2.72004	0.412134	-6.5999	4.11435e-11	4.69551e-10	Down
NRXN2	155.363	-2.53629	0.384412	-6.59785	4.17171e-11	4.75209e-10	Down
MRM1	671.124	1.05104	0.159432	6.59243	4.32696e-11	4.91975e-10	Up
KRT79	93.6476	4.73695	0.718605	6.59187	4.34327e-11	4.93369e-10	Up
ROS1	47.2562	5.45667	0.828019	6.59003	4.39739e-11	4.99052e-10	Up
SOX4	12305.2	1.74273	0.264526	6.58812	4.45442e-11	5.05055e-10	Up
CTU1	265.469	1.19622	0.181669	6.58465	4.55967e-11	5.16509e-10	Up
PDLIM3	2790.97	-2.71845	0.412975	-6.5826	4.62305e-11	5.23202e-10	Down
RBMS3	472.186	-2.03855	0.309856	-6.57902	4.73556e-11	5.35439e-10	Down
HSPA12B	301.729	-1.5966	0.242698	-6.57854	4.75091e-11	5.36677e-10	Down
TUBB3	283.917	2.49829	0.379916	6.57591	4.83554e-11	5.45732e-10	Up
ARHGAP10	1704.88	-1.33003	0.202329	-6.57359	4.91153e-11	5.53284e-10	Down
ZNF419	454.776	1.08885	0.165679	6.57201	4.96405e-11	5.5817e-10	Up
CKB	5416.17	-2.49835	0.38031	-6.56923	5.05747e-11	5.68151e-10	Down
GPR89B	215.46	1.2337	0.187907	6.56552	5.18522e-11	5.81966e-10	Up
MEST	3604.54	2.53662	0.386804	6.5579	5.45718e-11	6.1157e-10	Up
MXD3	538.352	1.30861	0.199549	6.55785	5.45901e-11	6.1157e-10	Up
MMP13	1807.39	4.00287	0.61066	6.55499	5.56446e-11	6.22811e-10	Up
DUSP2	2369.68	-2.65258	0.404692	-6.55456	5.58071e-11	6.24057e-10	Down
MAOB	738.528	-3.10162	0.473592	-6.54914	5.78704e-11	6.46538e-10	Down
PNMA1	1581.01	-1.56485	0.238959	-6.5486	5.80778e-11	6.48261e-10	Down
PDCD2L	428.733	1.13256	0.173043	6.54494	5.95189e-11	6.63133e-10	Up
SQLE	4688.27	1.45797	0.222899	6.54092	6.11429e-11	6.80605e-10	Up
MITF	418.446	-1.83908	0.281336	-6.53696	6.27812e-11	6.98205e-10	Down
SLC16A13	358.831	1.39987	0.214184	6.5358	6.32697e-11	7.02996e-10	Up
PCSK1N	182.348	3.61429	0.553081	6.53484	6.36795e-11	7.06906e-10	Up
SSC5D	865.21	-2.5458	0.389584	-6.53466	6.37551e-11	7.07102e-10	Down
TMEM44	904.199	1.14025	0.174502	6.53432	6.38987e-11	7.08051e-10	Up
ABLIM1	5577.95	-1.48152	0.227265	-6.51888	7.08325e-11	7.8275e-10	Down
PLK3	1255.4	-1.39523	0.21407	-6.51763	7.14278e-11	7.88615e-10	Down
RPS6KA5	718.758	-1.40725	0.216035	-6.514	7.31773e-11	8.072e-10	Down
RACGAP1	2677.56	1.23242	0.189212	6.51342	7.34605e-11	8.09592e-10	Up
CCT5	15447.7	1.05653	0.162288	6.51018	7.50608e-11	8.26482e-10	Up
ESPL1	1175.57	1.59057	0.244483	6.50583	7.7268e-11	8.50018e-10	Up
CHIT1	242.616	3.57909	0.55072	6.49893	8.08941e-11	8.88306e-10	Up
EEF1E1	927.789	1.07689	0.165707	6.49874	8.09969e-11	8.88635e-10	Up
DKK2	135.416	2.7749	0.427425	6.49212	8.46371e-11	9.27738e-10	Up
ZSCAN2	387.312	1.1841	0.182437	6.49049	8.55595e-11	9.37007e-10	Up
ERC1	2714.85	-1.16037	0.17887	-6.4872	8.74482e-11	9.56833e-10	Down
TRIM17	451.681	2.70673	0.417381	6.48503	8.87132e-11	9.68936e-10	Up
OGN	411.802	-4.23775	0.653816	-6.48157	9.07745e-11	9.90562e-10	Down
CARD9	465.67	1.89309	0.292316	6.47618	9.40747e-11	1.02566e-09	Up
HIC1	530.849	-1.77159	0.273622	-6.47461	9.50577e-11	1.03478e-09	Down
FBN2	1606.3	3.24373	0.500995	6.47457	9.50815e-11	1.03478e-09	Up
GATA5	106.269	-4.40829	0.680882	-6.47437	9.52071e-11	1.03523e-09	Down
GJB7	159.555	2.9758	0.459852	6.47122	9.7217e-11	1.05614e-09	Up
PCDH18	505.736	-1.85401	0.286561	-6.46987	9.80848e-11	1.06462e-09	Down
CASQ2	588.376	-4.35153	0.67296	-6.46625	1.00464e-10	1.08851e-09	Down
TBX4	157.178	-3.11464	0.481695	-6.46599	1.00639e-10	1.08944e-09	Down
PDK2	832.028	-1.0571	0.163511	-6.46499	1.01303e-10	1.09565e-09	Down
C5orf34	288.339	1.25742	0.194542	6.46347	1.02326e-10	1.10523e-09	Up
ATP6V1B1	167.952	3.11333	0.481889	6.46067	1.04239e-10	1.12441e-09	Up
SLC15A1	837.433	3.01817	0.46777	6.45224	1.10205e-10	1.18563e-09	Up
RAB37	103.895	-2.01422	0.312287	-6.4499	1.11927e-10	1.20309e-09	Down
ATP6V0A4	127.532	3.96022	0.614315	6.44656	1.14416e-10	1.22877e-09	Up
CNRIP1	345.048	-1.8536	0.287565	-6.44586	1.14949e-10	1.23232e-09	Down
CALD1	13411.5	-2.06486	0.32035	-6.44565	1.15105e-10	1.2329e-09	Down
CDC42EP3	2711.46	-1.54065	0.239162	-6.44189	1.17998e-10	1.26058e-09	Down
HSD17B7P2	145.062	1.76939	0.274714	6.44084	1.18815e-10	1.26709e-09	Up
UBE2S	2512.57	1.26042	0.195721	6.4399	1.19555e-10	1.27386e-09	Up
SGCB	1692.15	-1.3724	0.213203	-6.43708	1.21796e-10	1.29661e-09	Down
PDF	116.485	1.20519	0.18726	6.43594	1.22711e-10	1.3052e-09	Up
CHRM3	335.436	-3.14004	0.488008	-6.43439	1.23969e-10	1.31744e-09	Down
MEF2C	945.679	-1.71919	0.267297	-6.43177	1.26124e-10	1.33918e-09	Down
TUB	270.83	-2.1289	0.331056	-6.43062	1.27085e-10	1.34821e-09	Down
CCDC134	163.966	1.26693	0.197105	6.42771	1.29541e-10	1.37245e-09	Up
TREM2	329.005	2.14993	0.334482	6.42765	1.29596e-10	1.37245e-09	Up
STARD8	246.509	-1.63628	0.25475	-6.42309	1.33535e-10	1.41173e-09	Down
IGFL1	2494.87	4.65445	0.725254	6.41768	1.38368e-10	1.46028e-09	Up
GLDC	857.031	3.59004	0.559663	6.41465	1.41146e-10	1.48575e-09	Up
EIF4E3	1321.76	-1.25925	0.19636	-6.41298	1.42707e-10	1.49959e-09	Down
TBL1X	1778.66	-1.31345	0.204824	-6.41258	1.43077e-10	1.50219e-09	Down
ITGA1	2842.71	-1.68231	0.262454	-6.40995	1.4557e-10	1.52705e-09	Down
FANCG	1271.9	1.08338	0.169102	6.40665	1.4875e-10	1.55906e-09	Up
DGKG	200.882	-2.39867	0.37455	-6.40415	1.51209e-10	1.58348e-09	Down
FAM117A	625.775	-1.2177	0.190151	-6.40387	1.5149e-10	1.58506e-09	Down
ZNF749	234.414	1.16365	0.181774	6.40165	1.53706e-10	1.60549e-09	Up
CYBRD1	3162.84	-1.99901	0.312394	-6.39898	1.56414e-10	1.63098e-09	Down
ACTG2	15419.8	-3.38211	0.528712	-6.39688	1.58582e-10	1.65218e-09	Down
HOXC13	189.458	3.19147	0.498999	6.39574	1.59769e-10	1.66197e-09	Up
RBPMS	4022.21	-1.58235	0.247524	-6.39272	1.62956e-10	1.69341e-09	Down
TARBP1	2191.47	1.10568	0.17302	6.39047	1.65375e-10	1.71563e-09	Up
BCL2	538.291	-1.57971	0.247318	-6.38734	1.68793e-10	1.74811e-09	Down
RGN	71.2644	-2.61762	0.41015	-6.38211	1.74666e-10	1.8074e-09	Down
KLK5	317.761	7.92157	1.24128	6.38178	1.75038e-10	1.80971e-09	Up
GYPC	761.84	-2.15096	0.337148	-6.37988	1.77222e-10	1.83074e-09	Down
TAGLN	18198.1	-2.62515	0.411638	-6.37733	1.80197e-10	1.85676e-09	Down
PCP2	63.3681	2.53379	0.397356	6.37661	1.81046e-10	1.86297e-09	Up
FBLN2	3321.02	-2.47606	0.388306	-6.37656	1.81105e-10	1.86297e-09	Down
CHRNB1	586.42	1.48353	0.232665	6.37625	1.81472e-10	1.86518e-09	Up
RRM2	4791.36	1.62592	0.255036	6.37524	1.82678e-10	1.87529e-09	Up
PBK	771.449	1.66691	0.261537	6.37351	1.84752e-10	1.89251e-09	Up
RAB30	553.404	-1.33351	0.209369	-6.3692	1.90012e-10	1.93825e-09	Down
SLURP1	35.3014	4.34007	0.681498	6.36842	1.9099e-10	1.9466e-09	Up
MMRN1	215.373	-2.88365	0.453105	-6.36419	1.96318e-10	1.99756e-09	Down
CAMKK1	504.072	-1.30985	0.205884	-6.36209	1.99032e-10	2.02349e-09	Down
GABRD	107.598	2.07309	0.326216	6.35496	2.08484e-10	2.11606e-09	Up
C2orf15	230.218	1.81015	0.28492	6.35321	2.10869e-10	2.13849e-09	Up
SPRR2E	152.389	6.72885	1.05939	6.35165	2.13016e-10	2.15668e-09	Up
LRFN5	109.766	-3.18365	0.502123	-6.34039	2.29179e-10	2.30882e-09	Down
KCNK3	189.791	-3.13118	0.494117	-6.33691	2.34419e-10	2.35772e-09	Down
TMSB15A	119.431	3.03409	0.479003	6.33419	2.38593e-10	2.39772e-09	Up
KLHL17	649.223	1.18344	0.186839	6.334	2.38881e-10	2.39864e-09	Up
MND1	276.533	1.53353	0.242121	6.33373	2.39303e-10	2.40091e-09	Up
NCAM1	742.12	-3.49714	0.552729	-6.32704	2.49901e-10	2.49901e-09	Down
EPHA7	326.876	-2.9989	0.474053	-6.32609	2.51453e-10	2.51247e-09	Down
TYMS	2239.12	1.5402	0.243487	6.3256	2.52249e-10	2.51836e-09	Up
NCAPD2	6243.35	1.11142	0.175709	6.32535	2.52662e-10	2.52042e-09	Up
REEP2	236.857	-2.3045	0.364412	-6.32388	2.55071e-10	2.54237e-09	Down
KIF22	3792.42	1.08627	0.171838	6.32147	2.59086e-10	2.58029e-09	Up
BRI3BP	1365.68	1.18538	0.187528	6.32104	2.59803e-10	2.58531e-09	Up
FBXO5	547.812	1.21051	0.191554	6.31941	2.62564e-10	2.60854e-09	Up
PSG4	148.502	5.61121	0.888285	6.3169	2.66858e-10	2.64473e-09	Up
ANO7	107.623	1.56943	0.248508	6.31541	2.6944e-10	2.66599e-09	Up
FLNA	62022	-2.02016	0.320083	-6.31135	2.7661e-10	2.73472e-09	Down
MAGEA11	176.429	5.17134	0.819581	6.30974	2.79512e-10	2.75992e-09	Up
HSPA2	1123.17	-2.08719	0.330793	-6.30965	2.7966e-10	2.75992e-09	Down
DNAH3	120.272	2.06216	0.327028	6.30576	2.86778e-10	2.82474e-09	Up
TBX19	189.162	1.27323	0.202046	6.30171	2.94374e-10	2.89626e-09	Up
LDB2	524.313	-1.53621	0.243818	-6.30064	2.9642e-10	2.91404e-09	Down
IL6ST	5088.64	-1.40052	0.222325	-6.29944	2.98722e-10	2.93431e-09	Down
CTAG2	362.614	8.5837	1.36308	6.29726	3.02953e-10	2.97347e-09	Up
NFE2L3	2235.94	1.65998	0.263634	6.29654	3.04359e-10	2.98487e-09	Up
CCDC7	90.2898	1.21532	0.193052	6.29527	3.06861e-10	3.00699e-09	Up
FBXL8	341.419	1.10796	0.176017	6.29466	3.08075e-10	3.01646e-09	Up
SETBP1	585.193	-1.97349	0.313664	-6.29173	3.13954e-10	3.07156e-09	Down
KCNH2	420.316	-3.18885	0.507052	-6.289	3.19526e-10	3.12358e-09	Down
RPA3	1573.28	1.01144	0.161052	6.28024	3.38048e-10	3.30199e-09	Up
NRCAM	546.482	3.01688	0.48049	6.27875	3.41295e-10	3.33104e-09	Up
OPN1SW	127.597	-1.25282	0.199721	-6.27288	3.54421e-10	3.45639e-09	Down
AHDC1	1847.38	-1.09038	0.173878	-6.27098	3.58782e-10	3.49612e-09	Down
MYOM3	83.3807	2.64629	0.422106	6.26927	3.62755e-10	3.53202e-09	Up
TGFBR3	2524.06	-1.95759	0.31262	-6.26187	3.80389e-10	3.70075e-09	Down
DNAJB13	74.197	3.27962	0.523763	6.26166	3.80907e-10	3.70284e-09	Up
MYB	440.039	2.28718	0.365294	6.26119	3.82042e-10	3.70797e-09	Up
KCNK13	90.5509	2.83709	0.453137	6.26101	3.82491e-10	3.70937e-09	Up
CGB5	30.967	6.61691	1.05705	6.25978	3.85533e-10	3.7359e-09	Up
EDNRA	703.804	-1.84168	0.294573	-6.25204	4.0512e-10	3.91017e-09	Down
GHR	149.287	-2.39744	0.383904	-6.24489	4.24102e-10	4.09016e-09	Down
LRP2	64.2992	3.44051	0.55115	6.24241	4.30875e-10	4.14891e-09	Up
MEOX1	128.601	-2.43041	0.389347	-6.24227	4.31263e-10	4.14938e-09	Down
RRAS	2355.44	-1.46765	0.235283	-6.23779	4.43792e-10	4.26656e-09	Down
WDR62	687.365	1.48119	0.237732	6.23051	4.64933e-10	4.45927e-09	Up
ZNF556	116.597	3.44816	0.553501	6.22973	4.67225e-10	4.47773e-09	Up
KANK1	3527.95	-1.47323	0.236512	-6.229	4.6943e-10	4.4918e-09	Down
USP2	128.442	-2.15287	0.345663	-6.22823	4.71746e-10	4.51042e-09	Down
OCIAD2	4166.17	1.16745	0.187469	6.22742	4.74183e-10	4.53017e-09	Up
E2F2	512.057	1.83183	0.294178	6.22695	4.75595e-10	4.54011e-09	Up
KLK2	30.0806	6.78928	1.09039	6.22649	4.76989e-10	4.54986e-09	Up
SPRN	278.195	1.20653	0.19379	6.22596	4.78602e-10	4.56168e-09	Up
GFRA1	211.721	-3.21719	0.516979	-6.22305	4.87575e-10	4.64357e-09	Down
RHBG	553.227	3.41701	0.549267	6.22104	4.93881e-10	4.69996e-09	Up
CCDC34	1035.21	1.25805	0.202287	6.21913	4.99922e-10	4.75374e-09	Up
CCDC15	178.044	1.13491	0.182573	6.21623	5.09246e-10	4.83111e-09	Up
CXCL5	481.275	4.16333	0.669818	6.21561	5.11252e-10	4.84637e-09	Up
DLX4	71.2846	2.52834	0.406808	6.21507	5.13005e-10	4.85921e-09	Up
LRP8	913.884	1.84212	0.296421	6.21456	5.14695e-10	4.86621e-09	Up
TDRKH	938.377	1.43109	0.230284	6.21448	5.14941e-10	4.86621e-09	Up
FANCF	928.869	1.0848	0.174594	6.21327	5.18946e-10	4.89684e-09	Up
RAMP1	899.23	-2.67759	0.430949	-6.21325	5.18984e-10	4.89684e-09	Down
CPT1B	174.213	1.69513	0.273157	6.20573	5.44444e-10	5.12399e-09	Up
WDR4	954.818	1.0483	0.168927	6.20564	5.44739e-10	5.12399e-09	Up
DYNC1I1	423.85	-2.25958	0.364236	-6.20361	5.51816e-10	5.18257e-09	Down
KIF12	165.361	3.48883	0.562758	6.19952	5.6635e-10	5.31497e-09	Up
LIX1L	1207.74	-1.33642	0.215597	-6.19871	5.69266e-10	5.33823e-09	Down
GRIK5	122.55	-2.48274	0.400884	-6.19316	5.89706e-10	5.51719e-09	Down
BOC	634.111	-2.47469	0.399646	-6.1922	5.93317e-10	5.54247e-09	Down
DHCR7	3440.49	1.30371	0.210557	6.19169	5.95243e-10	5.55621e-09	Up
NMB	694.096	1.46949	0.237415	6.18954	6.03399e-10	5.62374e-09	Up
PLN	751.483	-3.38591	0.547186	-6.18786	6.09855e-10	5.67523e-09	Down
TSC22D3	4366.27	-1.51093	0.244185	-6.18762	6.10797e-10	5.67967e-09	Down
FLVCR1	1047.97	1.3983	0.226204	6.18158	6.34626e-10	5.89675e-09	Up
CNKSR3	702.52	-1.59192	0.257594	-6.17998	6.41084e-10	5.95223e-09	Down
SLC9A9	476.832	-1.78998	0.28967	-6.17935	6.43644e-10	5.97012e-09	Down
CHEK2	1047.59	1.00353	0.162403	6.17927	6.4399e-10	5.97012e-09	Up
SSBP2	883.585	-1.36545	0.22108	-6.17624	6.56463e-10	6.07652e-09	Down
CDON	283.994	-2.07555	0.336231	-6.173	6.70079e-10	6.19715e-09	Down
E2F8	794.239	1.62281	0.262955	6.17145	6.76685e-10	6.24475e-09	Up
IGSF10	151.406	-3.58064	0.580885	-6.16412	7.08754e-10	6.53081e-09	Down
LRRC15	829.174	3.50342	0.56867	6.16072	7.24148e-10	6.6626e-09	Up
PILRB	338.977	1.87768	0.304886	6.15863	7.33775e-10	6.74608e-09	Up
SPAG4	1052.69	1.70579	0.277078	6.15636	7.44351e-10	6.83443e-09	Up
BEND3	409.621	1.24521	0.202266	6.15633	7.44505e-10	6.83443e-09	Up
AKAP13	4953.28	-1.01517	0.165077	-6.14968	7.76386e-10	7.11104e-09	Down
IFI6	12008.8	2.40612	0.39148	6.14622	7.93506e-10	7.25696e-09	Up
ZNF761	1464.09	1.58799	0.258404	6.14537	7.97797e-10	7.29073e-09	Up
S1PR5	685.087	2.20432	0.35876	6.14426	8.03375e-10	7.33621e-09	Up
ZNF85	392.963	1.41152	0.229905	6.13959	8.27371e-10	7.54404e-09	Up
CNTNAP1	423.276	-1.50946	0.246032	-6.13521	8.50486e-10	7.74902e-09	Down
C6orf52	62.8237	2.09005	0.340747	6.13375	8.58335e-10	7.81469e-09	Up
ADH1B	959.743	-4.20865	0.686447	-6.13107	8.72887e-10	7.93533e-09	Down
CGREF1	380.229	2.73545	0.446171	6.13095	8.73585e-10	7.93577e-09	Up
PTGIS	2289.55	-3.14567	0.513112	-6.13057	8.75641e-10	7.94289e-09	Down
CRISPLD2	3482.63	-1.99081	0.324735	-6.13057	8.75671e-10	7.94289e-09	Down
TLL2	118.688	2.7243	0.444694	6.12623	8.99844e-10	8.15004e-09	Up
AGTR1	106.814	-3.28158	0.535818	-6.12444	9.10058e-10	8.23643e-09	Down
TSHZ1	1029.5	-1.1267	0.184066	-6.12118	9.28867e-10	8.40043e-09	Down
SCD	24692.9	1.99225	0.325599	6.11872	9.43302e-10	8.52466e-09	Up
ZNF367	531.564	1.39382	0.227908	6.11572	9.61235e-10	8.67386e-09	Up
KLRB1	115.451	-2.12216	0.347065	-6.11458	9.68141e-10	8.72973e-09	Down
S100A8	22548.1	3.86498	0.632206	6.11347	9.74865e-10	8.78387e-09	Up
SLC5A5	44.0487	3.5693	0.583887	6.11299	9.7779e-10	8.80372e-09	Up
CLEC5A	165.543	2.37362	0.38836	6.11192	9.84424e-10	8.85692e-09	Up
CDC42EP2	799.212	-1.46396	0.239688	-6.10778	1.01027e-09	9.08272e-09	Down
PRDM8	174.803	-2.0795	0.340474	-6.10765	1.01112e-09	9.08367e-09	Down
HKDC1	141.894	3.61966	0.59316	6.10234	1.04528e-09	9.37681e-09	Up
MSI1	223.27	3.03656	0.497676	6.10148	1.05091e-09	9.42038e-09	Up
PDXK	8433.22	1.03354	0.169444	6.09957	1.06355e-09	9.52668e-09	Up
DSG1	193.345	4.3461	0.712545	6.0994	1.06466e-09	9.52963e-09	Up
ADCY4	337.58	-1.29794	0.212995	-6.09377	1.10285e-09	9.84973e-09	Down
GAS7	1059.48	-2.10861	0.346165	-6.09134	1.11969e-09	9.97697e-09	Down
IRF5	1725.67	1.45825	0.23947	6.08947	1.13283e-09	1.00675e-08	Up
ARHGAP8	114.467	1.89155	0.310701	6.08798	1.14341e-09	1.01452e-08	Up
CRYGS	138.396	1.67731	0.275546	6.08724	1.14871e-09	1.01848e-08	Up
COL7A1	12322.9	2.22507	0.365539	6.0871	1.14975e-09	1.01866e-08	Up
SPRR2A	308.34	4.96792	0.816173	6.08684	1.15161e-09	1.01883e-08	Up
PDSS1	411.728	1.01754	0.167204	6.08563	1.16035e-09	1.02507e-08	Up
GPM6B	313.72	-1.64447	0.270356	-6.08261	1.18242e-09	1.04381e-08	Down
PREX2	269.463	-1.83766	0.302124	-6.08246	1.1835e-09	1.04402e-08	Down
TIPIN	475.827	1.00621	0.165591	6.0765	1.22833e-09	1.0817e-08	Up
CDH3	7329.34	2.57688	0.424077	6.07643	1.22888e-09	1.0817e-08	Up
CHRNA5	302.65	1.34564	0.221525	6.07441	1.24441e-09	1.09458e-08	Up
DLEU2	308.944	1.34165	0.22096	6.07193	1.2638e-09	1.11084e-08	Up
MAST1	155.449	2.14513	0.353365	6.07058	1.27447e-09	1.1194e-08	Up
SHE	232.643	-1.61824	0.266621	-6.06944	1.28356e-09	1.12657e-08	Down
PDE4B	621.168	-1.95315	0.321878	-6.06798	1.29526e-09	1.13603e-08	Down
CACNB4	144.471	-2.48632	0.40977	-6.0676	1.29839e-09	1.13796e-08	Down
PKDCC	673.111	-2.97206	0.490062	-6.06466	1.32229e-09	1.15725e-08	Down
RDH16	143.488	2.41172	0.397873	6.06154	1.34827e-09	1.17829e-08	Up
SARS2	438.076	1.0242	0.168992	6.06061	1.35602e-09	1.18337e-08	Up
HIF3A	243.588	-3.25444	0.537098	-6.0593	1.36719e-09	1.19056e-08	Down
SRPX	915.045	-2.4659	0.406977	-6.05906	1.36916e-09	1.19082e-08	Down
TLCD1	915.393	1.46749	0.242283	6.05693	1.3874e-09	1.20558e-08	Up
SPRR2G	51.0069	7.55516	1.24762	6.05565	1.39853e-09	1.21392e-08	Up
CD55	6496.85	-1.77298	0.293028	-6.05056	1.44345e-09	1.25072e-08	Down
CTSF	1931.5	-1.43088	0.236557	-6.04877	1.45957e-09	1.26379e-08	Down
CNTD1	94.007	1.39442	0.23056	6.048	1.46656e-09	1.26894e-08	Up
SERPINB7	233.217	4.72658	0.781544	6.04775	1.46882e-09	1.26999e-08	Up
DCBLD1	1314.47	1.3748	0.227332	6.04753	1.47087e-09	1.27087e-08	Up
GABARAPL1	2959.36	-1.10094	0.182163	-6.04368	1.5064e-09	1.29978e-08	Down
RAB3IP	2158.8	1.72877	0.286078	6.043	1.51278e-09	1.30431e-08	Up
ARHGEF15	407.799	-1.43114	0.236924	-6.0405	1.5364e-09	1.32373e-08	Down
ARL6IP1	16560.4	1.00535	0.16648	6.03889	1.55176e-09	1.33414e-08	Up
TSHZ3	617.76	-1.97051	0.326469	-6.03583	1.58145e-09	1.35871e-08	Down
BTG2	15860.9	-1.86172	0.30858	-6.03316	1.60782e-09	1.38039e-08	Down
PITX2	332.7	-2.22611	0.369149	-6.03039	1.63569e-09	1.40235e-08	Down
UCK2	2545.14	1.0607	0.176029	6.02574	1.68334e-09	1.44118e-08	Up
TIGD2	810.056	1.1532	0.191527	6.02109	1.73245e-09	1.48114e-08	Up
ZNF675	639.231	1.35447	0.225063	6.01819	1.76373e-09	1.50472e-08	Up
NACAD	199.565	-2.04203	0.339447	-6.01575	1.79061e-09	1.52552e-08	Down
ZNF138	656.069	1.02969	0.171193	6.01481	1.80103e-09	1.53333e-08	Up
INHBA	1970.98	2.44443	0.406584	6.01213	1.83103e-09	1.5576e-08	Up
JDP2	1152.19	-1.40486	0.233677	-6.01198	1.83274e-09	1.5576e-08	Down
C9orf116	199.241	1.43158	0.238123	6.01192	1.83337e-09	1.5576e-08	Up
FAM124A	126.359	-1.82986	0.304486	-6.00967	1.85902e-09	1.57829e-08	Down
RTKN	1712.09	1.41516	0.235536	6.00827	1.87519e-09	1.5876e-08	Up
PI4KAP1	516.77	2.32603	0.387465	6.00319	1.93481e-09	1.63467e-08	Up
KRT9	55.6	3.45207	0.575194	6.00157	1.95418e-09	1.64989e-08	Up
ITGB3	124.805	-2.3136	0.385598	-6.00003	1.97286e-09	1.66451e-08	Down
GUCY1B2	83.0348	2.75058	0.458755	5.99574	2.02556e-09	1.70544e-08	Up
FLVCR2	354.257	1.44398	0.240883	5.99452	2.04085e-09	1.71713e-08	Up
KLK7	182.407	6.42679	1.07221	5.99396	2.04786e-09	1.72184e-08	Up
NFATC1	565.702	-1.7701	0.295326	-5.99372	2.05094e-09	1.72324e-08	Down
LAMB2	7121.07	-1.33088	0.222259	-5.98797	2.12475e-09	1.7828e-08	Down
ADAMTS5	318.796	-1.75081	0.292517	-5.98532	2.1596e-09	1.8108e-08	Down
PER3	944.438	-1.51259	0.252793	-5.9835	2.18392e-09	1.82868e-08	Down
TCF19	2184.13	1.45074	0.242594	5.98012	2.22972e-09	1.86574e-08	Up
LRRC69	86.5137	1.74502	0.291851	5.97913	2.24331e-09	1.87583e-08	Up
CDKN1A	10804	-1.44867	0.242439	-5.97539	2.29538e-09	1.91675e-08	Down
MKX	78.6219	-3.09782	0.518633	-5.97306	2.32849e-09	1.94174e-08	Down
B4GALNT4	865.52	2.82658	0.473382	5.97102	2.35775e-09	1.96434e-08	Up
MASP1	125.015	-2.76247	0.462651	-5.97095	2.35882e-09	1.96434e-08	Down
PI4KAP2	462.637	2.00837	0.336511	5.96821	2.39876e-09	1.99487e-08	Up
IGSF9	2891.62	2.03793	0.341481	5.96793	2.4029e-09	1.99696e-08	Up
CABP4	242.654	2.38761	0.400114	5.96731	2.41193e-09	2.0031e-08	Up
MAP6D1	187.224	1.31545	0.220467	5.96666	2.42156e-09	2.00836e-08	Up
CHRM2	189.367	-4.36511	0.73244	-5.95968	2.52737e-09	2.08761e-08	Down
ZNF701	442.31	1.12863	0.189743	5.94818	2.71144e-09	2.2336e-08	Up
SULT1E1	738.313	4.25511	0.715648	5.94582	2.75082e-09	2.26338e-08	Up
EFNA3	267.411	1.75462	0.295102	5.94579	2.75131e-09	2.26338e-08	Up
RNASE7	223.292	3.30642	0.556347	5.9431	2.79686e-09	2.29931e-08	Up
OLFM1	235.491	-2.46419	0.415078	-5.93669	2.90841e-09	2.38619e-08	Down
TSPAN11	304.402	-1.94004	0.326944	-5.93385	2.95918e-09	2.42621e-08	Down
PLAU	9515.5	2.03585	0.343102	5.93365	2.96268e-09	2.42744e-08	Up
PDZD7	73.1819	1.94249	0.32738	5.93345	2.96637e-09	2.42884e-08	Up
ZYX	11848	-1.08534	0.182964	-5.93199	2.99282e-09	2.44886e-08	Down
MRAS	969.073	-1.49294	0.251978	-5.92487	3.12537e-09	2.55217e-08	Down
LACTB2	960.845	1.02031	0.172233	5.92402	3.14165e-09	2.56375e-08	Up
STAC3	219.895	1.24877	0.210867	5.92207	3.17906e-09	2.59255e-08	Up
CD248	2357.58	-1.87799	0.317243	-5.91972	3.22489e-09	2.62641e-08	Down
EMCN	562.347	-1.75887	0.297268	-5.91677	3.28318e-09	2.6721e-08	Down
DLL3	46.8022	3.62343	0.612436	5.91642	3.29018e-09	2.67601e-08	Up
HOXC8	64.9457	3.3737	0.570439	5.91422	3.3346e-09	2.70673e-08	Up
SDF2L1	1481.26	1.0181	0.172165	5.91351	3.34896e-09	2.71657e-08	Up
SMAD7	1132.93	-1.21892	0.206252	-5.90985	3.42426e-09	2.77581e-08	Down
METTL7B	235.65	2.65646	0.449686	5.90737	3.47614e-09	2.81412e-08	Up
MYCT1	321.531	-1.47304	0.249378	-5.90683	3.48753e-09	2.81961e-08	Down
OLR1	1409.81	2.95259	0.500412	5.90033	3.62779e-09	2.92912e-08	Up
RAD9A	1273.27	1.00194	0.169825	5.89988	3.63773e-09	2.93521e-08	Up
CDH24	833.558	1.33079	0.225675	5.89695	3.70274e-09	2.98569e-08	Up
KCNC3	475.434	2.02963	0.344202	5.89663	3.71e-09	2.98957e-08	Up
NUDT1	1150.65	1.01304	0.17181	5.89627	3.71813e-09	2.99414e-08	Up
XYLB	478.053	1.37123	0.232576	5.89584	3.72783e-09	2.99997e-08	Up
NLGN1	81.5946	-2.8163	0.477778	-5.89459	3.75615e-09	3.01878e-08	Down
TRIB3	1504.11	1.60031	0.271516	5.89398	3.77007e-09	3.02797e-08	Up
CYYR1	507.262	-1.3608	0.230947	-5.89225	3.80962e-09	3.05772e-08	Down
HDC	74.8712	-2.37051	0.40236	-5.89151	3.82687e-09	3.06955e-08	Down
TSSK6	91.904	1.16619	0.197978	5.89051	3.85004e-09	3.0861e-08	Up
SLC8A2	95.2503	-2.69986	0.458506	-5.8884	3.89951e-09	3.11961e-08	Down
RBM24	103.984	-2.94413	0.500142	-5.88659	3.94237e-09	3.14977e-08	Down
ZEB2	1415.2	-1.71377	0.291214	-5.88492	3.98238e-09	3.17757e-08	Down
MT1H	50.2127	3.42299	0.582445	5.87693	4.17946e-09	3.33264e-08	Up
HOXC4	179.462	2.6606	0.452739	5.87667	4.18598e-09	3.33566e-08	Up
RNF182	127.178	3.19666	0.544301	5.87295	4.28099e-09	3.4047e-08	Up
SLC25A15	258.654	1.09682	0.186782	5.87221	4.30021e-09	3.41776e-08	Up
CLIC4	8273.08	-1.60349	0.27315	-5.87037	4.34832e-09	3.45149e-08	Down
PCK2	2586.46	1.04505	0.178123	5.867	4.43762e-09	3.52009e-08	Up
ZMYND10	68.8871	2.2096	0.376719	5.86538	4.48118e-09	3.54542e-08	Up
HPSE2	291.836	-3.62785	0.618806	-5.86267	4.55482e-09	3.59436e-08	Down
LAMC2	14999.2	2.74447	0.468606	5.85667	4.72251e-09	3.71948e-08	Up
FBXO6	924.935	1.07908	0.184353	5.8533	4.81906e-09	3.79062e-08	Up
RGS5	6572.83	-1.97767	0.337949	-5.85199	4.85717e-09	3.81813e-08	Down
ETS2	12433.8	-1.33836	0.228935	-5.84601	5.03502e-09	3.95285e-08	Down
BCHE	186.08	-3.17234	0.542734	-5.84511	5.06234e-09	3.97174e-08	Down
CMPK2	918.317	1.78763	0.306141	5.83923	5.24416e-09	4.11175e-08	Up
ATL1	312.726	-1.25476	0.21494	-5.83772	5.29204e-09	4.14396e-08	Down
CABP7	56.8218	2.59932	0.445297	5.83727	5.30628e-09	4.14978e-08	Up
HSPG2	11408.5	-1.74828	0.299566	-5.83603	5.34598e-09	4.17548e-08	Down
GARNL3	315.349	-1.54427	0.264759	-5.83273	5.45271e-09	4.25339e-08	Down
SLC35F2	1349.06	1.32512	0.227498	5.82479	5.71859e-09	4.44658e-08	Up
GREB1L	125.997	3.21716	0.552576	5.82211	5.81078e-09	4.51538e-08	Up
CNTN4	103.882	-2.05531	0.353183	-5.8194	5.90608e-09	4.58652e-08	Down
SBK1	1186.73	2.59837	0.446638	5.81761	5.9696e-09	4.63289e-08	Up
KCNS1	113.447	2.92108	0.502591	5.81204	6.17178e-09	4.77462e-08	Up
MATN2	2830.22	-2.15446	0.37071	-5.81172	6.18341e-09	4.78058e-08	Down
MAGEA12	408.954	6.63862	1.14243	5.81097	6.2112e-09	4.79903e-08	Up
ZNF789	600.903	1.01012	0.173851	5.81026	6.23743e-09	4.8132e-08	Up
FAM102A	4635.04	-1.01174	0.17414	-5.80991	6.25054e-09	4.82027e-08	Down
LPAR1	940.81	-1.51601	0.261055	-5.80724	6.3512e-09	4.8948e-08	Down
C7	1465.72	-3.62449	0.624386	-5.80489	6.441e-09	4.96087e-08	Down
PRKAA2	215.551	-2.42563	0.417915	-5.80412	6.47057e-09	4.9805e-08	Down
MAGEA4	1181.11	6.1603	1.0617	5.80232	6.54048e-09	5.03114e-08	Up
C6orf15	32.0716	8.20475	1.41419	5.80175	6.56269e-09	5.04504e-08	Up
CACNA2D1	540.23	-2.19964	0.379344	-5.79854	6.68935e-09	5.13271e-08	Down
CYS1	109.372	-2.23794	0.385984	-5.798	6.71095e-09	5.14281e-08	Down
NOVA1	109.245	-2.59042	0.446916	-5.7962	6.78324e-09	5.19495e-08	Down
APOA2	97.1126	7.252	1.25126	5.79575	6.80165e-09	5.20578e-08	Up
GREM2	109.504	-3.16587	0.546855	-5.78923	7.07087e-09	5.40844e-08	Down
GINS3	585.659	1.13363	0.195834	5.78873	7.0921e-09	5.42128e-08	Up
EMILIN1	5108.43	-2.16471	0.374049	-5.78724	7.15518e-09	5.46608e-08	Down
PDGFD	558.669	-1.84846	0.319544	-5.78468	7.26498e-09	5.54301e-08	Down
ZNF124	305.715	1.32919	0.229932	5.78081	7.43425e-09	5.658e-08	Up
CSPG4	2797.12	-2.08351	0.360459	-5.78015	7.46326e-09	5.67654e-08	Down
HSBP1L1	788.299	1.15169	0.19931	5.77839	7.5418e-09	5.72588e-08	Up
TES	5536.72	-1.05245	0.182136	-5.77838	7.5422e-09	5.72588e-08	Down
PLEKHO1	2621.4	-1.48557	0.257384	-5.77181	7.84253e-09	5.95018e-08	Down
IL22RA1	275.102	2.00355	0.347146	5.77149	7.85754e-09	5.95786e-08	Up
ITPKC	3905.57	-1.06225	0.184092	-5.77024	7.91567e-09	5.99821e-08	Down
TGFBR2	4699.34	-1.27923	0.221769	-5.7683	8.00749e-09	6.06026e-08	Down
SH3BGRL	5323.72	-1.18137	0.204929	-5.76476	8.17741e-09	6.17983e-08	Down
PRKAR2B	634.309	-1.84753	0.320553	-5.76357	8.23525e-09	6.21336e-08	Down
WDR76	811.678	1.24175	0.2155	5.76219	8.303e-09	6.26061e-08	Up
EIF4EBP1	3600.82	1.36332	0.236604	5.76204	8.31037e-09	6.26229e-08	Up
PARP12	2918.77	1.15631	0.200735	5.76039	8.3918e-09	6.31975e-08	Up
CAMK1	154.185	-1.26435	0.219628	-5.75677	8.57363e-09	6.44872e-08	Down
PDLIM2	679.974	-1.30709	0.227131	-5.75476	8.67672e-09	6.52224e-08	Down
GGCT	4078.75	1.08678	0.188875	5.75397	8.71722e-09	6.54462e-08	Up
BNC2	425.135	-2.29509	0.39896	-5.75268	8.78379e-09	6.59055e-08	Down
HSD17B7	672.81	1.14804	0.199603	5.75164	8.83803e-09	6.62717e-08	Up
MAFK	2234.04	-1.1032	0.191912	-5.74844	9.00691e-09	6.74965e-08	Down
CXCR2	147.155	-2.47784	0.431153	-5.74702	9.08284e-09	6.80237e-08	Down
CBX6	2884.71	-1.51301	0.263402	-5.74412	9.23995e-09	6.91155e-08	Down
PDGFRA	1582.06	-1.92448	0.335186	-5.74152	9.38308e-09	7.01431e-08	Down
RSAD2	1568.24	2.32498	0.405009	5.74057	9.43593e-09	7.0495e-08	Up
PROCA1	185.136	1.5342	0.267653	5.73206	9.92204e-09	7.39456e-08	Up
RHBDF2	2569.71	1.0582	0.184817	5.72568	1.03021e-08	7.66376e-08	Up
PLXNA1	6297.21	1.14814	0.200566	5.7245	1.03741e-08	7.71263e-08	Up
ECSCR	135.679	-1.51219	0.264205	-5.72355	1.04321e-08	7.75104e-08	Down
IL6	798.034	-3.15078	0.551198	-5.71624	1.08906e-08	8.07691e-08	Down
RBM38	2281.91	-1.15045	0.201439	-5.71115	1.12218e-08	8.28731e-08	Down
ZNF273	552.179	1.10856	0.194163	5.70942	1.13361e-08	8.36627e-08	Up
FOSL1	1969.45	-2.03934	0.357195	-5.70933	1.13425e-08	8.36627e-08	Down
RTKN2	753.185	1.62733	0.285094	5.70805	1.14278e-08	8.4241e-08	Up
MAGEA10	550.704	5.5734	0.976657	5.70661	1.15249e-08	8.49058e-08	Up
NFATC2	702.115	-1.54567	0.270862	-5.70647	1.15342e-08	8.49229e-08	Down
TSLP	111.968	-2.02267	0.354495	-5.70576	1.15827e-08	8.52283e-08	Down
CCDC80	5430.5	-2.42197	0.424651	-5.70345	1.17408e-08	8.63401e-08	Down
EMX1	65.6757	3.67596	0.644687	5.70192	1.18464e-08	8.70114e-08	Up
CEP72	357.118	1.21009	0.212293	5.70008	1.19754e-08	8.79059e-08	Up
KIF13A	3226.21	-1.00976	0.177518	-5.68819	1.28395e-08	9.41924e-08	Down
PNMA5	181.636	5.83462	1.02586	5.68756	1.28865e-08	9.44239e-08	Up
SLC22A17	1009.94	-1.40659	0.247407	-5.68531	1.30577e-08	9.56206e-08	Down
PODXL2	2533.14	1.90737	0.335636	5.68285	1.32471e-08	9.6891e-08	Up
C11orf80	922.087	1.14971	0.202532	5.6767	1.37317e-08	1.00191e-07	Up
TSPAN2	762.635	-2.10219	0.370325	-5.67661	1.37393e-08	1.00191e-07	Down
PASK	857.384	1.00822	0.177629	5.676	1.37884e-08	1.00489e-07	Up
LYG1	69.3193	1.6225	0.286015	5.67277	1.40506e-08	1.02338e-07	Up
KIFC2	2478.5	1.58471	0.279516	5.66947	1.4324e-08	1.04205e-07	Up
CHDH	265.794	2.037	0.359325	5.66896	1.43663e-08	1.04451e-07	Up
MAPK8IP2	424.276	2.30961	0.407439	5.66859	1.43978e-08	1.04556e-07	Up
ZNF154	153.967	-1.53198	0.270281	-5.66809	1.44397e-08	1.04797e-07	Down
LRRC39	70.9143	1.50578	0.265822	5.6646	1.47366e-08	1.06738e-07	Up
SERPINA1	3542.05	2.7169	0.480104	5.65898	1.52275e-08	1.10057e-07	Up
FGF11	69.8843	2.39435	0.42351	5.65358	1.5714e-08	1.13371e-07	Up
HOXB7	1413.44	1.27678	0.225912	5.65169	1.5888e-08	1.14424e-07	Up
ACTC1	3432.94	-4.34199	0.768279	-5.65158	1.58977e-08	1.14426e-07	Down
NUP62CL	139.339	1.76338	0.312023	5.65144	1.59112e-08	1.14455e-07	Up
OXTR	110.755	1.99855	0.35403	5.64513	1.65056e-08	1.18592e-07	Up
TIGD1	318.639	1.08326	0.191955	5.64328	1.66841e-08	1.19662e-07	Up
AFAP1	1688.57	-1.21617	0.215625	-5.6402	1.69848e-08	1.21748e-07	Down
MS4A2	77.7031	-2.16669	0.384314	-5.63782	1.72216e-08	1.23373e-07	Down
E2F5	543.37	1.19101	0.211384	5.63432	1.75753e-08	1.25759e-07	Up
SOD3	1978.54	-2.1442	0.380793	-5.63089	1.79282e-08	1.28058e-07	Down
IGDCC4	179.29	-1.72712	0.306848	-5.62859	1.81693e-08	1.29704e-07	Down
ZNF606	625.857	1.15069	0.204456	5.62804	1.82265e-08	1.29961e-07	Up
ATP12A	88.8723	4.6329	0.823291	5.62729	1.83063e-08	1.30454e-07	Up
CEBPD	4544.42	-1.3084	0.232544	-5.62648	1.83925e-08	1.30991e-07	Down
LMCD1	2030.14	-1.82026	0.323693	-5.62342	1.87217e-08	1.3318e-07	Down
FOLR1	102.801	3.92706	0.698927	5.61869	1.92407e-08	1.36714e-07	Up
UNC5C	202.526	-1.87265	0.333313	-5.6183	1.92849e-08	1.36947e-07	Down
PRR7	230.939	1.37744	0.245193	5.61778	1.93422e-08	1.37224e-07	Up
DPYSL2	2427.84	-1.48274	0.263951	-5.61748	1.93762e-08	1.37304e-07	Down
FCHO1	862.376	1.55733	0.277409	5.61384	1.9788e-08	1.39869e-07	Up
MAPRE2	1551.5	-1.34438	0.23972	-5.60815	2.04503e-08	1.44216e-07	Down
S100A11	62715	1.15402	0.205782	5.60797	2.04709e-08	1.44278e-07	Up
ACVRL1	876.138	-1.25924	0.224557	-5.60767	2.05068e-08	1.44447e-07	Down
SCN1B	199.156	-1.72641	0.307891	-5.60722	2.05606e-08	1.44743e-07	Down
PPM1K	766.022	-1.23253	0.219965	-5.60328	2.10327e-08	1.47811e-07	Down
FOXL2	109.195	3.35081	0.598142	5.60203	2.11851e-08	1.48795e-07	Up
KCNQ3	91.9653	1.78137	0.318268	5.59707	2.18e-08	1.52939e-07	Up
ELN	2269.26	-2.32024	0.414636	-5.59584	2.19556e-08	1.53942e-07	Down
ZNF813	675.682	1.34092	0.23976	5.59275	2.23501e-08	1.56617e-07	Up
C1orf21	3107.69	-1.18537	0.21201	-5.5911	2.25636e-08	1.57842e-07	Down
KDELR3	1467.58	1.53676	0.2749	5.59027	2.26721e-08	1.5851e-07	Up
GTSF1	387.197	3.90596	0.699485	5.58405	2.34984e-08	1.64005e-07	Up
CCDC138	396.608	1.00131	0.179349	5.58303	2.36368e-08	1.64782e-07	Up
HSD17B1	416.858	1.87376	0.335777	5.58037	2.40011e-08	1.66941e-07	Up
GAL	132.909	4.01216	0.719672	5.57499	2.47542e-08	1.71787e-07	Up
MAP3K8	1255.14	-1.22984	0.220631	-5.57422	2.48646e-08	1.72455e-07	Down
AKT3	1378.68	-1.63208	0.292836	-5.57335	2.49885e-08	1.73118e-07	Down
ADAMTS9	734.361	-1.70179	0.305397	-5.57237	2.51299e-08	1.73998e-07	Down
MS4A15	29.8848	4.91294	0.882643	5.56617	2.60395e-08	1.80092e-07	Up
HPDL	152.66	2.51661	0.452306	5.56396	2.6372e-08	1.82185e-07	Up
CBX2	1136.39	1.97886	0.355837	5.56114	2.68016e-08	1.85048e-07	Up
TLE6	272.639	2.30038	0.413736	5.56001	2.69753e-08	1.86142e-07	Up
PIPOX	62.7869	-1.83413	0.329906	-5.55957	2.70445e-08	1.86514e-07	Down
MORN3	122.397	1.98186	0.356551	5.55842	2.72231e-08	1.87552e-07	Up
TNRC6C	631.659	-1.04955	0.188822	-5.5584	2.72258e-08	1.87552e-07	Down
ENTPD1	2708.78	-1.13854	0.204931	-5.55571	2.76484e-08	1.89713e-07	Down
RND3	4336.3	-1.34852	0.242744	-5.55533	2.77083e-08	1.90017e-07	Down
TACR1	69.4618	-2.33522	0.420423	-5.55445	2.78488e-08	1.90874e-07	Down
PTTG1	2378.84	1.34402	0.242082	5.55191	2.82566e-08	1.9356e-07	Up
C2orf27A	195.507	1.14494	0.20625	5.55124	2.83646e-08	1.94191e-07	Up
TRIT1	2474.89	1.12779	0.203307	5.54723	2.90231e-08	1.98588e-07	Up
MYBPC1	484.275	4.48387	0.810019	5.53552	3.10308e-08	2.1185e-07	Up
RGS9	64.1895	-1.93548	0.349692	-5.53482	3.11547e-08	2.12577e-07	Down
HAGHL	229.802	1.46542	0.264786	5.53435	3.12385e-08	2.13029e-07	Up
DNAJC22	124.014	2.31481	0.418476	5.53152	3.17467e-08	2.16118e-07	Up
PRSS8	4096.22	2.01198	0.363735	5.53143	3.17622e-08	2.16118e-07	Up
ADAT3	175.881	1.16985	0.21172	5.52549	3.28565e-08	2.22942e-07	Up
SH3RF3	335.639	-1.5217	0.275418	-5.52507	3.2936e-08	2.23357e-07	Down
SLCO4C1	204.4	3.08325	0.558485	5.52074	3.37567e-08	2.28288e-07	Up
CABP1	72.7621	-2.00091	0.362543	-5.5191	3.40746e-08	2.3031e-07	Down
KCNJ8	360.256	-1.68596	0.305516	-5.51839	3.42115e-08	2.31021e-07	Down
CD99L2	1714.37	-1.19351	0.216327	-5.51715	3.44545e-08	2.32363e-07	Down
VAX2	67.9046	2.33245	0.42279	5.5168	3.45228e-08	2.32695e-07	Up
CORO1C	6438.93	-1.09062	0.197997	-5.50824	3.62447e-08	2.44032e-07	Down
RASL10A	109.324	2.0705	0.375927	5.50771	3.6354e-08	2.44632e-07	Up
KLHDC1	95.6894	-1.14027	0.207085	-5.50626	3.66532e-08	2.4651e-07	Down
DPF1	74.0343	2.05931	0.374066	5.50521	3.68738e-08	2.47857e-07	Up
SPON1	1983.78	-2.26197	0.410913	-5.50474	3.69716e-08	2.48378e-07	Down
GUCA2A	94.8361	5.46327	0.992706	5.50341	3.72506e-08	2.49977e-07	Up
MAGEA6	741.389	5.23145	0.951655	5.49721	3.85842e-08	2.58783e-07	Up
SYT11	808.357	-1.62102	0.295185	-5.49153	3.9847e-08	2.6652e-07	Down
ADRA2A	211.749	-1.9999	0.364581	-5.48549	4.12316e-08	2.75028e-07	Down
GRK5	723.968	-1.33554	0.243556	-5.4835	4.16981e-08	2.77987e-07	Down
TMEM108	175.077	-2.4344	0.444158	-5.48093	4.23101e-08	2.81913e-07	Down
ST8SIA1	189.377	-1.88917	0.344708	-5.48051	4.24096e-08	2.82422e-07	Down
SLC5A1	46.3418	4.45006	0.812769	5.47519	4.37049e-08	2.90889e-07	Up
OAZ3	96.5483	1.19091	0.217641	5.4719	4.4523e-08	2.96173e-07	Up
NFIB	2200.68	-1.37509	0.251403	-5.46966	4.50899e-08	2.9978e-07	Down
NLN	1464.73	1.00262	0.183347	5.46844	4.54015e-08	3.01688e-07	Up
PSMC3IP	316.014	1.03323	0.189143	5.4627	4.68953e-08	3.11275e-07	Up
SMPDL3B	462.985	1.98652	0.363662	5.46253	4.69383e-08	3.11391e-07	Up
FBXO32	3820.93	-1.636	0.299527	-5.46196	4.70918e-08	3.12239e-07	Down
APOBEC3B	961.335	1.93145	0.353704	5.46064	4.74409e-08	3.14312e-07	Up
PRKCB	575.358	-2.10219	0.385111	-5.45867	4.79727e-08	3.1739e-07	Down
USHBP1	90.9832	-1.04549	0.19157	-5.45746	4.82986e-08	3.19373e-07	Down
UTRN	2132.87	-1.28515	0.235518	-5.45669	4.85096e-08	3.20534e-07	Down
EDNRB	731.822	-1.8451	0.338183	-5.45591	4.87219e-08	3.21649e-07	Down
SLC39A5	22.8046	2.52998	0.463951	5.45313	4.94919e-08	3.26435e-07	Up
LONRF2	259.383	-2.95401	0.541759	-5.45264	4.96273e-08	3.27095e-07	Down
PFDN2	4345.1	1.10328	0.202368	5.45184	4.98518e-08	3.28397e-07	Up
ZNF772	375.014	1.12086	0.20562	5.45114	5.00485e-08	3.29515e-07	Up
HPGDS	61.7865	-1.84805	0.339258	-5.44733	5.11315e-08	3.36464e-07	Down
DCN	17449.9	-2.24103	0.411421	-5.44706	5.12105e-08	3.36802e-07	Down
PRSS16	717.419	1.48528	0.272793	5.4447	5.18926e-08	3.41104e-07	Up
LIFR	968.617	-1.85264	0.340591	-5.43948	5.3435e-08	3.50488e-07	Down
OAF	2018.83	-1.11485	0.205153	-5.43421	5.50394e-08	3.60624e-07	Down
FANK1	252.379	1.28509	0.236727	5.42857	5.68078e-08	3.71276e-07	Up
SLC2A8	1642.84	-1.10669	0.203864	-5.42854	5.68173e-08	3.71276e-07	Down
FASN	23189.4	1.36707	0.251978	5.42533	5.78476e-08	3.77805e-07	Up
KLK8	170.158	6.23225	1.14936	5.42238	5.88096e-08	3.83473e-07	Up
PARP14	6452.24	1.08411	0.199979	5.4211	5.92319e-08	3.8602e-07	Up
MAGEC1	28.7378	8.10747	1.4961	5.41906	5.99117e-08	3.89826e-07	Up
MARVELD3	1026.05	1.40874	0.260161	5.41486	6.13372e-08	3.98676e-07	Up
CSDC2	235.936	-2.55646	0.472633	-5.40897	6.3389e-08	4.10263e-07	Down
ARG2	536.501	-1.60794	0.297432	-5.4061	6.4413e-08	4.1667e-07	Down
FGF13	110.341	-1.92183	0.35582	-5.40114	6.62198e-08	4.27677e-07	Down
HAS1	165.395	-3.47089	0.642723	-5.40029	6.6534e-08	4.29479e-07	Down
TMEM119	882.089	-1.91542	0.35484	-5.39798	6.73937e-08	4.34798e-07	Down
WNT7A	441.705	3.27228	0.606238	5.39769	6.75057e-08	4.3529e-07	Up
PTPRN2	231.994	-1.92861	0.357579	-5.39351	6.90926e-08	4.44885e-07	Down
GPR158	153.846	2.84888	0.528207	5.39349	6.9103e-08	4.44885e-07	Up
THBS1	20305.9	-1.83903	0.341012	-5.39286	6.93443e-08	4.46203e-07	Down
KCNN3	228.334	-1.65774	0.307454	-5.39184	6.97401e-08	4.48041e-07	Down
ITPRIP	2241.54	-1.26142	0.233967	-5.39146	6.98882e-08	4.48756e-07	Down
DPT	834.418	-3.27283	0.607661	-5.38595	7.20645e-08	4.61985e-07	Down
ITPR3	3984.83	1.26944	0.235799	5.38356	7.30275e-08	4.67437e-07	Up
LCN12	48.2263	2.02601	0.376406	5.3825	7.34571e-08	4.6994e-07	Up
TCN1	1197.86	3.72887	0.692796	5.38235	7.35216e-08	4.70106e-07	Up
KLHL13	270.39	-2.05888	0.382584	-5.38151	7.3863e-08	4.72042e-07	Down
HAPLN1	250.986	2.74296	0.509796	5.3805	7.42781e-08	4.74446e-07	Up
ARMCX1	537.304	-1.65054	0.306805	-5.37978	7.45766e-08	4.76104e-07	Down
KRT18	45209.8	1.5407	0.286453	5.37856	7.50845e-08	4.79095e-07	Up
CD164L2	61.8001	2.40453	0.44716	5.37734	7.55931e-08	4.81423e-07	Up
NUP107	3222.02	1.07248	0.199466	5.37677	7.58329e-08	4.82609e-07	Up
PMP22	3406.41	-1.73417	0.322578	-5.37597	7.61704e-08	4.84504e-07	Down
IGF2BP2	1521.06	2.46483	0.45851	5.37573	7.62738e-08	4.84909e-07	Up
CAPN12	199.566	1.60331	0.298533	5.37063	7.84605e-08	4.97256e-07	Up
TNFRSF25	880.564	1.12187	0.209035	5.36692	8.00922e-08	5.0707e-07	Up
IL17RB	326.137	1.59021	0.296431	5.36451	8.11694e-08	5.13624e-07	Up
C15orf48	2229.09	2.33783	0.435813	5.36429	8.12676e-08	5.13712e-07	Up
PSAT1	1915.79	1.3689	0.255214	5.36373	8.15223e-08	5.14789e-07	Up
BMP8B	575.716	1.67611	0.31265	5.36099	8.27685e-08	5.22388e-07	Up
TFF2	171.102	4.10767	0.766469	5.35921	8.35855e-08	5.27271e-07	Up
SCN8A	167.921	2.22243	0.41474	5.35863	8.38575e-08	5.28714e-07	Up
ATXN7L2	397.501	1.0624	0.198638	5.34844	8.87148e-08	5.58185e-07	Up
CSRNP3	126.305	-1.70289	0.318524	-5.34619	8.98263e-08	5.64887e-07	Down
TIGD3	61.3913	1.70333	0.318613	5.34608	8.98776e-08	5.64919e-07	Up
EPB41L2	1746.04	-1.2682	0.237228	-5.3459	8.99691e-08	5.65203e-07	Down
FYN	1732.75	-1.36152	0.25478	-5.34391	9.09627e-08	5.70857e-07	Down
ZNF117	3003.42	1.93998	0.363181	5.34164	9.21071e-08	5.77594e-07	Up
CYP2U1	359.293	-1.08726	0.203545	-5.3416	9.2131e-08	5.77594e-07	Down
LONRF1	1014.91	-1.00932	0.18899	-5.34059	9.26458e-08	5.80178e-07	Down
KRT75	66.7246	6.15884	1.15323	5.34051	9.26858e-08	5.80178e-07	Up
PAX8	479.597	2.31493	0.433568	5.33926	9.33284e-08	5.83901e-07	Up
LGR5	151.004	3.4909	0.654649	5.33248	9.68788e-08	6.05493e-07	Up
MARCKSL1	11496.9	1.26835	0.237947	5.33037	9.80107e-08	6.11627e-07	Up
HMGB2	8696.78	1.12868	0.211811	5.32872	9.89088e-08	6.16601e-07	Up
FAM149A	266.058	-2.00608	0.376887	-5.32276	1.02202e-07	6.35185e-07	Down
B4GALT3	3618.39	1.04114	0.195744	5.31889	1.04403e-07	6.4805e-07	Up
ELAVL2	117.747	3.30919	0.622622	5.31492	1.06706e-07	6.61152e-07	Up
AMTN	40.1567	5.31206	0.999839	5.31292	1.07884e-07	6.67776e-07	Up
LYVE1	424.407	-2.5261	0.47554	-5.31206	1.08391e-07	6.70231e-07	Down
ODC1	5141.47	-1.46021	0.274892	-5.31195	1.08457e-07	6.70301e-07	Down
ARRDC4	1045.12	-1.3053	0.245778	-5.31088	1.09097e-07	6.73427e-07	Down
SFRP1	935.49	-2.85303	0.53749	-5.30807	1.1079e-07	6.83333e-07	Down
KCNIP3	140.683	-1.83502	0.345711	-5.30797	1.10854e-07	6.83386e-07	Down
CCDC3	943.842	-1.46891	0.276765	-5.30743	1.11181e-07	6.85054e-07	Down
EPHX2	542.126	-1.73714	0.327706	-5.3009	1.15234e-07	7.08597e-07	Down
EPCAM	8038.04	1.65644	0.31271	5.29705	1.1769e-07	7.22245e-07	Up
KIF3C	1490.91	1.10266	0.208323	5.29301	1.20317e-07	7.37623e-07	Up
ZNF692	1726.33	1.03892	0.196375	5.2905	1.21985e-07	7.47096e-07	Up
TMEM160	455.423	1.00886	0.190797	5.28758	1.23945e-07	7.58722e-07	Up
ANGPTL1	246.282	-2.82369	0.534299	-5.28485	1.25805e-07	7.69721e-07	Down
EPHB2	1548.87	1.5748	0.298188	5.28124	1.28311e-07	7.83871e-07	Up
FCGR1A	212.879	2.13078	0.403653	5.27874	1.30074e-07	7.93454e-07	Up
CACNB3	2072.24	1.01406	0.192214	5.27566	1.32277e-07	8.06084e-07	Up
NFKBIZ	2055.93	-1.34717	0.255473	-5.27326	1.34021e-07	8.15898e-07	Down
ZNF516	839.084	-1.3134	0.24909	-5.27279	1.34362e-07	8.17245e-07	Down
BMP5	178.834	-3.26979	0.621314	-5.2627	1.41954e-07	8.59901e-07	Down
PRDM1	1464.39	-1.45932	0.277599	-5.25696	1.46459e-07	8.84523e-07	Down
BOK	1964.4	-1.02771	0.195502	-5.25676	1.46619e-07	8.84646e-07	Down
TBX1	1323.67	2.41994	0.460395	5.25622	1.47043e-07	8.86766e-07	Up
KRT33B	37.6942	3.89312	0.741393	5.25108	1.51208e-07	9.10982e-07	Up
ABCB4	68.6358	-1.16547	0.222247	-5.24401	1.57128e-07	9.46179e-07	Down
DPYSL3	6857.94	-1.9311	0.368509	-5.2403	1.6032e-07	9.64925e-07	Down
TP73	449.795	2.04298	0.389924	5.23942	1.61079e-07	9.69018e-07	Up
DMBX1	231.528	3.00566	0.573707	5.23902	1.6143e-07	9.70649e-07	Up
PCDHGB7	81.5113	-1.80884	0.345383	-5.23721	1.63026e-07	9.78796e-07	Down
ADAT2	563.649	1.04488	0.199541	5.23642	1.63723e-07	9.82501e-07	Up
CILP	1140.64	-3.09282	0.590667	-5.23616	1.63956e-07	9.8293e-07	Down
PART1	185.124	-2.51755	0.481098	-5.23292	1.66849e-07	9.98314e-07	Down
SCN7A	100.815	-3.54385	0.677349	-5.23195	1.67734e-07	1.00263e-06	Down
NUP210	3910.97	1.61488	0.308753	5.23033	1.69204e-07	1.01091e-06	Up
SLC28A3	407.25	2.73189	0.522429	5.22921	1.7024e-07	1.01661e-06	Up
KLF11	1065.97	-1.0236	0.195864	-5.22609	1.73135e-07	1.03288e-06	Down
LYPD1	101.964	2.19324	0.419985	5.22219	1.76823e-07	1.05232e-06	Up
C17orf107	114.77	-1.22325	0.234272	-5.22149	1.7749e-07	1.05576e-06	Down
NAP1L2	120.411	-1.8812	0.360653	-5.21608	1.82747e-07	1.08502e-06	Down
ALPK3	423.416	-1.48708	0.285181	-5.21452	1.84295e-07	1.09358e-06	Down
SMC4	2828.07	1.06543	0.204449	5.21121	1.87609e-07	1.11216e-06	Up
ZNF432	1408.47	1.63096	0.31325	5.20657	1.92359e-07	1.13915e-06	Up
COL4A4	239.642	-2.17967	0.418749	-5.2052	1.93788e-07	1.14656e-06	Down
ARID3A	1290.34	1.97383	0.379531	5.20071	1.98533e-07	1.17407e-06	Up
SFXN2	629.905	1.07043	0.20583	5.20054	1.98709e-07	1.17454e-06	Up
KIF19	26.0678	-1.91103	0.367937	-5.1939	2.05931e-07	1.21546e-06	Down
PKIB	370.341	1.8413	0.354564	5.19313	2.06786e-07	1.21962e-06	Up
CALHM3	47.5299	3.65132	0.703111	5.19309	2.06835e-07	1.21962e-06	Up
MYC	4610.39	-1.65637	0.318977	-5.19275	2.07208e-07	1.22005e-06	Down
GULP1	415.179	-1.62727	0.313393	-5.19243	2.07572e-07	1.22139e-06	Down
CLEC14A	613.295	-1.16017	0.223437	-5.19237	2.07637e-07	1.22139e-06	Down
CACNG4	540.641	3.12089	0.601182	5.19125	2.08882e-07	1.22812e-06	Up
ECEL1	97.9901	2.88884	0.556628	5.1899	2.1041e-07	1.23651e-06	Up
XCL1	146.983	2.08984	0.403008	5.1856	2.15316e-07	1.26291e-06	Up
ACRBP	133.198	1.42079	0.274544	5.17508	2.27814e-07	1.33046e-06	Up
ANO5	135.981	-2.31268	0.446931	-5.17459	2.28418e-07	1.33271e-06	Down
PTGDS	2209.3	-2.37761	0.459558	-5.17369	2.29521e-07	1.3385e-06	Down
SEC14L2	777.91	1.50268	0.290682	5.16951	2.34713e-07	1.36617e-06	Up
GPR3	71.7615	-1.42249	0.275278	-5.16746	2.37292e-07	1.37987e-06	Down
TAGLN2	46997.2	1.10023	0.21305	5.1642	2.41472e-07	1.4015e-06	Up
PVT1	771.807	1.31133	0.254078	5.16113	2.45465e-07	1.424e-06	Up
SEMA3E	228.793	-2.29574	0.44493	-5.15977	2.47249e-07	1.43367e-06	Down
SMARCD3	682.28	-1.22692	0.237933	-5.15655	2.51539e-07	1.45578e-06	Down
EBF3	117.322	-1.55343	0.301436	-5.15344	2.55748e-07	1.47873e-06	Down
CSMD2	85.1131	1.63773	0.317933	5.1512	2.58829e-07	1.49442e-06	Up
ABCA12	492.133	2.5239	0.489988	5.15095	2.59171e-07	1.49546e-06	Up
FGG	35.4751	6.5528	1.27245	5.14975	2.6083e-07	1.50384e-06	Up
CREB5	267.834	-1.95442	0.379604	-5.14859	2.6245e-07	1.51246e-06	Down
ZNF224	655.371	1.00496	0.19528	5.14627	2.65722e-07	1.5306e-06	Up
TRPM2	1087.96	1.47227	0.286103	5.14595	2.66174e-07	1.53248e-06	Up
TCEAL2	82.6455	-3.34706	0.650656	-5.14413	2.68761e-07	1.54664e-06	Down
C16orf86	104.051	-1.02044	0.198375	-5.144	2.68947e-07	1.54698e-06	Down
UNC5CL	101.871	1.67983	0.326746	5.1411	2.73133e-07	1.57032e-06	Up
HOXB8	413.06	2.53004	0.492447	5.13768	2.78148e-07	1.59615e-06	Up
CD200	617.443	-1.60514	0.312464	-5.13703	2.79118e-07	1.60047e-06	Down
WDR54	905.518	1.04082	0.202623	5.13673	2.79559e-07	1.60123e-06	Up
PTPRN	65.4089	2.65305	0.516499	5.1366	2.79756e-07	1.60161e-06	Up
ZNF681	506.034	1.46138	0.284653	5.13391	2.83791e-07	1.62242e-06	Up
CYP2C9	55.8897	4.55835	0.889589	5.12411	2.98954e-07	1.70512e-06	Up
PANK1	428.143	1.00126	0.195432	5.1233	3.00241e-07	1.71166e-06	Up
NCOA7	2959.72	-1.23032	0.240211	-5.12182	3.02605e-07	1.72272e-06	Down
PRAP1	263.717	3.24785	0.634257	5.12071	3.04387e-07	1.73205e-06	Up
FAM110B	210.094	-1.79735	0.351119	-5.11893	3.07272e-07	1.74765e-06	Down
COL21A1	234.625	-2.24231	0.438063	-5.1187	3.07652e-07	1.749e-06	Down
C11orf45	154.738	1.359	0.265626	5.11622	3.11721e-07	1.77048e-06	Up
RASGRF1	166.835	2.15041	0.42074	5.11103	3.20409e-07	1.81729e-06	Up
BCO2	98.7165	-1.66509	0.325844	-5.11009	3.22009e-07	1.82467e-06	Down
MMP1	6583.24	2.85761	0.559594	5.10658	3.28044e-07	1.85628e-06	Up
PDE7B	375.098	-1.66579	0.326275	-5.10548	3.29952e-07	1.86621e-06	Down
TMSB10	68268	1.04879	0.205606	5.10097	3.37908e-07	1.90944e-06	Up
RUNDC3A	132.929	2.08763	0.409408	5.09914	3.41199e-07	1.92714e-06	Up
CCDC85B	1365.12	-1.04748	0.205454	-5.09835	3.42623e-07	1.93429e-06	Down
TMEM139	600.439	2.46058	0.48265	5.09806	3.43149e-07	1.93636e-06	Up
PRDM11	465.036	-1.14605	0.224883	-5.09622	3.46496e-07	1.95254e-06	Down
CPA3	504.743	-2.2125	0.43434	-5.09393	3.50714e-07	1.97298e-06	Down
ENTPD8	40.0637	2.81182	0.551998	5.0939	3.50769e-07	1.97298e-06	Up
APLN	377.803	1.96657	0.386063	5.0939	3.50771e-07	1.97298e-06	Up
CSAG3	62.7891	4.04452	0.794096	5.09324	3.52e-07	1.97899e-06	Up
MAGEA3	893.817	4.66241	0.916358	5.08797	3.61911e-07	2.03283e-06	Up
DBNDD1	1229.28	1.5171	0.298546	5.08165	3.74175e-07	2.09978e-06	Up
GPR137C	127.075	1.62445	0.319695	5.08124	3.74977e-07	2.10139e-06	Up
TRPC1	262.138	-1.23979	0.244069	-5.07968	3.78065e-07	2.11481e-06	Down
TINAGL1	18879.2	1.58241	0.311677	5.07708	3.83284e-07	2.14203e-06	Up
MYLK4	275.589	2.28123	0.449651	5.07334	3.90901e-07	2.18161e-06	Up
PPP4R4	74.4833	3.43127	0.676395	5.07288	3.91848e-07	2.18589e-06	Up
HEPH	915.392	-1.78869	0.352998	-5.06714	4.03839e-07	2.24867e-06	Down
PROC	122.813	1.98239	0.391586	5.06247	4.13862e-07	2.29923e-06	Up
ATP8B2	1036.43	-1.51783	0.300009	-5.05929	4.2082e-07	2.3347e-06	Down
MUCL1	63.5812	3.47779	0.68805	5.05456	4.31376e-07	2.3879e-06	Up
ATXN1	1505.71	-1.15846	0.229191	-5.05456	4.31388e-07	2.3879e-06	Down
PSPH	812.845	1.08704	0.21514	5.05269	4.35628e-07	2.41028e-06	Up
MYO10	3682.92	1.389	0.275064	5.04972	4.42454e-07	2.44694e-06	Up
INHA	65.2062	2.12773	0.421559	5.0473	4.48098e-07	2.47366e-06	Up
CTSG	134.659	-3.13917	0.622227	-5.04506	4.53383e-07	2.49944e-06	Down
GC	33.4496	9.32929	1.85097	5.04023	4.64975e-07	2.55757e-06	Up
ICAM5	105.674	2.11065	0.418827	5.03943	4.66923e-07	2.56713e-06	Up
TAC3	1004.68	4.13771	0.821755	5.0352	4.77344e-07	2.62206e-06	Up
SRD5A1	1334.19	1.19775	0.237974	5.03314	4.82514e-07	2.64807e-06	Up
CCNL2	9382.2	1.1574	0.230145	5.02902	4.92991e-07	2.70071e-06	Up
TTC28	1017.29	-1.21037	0.240748	-5.02755	4.96793e-07	2.72032e-06	Down
KLHL5	1387.5	-1.195	0.237985	-5.02134	5.13123e-07	2.80722e-06	Down
C20orf96	564.288	1.10193	0.219484	5.02054	5.15263e-07	2.81767e-06	Up
SCUBE3	305.809	-2.12741	0.42388	-5.0189	5.1968e-07	2.84055e-06	Down
CASKIN1	57.7464	2.49729	0.497659	5.01807	5.21922e-07	2.85025e-06	Up
DCLK1	314.386	-2.24845	0.448166	-5.017	5.24853e-07	2.86497e-06	Down
DUSP4	3081.78	-1.60289	0.319643	-5.01462	5.3139e-07	2.89677e-06	Down
MPP2	262.735	-1.52585	0.304421	-5.01229	5.37855e-07	2.92939e-06	Down
EFR3B	97.7628	-1.72745	0.344794	-5.0101	5.44022e-07	2.96166e-06	Down
CREB3L4	1026.95	1.0459	0.208791	5.0093	5.46272e-07	2.97258e-06	Up
RORA	549.256	-1.23086	0.245785	-5.00785	5.50402e-07	2.99238e-06	Down
AMOTL2	2349.63	-1.27019	0.253703	-5.00662	5.53956e-07	3.01036e-06	Down
CFP	116.571	-1.86328	0.372195	-5.00618	5.55195e-07	3.01575e-06	Down
PCP4	1007.05	-3.75476	0.750327	-5.00416	5.61057e-07	3.04488e-06	Down
HHIP	183.616	-2.69653	0.538958	-5.00323	5.63783e-07	3.05832e-06	Down
HNF4A	36.0036	3.30032	0.660408	4.99739	5.81117e-07	3.14815e-06	Up
POU5F1	524.551	2.10416	0.421069	4.99719	5.81719e-07	3.15001e-06	Up
PPARGC1B	546.517	-1.33807	0.267828	-4.99601	5.85273e-07	3.16644e-06	Down
NEB	355.806	1.71336	0.34295	4.99593	5.85531e-07	3.16644e-06	Up
KCNAB3	144.065	1.40822	0.281918	4.99514	5.87916e-07	3.17793e-06	Up
OLFML3	1434.4	-1.91039	0.382524	-4.99417	5.90896e-07	3.19262e-06	Down
SDC2	2676.18	-1.54673	0.309741	-4.99361	5.92597e-07	3.20039e-06	Down
CLIP4	1245.13	-1.29126	0.258625	-4.99279	5.95133e-07	3.21267e-06	Down
VSIG1	192.664	-2.41611	0.484086	-4.99107	6.00448e-07	3.23992e-06	Down
DMRT2	71.1066	3.67175	0.736032	4.98858	6.08244e-07	3.27909e-06	Up
IGDCC3	146.128	3.60673	0.723208	4.98713	6.12822e-07	3.29794e-06	Up
OSBPL1A	1579.29	-1.09628	0.219868	-4.9861	6.16096e-07	3.3141e-06	Down
MOCOS	1231.85	1.0441	0.20944	4.98519	6.19012e-07	3.32831e-06	Up
GALNT14	1155.41	1.92659	0.386569	4.98382	6.23419e-07	3.35053e-06	Up
SAA2	279.918	3.17314	0.637344	4.97869	6.40169e-07	3.43148e-06	Up
LIPT2	101.091	1.02262	0.205522	4.97573	6.50036e-07	3.48132e-06	Up
KATNAL1	552.023	-1.44201	0.289945	-4.97339	6.57916e-07	3.52197e-06	Down
PPP1R1C	109.2	1.79975	0.362054	4.97095	6.6626e-07	3.56195e-06	Up
PTX3	289.98	-2.5925	0.521555	-4.97071	6.67096e-07	3.56486e-06	Down
CHMP4C	1565.76	1.2108	0.243752	4.96734	6.78787e-07	3.62416e-06	Up
DHDH	80.0954	1.81709	0.366178	4.96231	6.96607e-07	3.71767e-06	Up
YEATS4	1343.36	1.14262	0.230327	4.96084	7.01908e-07	3.74269e-06	Up
DCST2	73.7511	1.47393	0.297171	4.95988	7.05369e-07	3.75786e-06	Up
FNDC1	850.52	2.65454	0.535386	4.95818	7.11566e-07	3.78757e-06	Up
ADCY2	85.3374	-2.36954	0.477985	-4.95736	7.1459e-07	3.80201e-06	Down
OAS3	6814.43	1.31705	0.265703	4.95686	7.16401e-07	3.80921e-06	Up
SLC9A5	84.7199	1.33484	0.269296	4.95679	7.16659e-07	3.80921e-06	Up
FOXD2	127.525	1.6923	0.341415	4.95673	7.1688e-07	3.80921e-06	Up
ZNF572	150.577	1.24964	0.252251	4.95396	7.2718e-07	3.85889e-06	Up
GSTA2	30.4324	5.35631	1.0822	4.94945	7.44238e-07	3.94427e-06	Up
GNGT1	73.7774	2.01352	0.406825	4.94935	7.44628e-07	3.94462e-06	Up
UGT2A3	45.3556	5.68305	1.14877	4.94706	7.53422e-07	3.98947e-06	Up
RASSF7	3205.31	1.01153	0.204619	4.94349	7.67375e-07	4.0528e-06	Up
TMEM63C	67.2428	2.69868	0.545948	4.9431	7.68904e-07	4.05912e-06	Up
SIGLEC5	100.791	2.9752	0.601991	4.94227	7.72182e-07	4.0729e-06	Up
COCH	351.01	2.10322	0.425651	4.94118	7.76501e-07	4.09391e-06	Up
ZC3HAV1L	184.729	1.32391	0.268172	4.9368	7.94137e-07	4.17967e-06	Up
ALDH2	2978.93	-1.70912	0.34646	-4.9331	8.09361e-07	4.25246e-06	Down
NAP1L3	90.7448	-1.88629	0.382429	-4.9324	8.12248e-07	4.26579e-06	Down
SUCNR1	88.3486	2.16849	0.439879	4.92975	8.23356e-07	4.31855e-06	Up
SHISA2	564.57	2.61688	0.530849	4.92962	8.23887e-07	4.31948e-06	Up
CMTM8	371.535	1.2191	0.247348	4.9287	8.27796e-07	4.33811e-06	Up
LDLR	3620.69	-1.45798	0.295843	-4.92823	8.29791e-07	4.3467e-06	Down
AIFM3	496.08	1.8091	0.367681	4.92029	8.64147e-07	4.5189e-06	Up
PTPRR	986.469	2.70966	0.551346	4.91463	8.89506e-07	4.63958e-06	Up
HIC2	1015.32	1.76738	0.359788	4.9123	9.00155e-07	4.68711e-06	Up
GPR155	419.759	-1.2327	0.251057	-4.91004	9.10562e-07	4.73523e-06	Down
GSTM5	288.733	-2.26694	0.461985	-4.90696	9.24983e-07	4.80818e-06	Down
MANEAL	760.01	1.46453	0.29847	4.9068	9.25755e-07	4.81014e-06	Up
MDK	16765.3	1.39396	0.284593	4.8981	9.67659e-07	5.01932e-06	Up
PALM	773.578	-1.7909	0.365709	-4.89707	9.72775e-07	5.03943e-06	Down
DSC1	35.6118	3.63333	0.742095	4.89604	9.77851e-07	5.06143e-06	Up
ZNF682	521.157	1.57214	0.321135	4.89557	9.8023e-07	5.07159e-06	Up
TRIM36	75.6324	1.95089	0.398535	4.89515	9.82328e-07	5.08029e-06	Up
IFIT3	2898.42	1.81751	0.37147	4.89276	9.94329e-07	5.14018e-06	Up
DSCR8	132.146	6.27079	1.28178	4.89224	9.96967e-07	5.14945e-06	Up
UNC13C	76.8013	4.22925	0.864695	4.89103	1.00308e-06	5.17884e-06	Up
PDZD3	90.8454	3.30894	0.676594	4.89059	1.00534e-06	5.1883e-06	Up
HSD17B3	69.2594	2.42299	0.495941	4.88564	1.03095e-06	5.31146e-06	Up
STK32B	89.3508	-1.78345	0.365384	-4.88102	1.0554e-06	5.42826e-06	Down
PMFBP1	80.8799	1.42908	0.292869	4.87956	1.06321e-06	5.46612e-06	Up
SDR9C7	51.609	3.28813	0.674254	4.87669	1.07881e-06	5.53238e-06	Up
EGFL7	1391.57	-1.18614	0.243276	-4.87569	1.08432e-06	5.55825e-06	Down
MICAL3	753.164	-1.06392	0.218456	-4.87019	1.11494e-06	5.70324e-06	Down
KMO	110.753	1.72814	0.355025	4.86766	1.1293e-06	5.76944e-06	Up
MAP3K14	861.75	-1.03761	0.213316	-4.8642	1.14921e-06	5.86381e-06	Down
MT1G	243.031	2.28908	0.470687	4.86327	1.15463e-06	5.889e-06	Up
HS3ST1	1805.55	-1.5423	0.317367	-4.85967	1.17581e-06	5.99203e-06	Down
PABPC1	180425	1.18099	0.243064	4.85875	1.18128e-06	6.01485e-06	Up
CATSPERB	156.849	1.8054	0.371624	4.85813	1.18498e-06	6.02869e-06	Up
TLE4	1109.77	-1.1082	0.228133	-4.85769	1.18762e-06	6.03708e-06	Down
CXCR2P1	82.4523	3.02023	0.621887	4.85656	1.19442e-06	6.06656e-06	Up
UNC13D	4577.41	1.44613	0.29787	4.85491	1.2044e-06	6.11471e-06	Up
CASZ1	997.264	-1.16953	0.240925	-4.85433	1.20796e-06	6.12771e-06	Down
KISS1	132.361	2.52615	0.520449	4.85379	1.21122e-06	6.14167e-06	Up
ONECUT2	427.608	2.69029	0.554542	4.85137	1.22613e-06	6.20441e-06	Up
PIP	31.3022	4.80671	0.992351	4.84376	1.27405e-06	6.43888e-06	Up
SORBS3	3363.53	-1.0552	0.217878	-4.84306	1.27853e-06	6.45882e-06	Down
ADAM8	3347.99	1.344	0.277681	4.84009	1.29782e-06	6.55083e-06	Up
LRRC61	1041.87	1.06778	0.220645	4.83937	1.30253e-06	6.57191e-06	Up
PKD1L1	236.957	2.2052	0.455694	4.83921	1.30357e-06	6.57442e-06	Up
MFAP2	2177.61	1.59018	0.328775	4.83667	1.32031e-06	6.64788e-06	Up
GAS2L3	442.466	1.07027	0.221388	4.83434	1.33586e-06	6.72337e-06	Up
GBP5	2171.77	2.53854	0.525733	4.82857	1.3752e-06	6.90714e-06	Up
APOBEC3H	94.4397	1.59756	0.330943	4.82731	1.38392e-06	6.94805e-06	Up
TFEB	907.604	-1.11702	0.231595	-4.82315	1.41307e-06	7.0857e-06	Down
STC1	2021.46	-1.62291	0.336642	-4.82087	1.42932e-06	7.15834e-06	Down
CRYM	216.305	-2.4042	0.498796	-4.82	1.43557e-06	7.18667e-06	Down
ADAMTS20	61.6972	3.47114	0.72036	4.81862	1.44557e-06	7.22942e-06	Up
AKR1B15	335.068	2.81843	0.584909	4.81857	1.44588e-06	7.22942e-06	Up
RANBP17	215.301	1.61823	0.335956	4.81679	1.45888e-06	7.28543e-06	Up
DOC2A	80.0422	2.40215	0.499111	4.81284	1.48798e-06	7.42466e-06	Up
NES	2262.84	-1.5045	0.312786	-4.80998	1.50944e-06	7.5256e-06	Down
CDX2	117.845	3.79395	0.788861	4.8094	1.51385e-06	7.5445e-06	Up
DUSP9	474.263	2.32654	0.484638	4.80057	1.58211e-06	7.87182e-06	Up
ITLN1	403.866	4.1747	0.870306	4.79681	1.6121e-06	8.00798e-06	Up
ASB5	195.121	-4.73922	0.988035	-4.79662	1.61368e-06	8.01255e-06	Down
SLC34A2	116.18	4.02147	0.838424	4.79646	1.61497e-06	8.01572e-06	Up
MYO18B	69.9667	-2.80265	0.584509	-4.79487	1.62781e-06	8.06959e-06	Down
IFI27	13601.2	1.94854	0.407752	4.77874	1.76393e-06	8.71254e-06	Up
SYDE1	918.601	-1.16142	0.243247	-4.77466	1.80014e-06	8.86984e-06	Down
LHX4	86.0964	1.67497	0.350914	4.77316	1.81361e-06	8.92898e-06	Up
EPHA2	7480.12	-1.3254	0.277686	-4.77302	1.81487e-06	8.93161e-06	Down
SNPH	283.754	-1.21251	0.254092	-4.77193	1.82473e-06	8.97285e-06	Down
MAGEA1	236.66	5.4285	1.13848	4.76818	1.85896e-06	9.13749e-06	Up
COL4A6	2276.26	-2.01691	0.42314	-4.76655	1.87412e-06	9.2046e-06	Down
DYRK3	249.858	-1.06924	0.224479	-4.76318	1.90567e-06	9.35204e-06	Down
SMAD9	355.588	-1.54582	0.324689	-4.76091	1.92717e-06	9.44996e-06	Down
ACVR2B	1087.26	1.17033	0.245826	4.76082	1.92807e-06	9.45058e-06	Up
ZNF841	844.851	1.19028	0.250102	4.75918	1.94383e-06	9.51635e-06	Up
TPSD1	61.6924	-2.8281	0.594479	-4.75728	1.96222e-06	9.59867e-06	Down
PSD2	53.5383	2.70045	0.567741	4.75648	1.96996e-06	9.62896e-06	Up
C12orf75	1130.68	1.74772	0.367577	4.75471	1.9873e-06	9.70969e-06	Up
TMTC1	833.56	-1.73207	0.36433	-4.75412	1.99317e-06	9.73448e-06	Down
KRT77	62.37	3.90021	0.82051	4.7534	2.00026e-06	9.76519e-06	Up
PBX1	5527.78	-1.21309	0.255235	-4.75284	2.00578e-06	9.7882e-06	Down
CYP4F8	2969.08	3.95878	0.833042	4.7522	2.01215e-06	9.81143e-06	Up
ABCA4	299.053	2.51564	0.529563	4.7504	2.03015e-06	9.89133e-06	Up
BPGM	3318.61	1.4603	0.307431	4.74999	2.03425e-06	9.90732e-06	Up
GLIPR2	1015.48	-1.41463	0.297868	-4.7492	2.04224e-06	9.94226e-06	Down
FHAD1	253.936	1.67603	0.352952	4.74862	2.04807e-06	9.96666e-06	Up
CNKSR1	2000.01	1.07248	0.225938	4.74676	2.06697e-06	1.00506e-05	Up
ZNF253	533.509	1.04584	0.220445	4.74424	2.09288e-06	1.01726e-05	Up
LIF	1007.51	-1.74917	0.369397	-4.7352	2.18838e-06	1.06114e-05	Down
CYP27A1	774.762	-1.53679	0.324675	-4.73331	2.20885e-06	1.07021e-05	Down
QRICH2	179.451	1.30814	0.276427	4.73232	2.21973e-06	1.07463e-05	Up
RAB42	146.79	1.38433	0.292729	4.72906	2.25564e-06	1.09158e-05	Up
ROR2	602.108	-1.92798	0.407845	-4.72725	2.27586e-06	1.10093e-05	Down
RELN	99.7825	-2.61573	0.553756	-4.72361	2.31693e-06	1.11991e-05	Down
HMGA1	18013.6	1.04605	0.22156	4.72131	2.34335e-06	1.13134e-05	Up
C12orf60	86.401	1.01019	0.214672	4.70572	2.52966e-06	1.21695e-05	Up
PM20D1	4129.79	3.61625	0.768514	4.70551	2.53227e-06	1.21773e-05	Up
MNS1	275.839	1.31665	0.280102	4.7006	2.59393e-06	1.24639e-05	Up
PTGS2	4738.47	-1.9558	0.416335	-4.69766	2.63157e-06	1.26349e-05	Down
ANKRD35	343.863	-1.62698	0.346461	-4.696	2.65312e-06	1.27333e-05	Down
SYT16	182.081	2.26707	0.482802	4.69565	2.65764e-06	1.275e-05	Up
PAQR6	318.144	1.39903	0.298212	4.69141	2.71332e-06	1.29763e-05	Up
SELE	831.056	-2.40418	0.512541	-4.69071	2.72252e-06	1.30152e-05	Down
LAMA4	3920.61	-1.29832	0.276874	-4.68919	2.74288e-06	1.30971e-05	Down
CNTN1	1029.83	-2.6481	0.565048	-4.68651	2.77906e-06	1.32595e-05	Down
ANKLE1	65.4937	1.54016	0.328888	4.68294	2.82786e-06	1.34713e-05	Up
C10orf55	79.0997	1.69386	0.361758	4.68232	2.83649e-06	1.35018e-05	Up
RASD1	510.211	-2.02069	0.431589	-4.68198	2.84118e-06	1.35189e-05	Down
SLCO1A2	129.249	3.0961	0.662237	4.67522	2.93644e-06	1.39504e-05	Up
TFRC	12604.9	1.18786	0.254126	4.6743	2.94956e-06	1.40072e-05	Up
IL34	237.666	-1.49383	0.319605	-4.674	2.95396e-06	1.40227e-05	Down
MAGEA8	30.7729	3.93838	0.842805	4.67295	2.9691e-06	1.40891e-05	Up
IRF9	344.196	1.06086	0.227214	4.66901	3.02654e-06	1.43393e-05	Up
ABCC4	1442.06	-1.29496	0.277415	-4.66796	3.04202e-06	1.44071e-05	Down
CAND2	235.564	-1.72708	0.37016	-4.66576	3.07471e-06	1.4545e-05	Down
LRRC32	1499.41	-1.42034	0.304429	-4.66558	3.07747e-06	1.45524e-05	Down
COL13A1	219.482	-1.24835	0.267584	-4.66525	3.08245e-06	1.45703e-05	Down
SLFN13	1257.27	1.77503	0.380602	4.66375	3.10501e-06	1.46599e-05	Up
TEK	325.132	-1.23995	0.265991	-4.66162	3.13734e-06	1.4801e-05	Down
ANGPTL2	2534.99	-1.5109	0.324905	-4.65027	3.31497e-06	1.55908e-05	Down
CYP3A7	60.7788	2.12545	0.457452	4.64629	3.37964e-06	1.58766e-05	Up
MAGEC2	122.925	5.99897	1.29147	4.64508	3.39941e-06	1.59634e-05	Up
SGMS2	1177.07	-1.18005	0.254269	-4.64096	3.46801e-06	1.62667e-05	Down
FERMT1	4009.99	1.2265	0.264329	4.64003	3.48356e-06	1.63208e-05	Up
MAGEB2	28.1576	4.93226	1.06371	4.63685	3.53755e-06	1.65611e-05	Up
GRB7	3940.51	1.53702	0.331869	4.6314	3.63201e-06	1.69772e-05	Up
NRP2	2273.86	-1.5393	0.332672	-4.62708	3.70859e-06	1.73219e-05	Down
CHAC2	211.734	1.03747	0.224294	4.62549	3.73706e-06	1.74345e-05	Up
PAM	4505.23	-1.08889	0.235766	-4.61852	3.86489e-06	1.79762e-05	Down
IL17RD	527.859	-1.41651	0.306831	-4.61657	3.90138e-06	1.81321e-05	Down
FRMD3	250.672	-1.45702	0.315657	-4.61583	3.91525e-06	1.81896e-05	Down
DNAH17	269.765	1.33862	0.290065	4.61492	3.93251e-06	1.8249e-05	Up
IL16	504.966	-1.45733	0.315834	-4.61423	3.94553e-06	1.83025e-05	Down
SYNGR3	118.164	1.84772	0.400485	4.6137	3.95571e-06	1.83357e-05	Up
FCGR3A	2817.28	1.95183	0.423447	4.60939	4.03855e-06	1.87055e-05	Up
EEPD1	407.018	-1.14512	0.24844	-4.60923	4.04162e-06	1.87081e-05	Down
GNG4	462.097	2.56723	0.55698	4.6092	4.04218e-06	1.87081e-05	Up
GJA3	84.9445	2.50031	0.542567	4.60829	4.05985e-06	1.87828e-05	Up
SLC2A6	1150.82	1.37625	0.298664	4.60802	4.06528e-06	1.88008e-05	Up
ETV7	765.021	1.34802	0.292807	4.60378	4.14898e-06	1.91661e-05	Up
FSTL5	52.8021	4.21171	0.915259	4.60166	4.19142e-06	1.93401e-05	Up
RASSF8	929.345	-1.18246	0.256999	-4.60104	4.20379e-06	1.93899e-05	Down
CHRD	191.177	-1.41528	0.307682	-4.59982	4.22862e-06	1.94897e-05	Down
SGK1	5895.89	-1.50197	0.326685	-4.5976	4.27388e-06	1.96908e-05	Down
NTN1	556.412	-1.9936	0.433928	-4.59432	4.34163e-06	1.99728e-05	Down
LPCAT1	5959.07	1.25263	0.272725	4.59303	4.36866e-06	2.00744e-05	Up
CSF3	483.711	-3.38001	0.736051	-4.59209	4.38838e-06	2.01575e-05	Down
VASN	1265.43	-1.30003	0.283265	-4.58944	4.44442e-06	2.04072e-05	Down
SPINT2	31406	1.07304	0.233814	4.5893	4.44744e-06	2.04134e-05	Up
EHD2	5638.8	-1.26884	0.276721	-4.58525	4.53433e-06	2.07809e-05	Down
ULBP3	62.9432	1.44295	0.31472	4.58486	4.54281e-06	2.0812e-05	Up
SMTNL2	110.658	-2.05718	0.448953	-4.58217	4.60168e-06	2.10658e-05	Down
GLI1	71.3447	-1.61994	0.353649	-4.58065	4.63537e-06	2.12042e-05	Down
COLEC12	874.01	-1.97526	0.431605	-4.57655	4.727e-06	2.15667e-05	Down
LRFN2	64.7928	2.85688	0.624397	4.57542	4.75259e-06	2.16754e-05	Up
PECAM1	5119.32	-1.15973	0.253699	-4.57129	4.84726e-06	2.20577e-05	Down
KCTD12	3405.53	-1.2461	0.27266	-4.57014	4.87393e-06	2.21707e-05	Down
EFNA1	5158.61	1.17135	0.25635	4.56935	4.8923e-06	2.22377e-05	Up
TSPAN4	1463.84	-1.18773	0.260088	-4.56665	4.9559e-06	2.25184e-05	Down
GAS6	5629.55	-1.58274	0.346605	-4.5664	4.96164e-06	2.25361e-05	Down
TRIM45	629.524	1.03372	0.226504	4.56379	5.02381e-06	2.27931e-05	Up
FXYD4	444.594	3.48396	0.763767	4.56155	5.07782e-06	2.3021e-05	Up
CA2	1349.1	1.99552	0.437909	4.55693	5.19058e-06	2.34973e-05	Up
ZNF714	504.099	1.03585	0.227386	4.55547	5.2269e-06	2.36529e-05	Up
AVPI1	1298.65	-1.18469	0.260265	-4.55185	5.31764e-06	2.40101e-05	Down
ARC	108.348	-2.52649	0.555395	-4.54899	5.39029e-06	2.43111e-05	Down
RAB3IL1	489.257	-1.38284	0.304117	-4.54707	5.43967e-06	2.44976e-05	Down
DOCK11	638.245	-1.31465	0.289135	-4.54682	5.44615e-06	2.45087e-05	Down
RASA3	832.662	-1.27487	0.28048	-4.54533	5.48499e-06	2.46744e-05	Down
PHLDA1	7528.34	-1.3668	0.300831	-4.5434	5.53549e-06	2.48832e-05	Down
E2F3	2322.85	1.14474	0.252059	4.54155	5.58409e-06	2.50647e-05	Up
COX7B2	112.145	5.82892	1.28361	4.54104	5.59776e-06	2.51168e-05	Up
MPP7	1407.32	-1.20752	0.266114	-4.53761	5.68966e-06	2.54917e-05	Down
MAMDC4	483.051	1.17265	0.258461	4.53705	5.70463e-06	2.55494e-05	Up
FGF7	777.05	-2.25411	0.49711	-4.53442	5.7761e-06	2.5841e-05	Down
DES	26987.7	-3.11816	0.687817	-4.53341	5.80382e-06	2.5946e-05	Down
SLC16A10	253.307	1.7367	0.383151	4.53267	5.82418e-06	2.60275e-05	Up
CENPW	1087.7	1.15745	0.255568	4.52893	5.92833e-06	2.64541e-05	Up
OPN3	380.204	1.2319	0.272329	4.52355	6.08108e-06	2.70961e-05	Up
CCDC68	303.287	1.47311	0.325672	4.5233	6.08815e-06	2.71164e-05	Up
SGCE	901.098	-1.40776	0.311245	-4.52299	6.09726e-06	2.71385e-05	Down
ASPHD2	313.47	1.04568	0.231216	4.52251	6.11108e-06	2.71901e-05	Up
PI3	5313.54	3.44273	0.761797	4.51923	6.20656e-06	2.75847e-05	Up
DHRS13	588.295	1.17504	0.260303	4.51412	6.35795e-06	2.82267e-05	Up
RNF32	90.9748	1.03802	0.22999	4.51333	6.38186e-06	2.83225e-05	Up
GRB10	1521.58	-1.1772	0.260956	-4.51109	6.44945e-06	2.86017e-05	Down
S100A5	101.109	1.94608	0.431492	4.51013	6.47881e-06	2.87215e-05	Up
SLC9A7	1441.94	1.12902	0.250407	4.50874	6.52131e-06	2.88679e-05	Up
ACTN1	14502.5	-1.12375	0.249331	-4.50705	6.57355e-06	2.90781e-05	Down
GDPD1	284.919	1.05306	0.233744	4.50517	6.63189e-06	2.93149e-05	Up
RAB17	531.301	1.41259	0.313996	4.49876	6.83497e-06	3.01688e-05	Up
ANKRD29	173.884	-1.98958	0.442471	-4.49652	6.90743e-06	3.04556e-05	Down
C22orf23	151.129	-1.17651	0.261836	-4.49332	7.01196e-06	3.08719e-05	Down
SERINC2	22504.5	1.28612	0.286604	4.48744	7.20847e-06	3.16913e-05	Up
IMPA2	1774.9	-1.24018	0.276381	-4.48721	7.21614e-06	3.17136e-05	Down
ZFHX4	403.802	-1.89187	0.421636	-4.48697	7.22443e-06	3.17386e-05	Down
PHACTR1	267.981	-1.30789	0.291501	-4.48675	7.23181e-06	3.17596e-05	Down
STX2	485.26	-1.18989	0.26522	-4.48641	7.24324e-06	3.17983e-05	Down
HOXC11	95.1194	2.55873	0.570537	4.48477	7.29922e-06	3.20325e-05	Up
FAP	951.336	1.86571	0.416165	4.48309	7.35711e-06	3.22634e-05	Up
GOLGA8A	2755.1	1.5144	0.337955	4.48108	7.4267e-06	3.25364e-05	Up
CXCL2	542.646	-2.14959	0.479866	-4.47956	7.47973e-06	3.27423e-05	Down
SLC43A1	363.978	-1.26815	0.283123	-4.47914	7.49434e-06	3.27945e-05	Down
PCDHGC3	507.025	-1.41722	0.316437	-4.47867	7.51094e-06	3.28553e-05	Down
WBP2NL	64.8157	1.29402	0.288958	4.47824	7.52617e-06	3.29056e-05	Up
PITX1	2977.58	-1.66582	0.372256	-4.47493	7.64356e-06	3.33876e-05	Down
BAAT	16.47	4.37624	0.978177	4.47387	7.68156e-06	3.35415e-05	Up
MESP1	265.501	2.30405	0.515228	4.4719	7.75282e-06	3.38285e-05	Up
TNFAIP3	3366.14	-1.39998	0.313217	-4.46968	7.83382e-06	3.41453e-05	Down
SEMA6B	731.227	-1.06966	0.239352	-4.46898	7.85923e-06	3.42438e-05	Down
PARM1	2340.41	-1.56942	0.351745	-4.46182	8.12658e-06	3.53456e-05	Down
CTNNA3	63.2731	-2.8875	0.647439	-4.45988	8.20052e-06	3.56417e-05	Down
GPR84	80.3611	1.70376	0.38203	4.45975	8.20565e-06	3.56513e-05	Up
PLEKHA4	1247.3	-1.24831	0.280178	-4.45542	8.37298e-06	3.62879e-05	Down
SLAMF8	677.421	1.6484	0.370146	4.45338	8.45303e-06	3.65828e-05	Up
WNT2	407.306	1.86722	0.419356	4.45259	8.48408e-06	3.66782e-05	Up
VIL1	14.4067	3.31529	0.744679	4.45197	8.50845e-06	3.67705e-05	Up
PPP1R16B	340.441	-1.35567	0.30507	-4.44381	8.83812e-06	3.81035e-05	Down
MLLT11	1437.13	1.2924	0.290836	4.44373	8.8411e-06	3.81035e-05	Up
LRRC4	125.564	-1.77077	0.398667	-4.44174	8.92349e-06	3.84009e-05	Down
BDNF	109.644	-1.8232	0.410925	-4.4368	9.1304e-06	3.92498e-05	Down
RCSD1	596.132	-1.44824	0.326665	-4.43343	9.27471e-06	3.9814e-05	Down
RSPO4	158.46	2.71669	0.613269	4.42985	9.42965e-06	4.04223e-05	Up
SYT13	47.5089	3.82711	0.864141	4.42881	9.47559e-06	4.05764e-05	Up
EFEMP2	2592.16	-1.18882	0.268476	-4.42802	9.51013e-06	4.071e-05	Down
TPST1	1393.85	-1.05065	0.237438	-4.42494	9.64679e-06	4.12661e-05	Down
PPM1N	318.267	1.80376	0.407783	4.42334	9.71863e-06	4.15534e-05	Up
FAM71E1	131.98	1.21995	0.275808	4.42318	9.72577e-06	4.15602e-05	Up
SCG5	237.843	1.56131	0.353148	4.42112	9.8191e-06	4.19443e-05	Up
CLEC10A	192.507	-1.8427	0.41686	-4.42042	9.85106e-06	4.20661e-05	Down
IFIT2	1105.67	1.61568	0.365553	4.41981	9.87861e-06	4.2169e-05	Up
PODNL1	408.023	1.54276	0.34907	4.41964	9.88651e-06	4.2188e-05	Up
KCNK6	2080.04	-1.00939	0.228514	-4.4172	9.99867e-06	4.2607e-05	Down
ACAN	255.865	1.67475	0.379165	4.41694	1.00108e-05	4.26331e-05	Up
FCER1A	90.1755	-2.04278	0.462491	-4.41692	1.00118e-05	4.26331e-05	Down
CHRDL1	427.925	-3.05047	0.690789	-4.41591	1.00584e-05	4.28016e-05	Down
PDZK1IP1	1610.37	2.50049	0.566318	4.41534	1.00849e-05	4.28996e-05	Up
IYD	112.313	2.8103	0.636501	4.41523	1.00902e-05	4.29073e-05	Up
YJEFN3	267.529	1.38015	0.312604	4.415	1.01012e-05	4.29388e-05	Up
MN1	307.642	-1.78044	0.403625	-4.41112	1.02836e-05	4.36685e-05	Down
MAP7D2	116.388	2.30385	0.523528	4.40062	1.07944e-05	4.56947e-05	Up
PNMT	281.7	2.36009	0.536563	4.39853	1.08985e-05	4.61122e-05	Up
NOS3	456.152	-1.04453	0.237475	-4.39849	1.09006e-05	4.61122e-05	Down
TDRD5	255.309	2.24626	0.51102	4.39563	1.10453e-05	4.66301e-05	Up
ZNF365	323.66	1.94357	0.442206	4.39517	1.10688e-05	4.67105e-05	Up
FOXS1	115.231	1.15173	0.262261	4.39156	1.1254e-05	4.74264e-05	Up
H19	28893.6	2.5248	0.575573	4.38659	1.15144e-05	4.84399e-05	Up
NAALADL1	126.016	-1.18067	0.269247	-4.38508	1.15944e-05	4.87595e-05	Down
OMD	92.0903	-2.82774	0.644915	-4.38467	1.16162e-05	4.88344e-05	Down
LIN28B	55.6839	4.05948	0.926628	4.38091	1.18184e-05	4.96502e-05	Up
CSPG5	67.9531	1.65415	0.37764	4.38022	1.18557e-05	4.97898e-05	Up
HTR2C	110.267	2.63523	0.601965	4.37771	1.19931e-05	5.02978e-05	Up
SLC22A15	315.534	1.08188	0.247151	4.37739	1.20109e-05	5.03551e-05	Up
PDLIM4	1159.97	-1.60479	0.366657	-4.37682	1.20422e-05	5.04689e-05	Down
CX3CL1	2008.4	-1.70898	0.390633	-4.37489	1.21493e-05	5.08864e-05	Down
TRIM24	4363.51	1.10231	0.251967	4.3748	1.21543e-05	5.08864e-05	Up
SYDE2	263.242	-1.09172	0.249968	-4.36744	1.25712e-05	5.25221e-05	Down
TIE1	774.394	-1.06765	0.244461	-4.36737	1.25752e-05	5.25221e-05	Down
PLAG1	381.06	1.42712	0.326937	4.36511	1.27058e-05	5.30494e-05	Up
LONRF3	119.646	-1.40378	0.321647	-4.36437	1.2749e-05	5.31935e-05	Down
ECM2	286.877	-1.32942	0.304646	-4.36381	1.27819e-05	5.33125e-05	Down
UBASH3B	1322.81	1.2515	0.286908	4.36202	1.28866e-05	5.37026e-05	Up
FABP6	641.131	2.2201	0.509273	4.35936	1.30444e-05	5.42775e-05	Up
TNFRSF11B	290.985	1.95927	0.449448	4.35927	1.30496e-05	5.42807e-05	Up
PLA2G7	446.324	1.40951	0.323354	4.35901	1.3065e-05	5.43263e-05	Up
VWF	5668.22	-1.14074	0.262185	-4.3509	1.35583e-05	5.6224e-05	Down
FZD5	1317.24	1.17861	0.270963	4.34972	1.36314e-05	5.65081e-05	Up
PRRG2	660.635	1.01088	0.232427	4.34925	1.36603e-05	5.66087e-05	Up
CYP11A1	205.602	2.5576	0.588255	4.34778	1.37523e-05	5.69703e-05	Up
RASGEF1A	427.222	1.69279	0.389386	4.34734	1.37802e-05	5.70665e-05	Up
EPSTI1	1982.74	1.48696	0.342328	4.34366	1.40128e-05	5.79315e-05	Up
DCLK2	235.185	-1.4304	0.329448	-4.3418	1.41319e-05	5.84043e-05	Down
NDN	850.001	-1.36	0.313279	-4.34118	1.41722e-05	5.8551e-05	Down
GFRA3	98.0748	-2.11996	0.488446	-4.34022	1.42342e-05	5.87673e-05	Down
WLS	4205.66	-1.15227	0.26551	-4.33983	1.42596e-05	5.88521e-05	Down
CXCL9	3393.21	2.37828	0.548522	4.3358	1.4523e-05	5.9838e-05	Up
ZFP42	13.1476	4.2323	0.977226	4.33093	1.48479e-05	6.10738e-05	Up
EPS8L3	248.246	3.01413	0.696219	4.32929	1.49593e-05	6.14904e-05	Up
VLDLR	975.036	-1.22791	0.284226	-4.3202	1.55886e-05	6.38619e-05	Down
AMIGO2	6557.94	1.33016	0.307939	4.31957	1.56337e-05	6.40252e-05	Up
ECM1	1907.84	-1.49174	0.345609	-4.31627	1.58686e-05	6.49436e-05	Down
SLC28A2	34.5208	2.82866	0.655583	4.31473	1.59796e-05	6.53104e-05	Up
TMEM150C	277.79	-1.1084	0.256982	-4.31316	1.60937e-05	6.56887e-05	Down
GNRH1	75.8389	1.01672	0.236066	4.30696	1.65515e-05	6.74668e-05	Up
GPR183	603.264	-1.52214	0.353517	-4.30572	1.66447e-05	6.77788e-05	Down
BAIAP2L2	334.443	1.76992	0.411074	4.30559	1.66544e-05	6.77956e-05	Up
TACC1	6969.94	-1.21708	0.282853	-4.30286	1.6861e-05	6.85453e-05	Down
ABCA13	271.771	2.38177	0.553706	4.30152	1.69634e-05	6.88926e-05	Up
ADAMTS12	790.342	1.67046	0.388674	4.29784	1.72468e-05	6.99342e-05	Up
NRG2	85.7787	-2.05752	0.478759	-4.2976	1.72654e-05	6.99793e-05	Down
TMEM200B	304.602	-1.4176	0.33013	-4.29408	1.75422e-05	7.09833e-05	Down
CCND2	2766.89	-1.51133	0.352424	-4.2884	1.79963e-05	7.27243e-05	Down
JSRP1	118.646	1.78847	0.417369	4.2851	1.82656e-05	7.37638e-05	Up
ACOT1	121.802	-1.01388	0.236706	-4.28328	1.84158e-05	7.42721e-05	Down
CYB5R2	1347.38	1.05109	0.245419	4.28281	1.84544e-05	7.44032e-05	Up
NTNG1	110.126	-2.51537	0.587378	-4.28236	1.84919e-05	7.45294e-05	Down
RGL1	1054.31	-1.10678	0.258818	-4.27628	1.90045e-05	7.63684e-05	Down
PHYHD1	275.249	-1.62182	0.379376	-4.27498	1.91152e-05	7.67629e-05	Down
CDCP1	4350.95	1.10762	0.259191	4.27336	1.92548e-05	7.72724e-05	Up
SCG2	123.616	1.945	0.455397	4.27101	1.94593e-05	7.80161e-05	Up
C1orf220	59.7634	1.41118	0.330675	4.26757	1.97617e-05	7.91507e-05	Up
CATSPERG	127.762	1.26606	0.296913	4.26408	2.00726e-05	8.03695e-05	Up
GPR78	416.682	2.27138	0.532976	4.26169	2.0289e-05	8.11559e-05	Up
KSR2	227.834	2.12205	0.498027	4.26091	2.03593e-05	8.13149e-05	Up
IL6R	617.298	-1.27568	0.299393	-4.26088	2.0362e-05	8.13149e-05	Down
TGM5	76.6243	-2.38668	0.560418	-4.25875	2.05576e-05	8.2069e-05	Down
SPINT1	19421.2	1.09158	0.256366	4.25791	2.06348e-05	8.22694e-05	Up
NLGN3	85.5745	-1.32338	0.310846	-4.25735	2.06861e-05	8.24203e-05	Down
FABP7	62.4771	5.79184	1.36113	4.25516	2.08896e-05	8.31496e-05	Up
TGFB3	1193.71	-1.35998	0.319682	-4.25416	2.09835e-05	8.34687e-05	Down
SFTA2	57.1934	3.19957	0.752588	4.25142	2.12415e-05	8.44398e-05	Up
KANK4	153.507	2.9493	0.693732	4.25135	2.1249e-05	8.44424e-05	Up
CNNM1	64.3466	-2.22344	0.523078	-4.25068	2.1312e-05	8.46652e-05	Down
RARRES1	10544.1	2.2376	0.526495	4.24998	2.13788e-05	8.48753e-05	Up
LBP	53.817	2.66329	0.626851	4.24868	2.15029e-05	8.52848e-05	Up
AMACR	599.568	1.50318	0.353844	4.24815	2.1554e-05	8.54316e-05	Up
SLCO1B3	107.819	4.88241	1.14934	4.248	2.1569e-05	8.54634e-05	Up
IL12RB2	116.008	2.08934	0.492191	4.24498	2.18612e-05	8.65089e-05	Up
PHEX	123.715	1.65696	0.390372	4.24458	2.19007e-05	8.6637e-05	Up
GNLY	504.29	2.04041	0.481064	4.24144	2.22087e-05	8.77701e-05	Up
[truncated: 796 more rows]
