# Supplementary material for: A risk model based on pyroptosis subtypes predicts tumor immune microenvironment and guides chemotherapy and immunotherapy in bladder cancer
Source: Sci Rep. 2022 Dec 12;12:21467. doi: 10.1038/s41598-022-26110-4 (PMC9744904; doi:10.1038/s41598-022-26110-4)
Supplement: Supplementary file 6 — Supplementary Information 6. [file 41598_2022_26110_MOESM6_ESM.xls]

## Sheet: Table S3
Table S3 DEGs list between two pyroptosis-related subtypes
Gene symbol	baseMean	log2 (Fold change)	lfcSE	Stat	P value	Adjusted P value	Change
CHMP4C	1621.8	-1.37358	0.0710486	-19.333	2.83633e-83	3.46033e-79	Down
KRT81	360.112	3.61451	0.250521	14.428	3.44916e-47	2.10399e-43	Up
SYNM	2664.88	2.55185	0.187076	13.6407	2.29196e-42	9.32066e-39	Up
FLNC	2890.15	2.61675	0.192942	13.5623	6.698e-42	2.04289e-38	Up
NCAM1	394.332	2.67002	0.198868	13.4261	4.25265e-41	1.03765e-37	Up
P2RX1	251.475	2.66273	0.198817	13.3929	6.6563e-41	1.35345e-37	Up
CFL2	1157.31	1.27143	0.0980097	12.9725	1.75267e-38	3.05466e-35	Up
HSPB6	1036.95	2.59918	0.205818	12.6285	1.47031e-36	2.24222e-33	Up
ATP8B2	950.642	1.39439	0.112157	12.4324	1.74229e-35	2.36177e-32	Up
CD209	443.003	2.1284	0.172333	12.3505	4.83936e-35	5.90401e-32	Up
FHL1	2287.28	2.07696	0.168417	12.3322	6.07323e-35	6.73576e-32	Up
GNAO1	168.764	1.95988	0.159652	12.2759	1.21961e-34	1.23994e-31	Up
MYLK	5400.33	1.8332	0.149953	12.2252	2.28051e-34	2.14017e-31	Up
SYNPO2	3654.22	2.25859	0.185383	12.1833	3.81305e-34	3.17752e-31	Up
ITGA7	955.983	1.64958	0.135462	12.1774	4.10005e-34	3.17752e-31	Up
FXYD6	640.728	1.9218	0.157834	12.1761	4.16724e-34	3.17752e-31	Up
ANGPTL1	157.778	2.38335	0.196571	12.1246	7.81957e-34	5.61169e-31	Up
BOC	527.407	1.85471	0.153132	12.1118	9.145e-34	6.19828e-31	Up
PSD	537.806	1.73488	0.144284	12.024	2.65661e-33	1.70582e-30	Up
SORBS1	2361.12	1.96084	0.164843	11.8952	1.25375e-32	7.6479e-30	Up
ZEB2	1249.77	1.28421	0.108101	11.8797	1.50909e-32	8.76707e-30	Up
STAB1	3243.55	1.37006	0.115713	11.8402	2.41949e-32	1.34172e-29	Up
HSPB7	479.2	2.42675	0.205343	11.818	3.14982e-32	1.67078e-29	Up
NCKAP1L	1186.04	1.69905	0.14387	11.8096	3.48226e-32	1.77015e-29	Up
LMOD1	2158.9	2.1701	0.184207	11.7808	4.90419e-32	2.39325e-29	Up
ITGA5	6223.33	1.44591	0.122865	11.7683	5.68433e-32	2.66726e-29	Up
ADARB1	1258.95	1.17614	0.100138	11.7451	7.48125e-32	3.38041e-29	Up
VIM	21593	1.43169	0.12223	11.7131	1.09244e-31	4.7599e-29	Up
LYVE1	261.185	1.93411	0.165534	11.6841	1.53688e-31	6.46551e-29	Up
SIGLEC1	682.215	1.82267	0.156632	11.6367	2.68279e-31	1.091e-28	Up
KCNMB1	428.247	1.83853	0.158173	11.6235	3.12861e-31	1.23126e-28	Up
LILRB5	196.137	1.86487	0.160566	11.6144	3.4829e-31	1.32786e-28	Up
MAP1B	2020.11	1.57751	0.136373	11.5676	6.01572e-31	2.22399e-28	Up
BACH2	150.923	1.86412	0.161602	11.5353	8.76114e-31	3.1437e-28	Up
FGF2	273.866	1.68594	0.146353	11.5197	1.04998e-30	3.65993e-28	Up
ADAM33	293.128	1.83145	0.159077	11.513	1.13445e-30	3.84451e-28	Up
CLIP3	784.583	1.54958	0.134788	11.4964	1.37543e-30	4.41586e-28	Up
CNN1	4156.56	2.4221	0.211643	11.4442	2.5134e-30	7.86243e-28	Up
ATP8B4	159.861	1.2287	0.107541	11.4254	3.1205e-30	9.51753e-28	Up
LAT2	379.553	1.29116	0.113273	11.3987	4.24506e-30	1.26316e-27	Up
ANXA6	4195.42	1.38944	0.12193	11.3954	4.40904e-30	1.28072e-27	Up
APCDD1L	177.054	2.76514	0.243006	11.3789	5.32875e-30	1.51188e-27	Up
MAP1A	674.397	1.47229	0.129475	11.3712	5.81789e-30	1.59975e-27	Up
SCRG1	101.696	2.91461	0.256343	11.37	5.90073e-30	1.59975e-27	Up
CASQ2	321.504	3.01102	0.26523	11.3525	7.20744e-30	1.91154e-27	Up
ZEB1	967.893	1.20987	0.106698	11.3392	8.38689e-30	2.14619e-27	Up
LIMS2	1147.1	1.40513	0.123924	11.3386	8.44402e-30	2.14619e-27	Up
CALD1	11828.6	1.3826	0.12214	11.3198	1.0471e-29	2.60706e-27	Up
RASGRP2	283.378	1.50554	0.133144	11.3076	1.20317e-29	2.93574e-27	Up
CSF1R	1689.66	1.60874	0.144033	11.1692	5.76807e-29	1.37981e-26	Up
SLCO2B1	1456.51	1.59082	0.142464	11.1665	5.94836e-29	1.39558e-26	Up
CLIC4	7622.27	1.15398	0.103437	11.1564	6.66457e-29	1.52794e-26	Up
CMKLR1	529.856	1.70029	0.152423	11.1551	6.76302e-29	1.52794e-26	Up
DDR2	1050.58	1.44822	0.129906	11.1482	7.30895e-29	1.62126e-26	Up
EMP3	1340.69	1.44523	0.129744	11.1391	8.09367e-29	1.76326e-26	Up
GFPT2	752.349	2.02761	0.182459	11.1126	1.08889e-28	2.29736e-26	Up
NEXN	773.771	1.45486	0.130922	11.1124	1.09219e-28	2.29736e-26	Up
DIXDC1	600.307	1.17989	0.106258	11.104	1.19999e-28	2.48134e-26	Up
PRUNE2	733.899	2.18634	0.197166	11.0889	1.42059e-28	2.88853e-26	Up
SLC2A4	98.8301	2.01281	0.182262	11.0435	2.35629e-28	4.71258e-26	Up
CR1	105.016	2.07254	0.187704	11.0416	2.4084e-28	4.73912e-26	Up
BNC2	359.043	1.7028	0.154298	11.0358	2.56791e-28	4.97278e-26	Up
FERMT2	1789.95	1.2746	0.115627	11.0234	2.94748e-28	5.52327e-26	Up
DOCK2	756.442	1.58829	0.1441	11.0222	2.988e-28	5.52327e-26	Up
GYPC	652.559	1.42715	0.12977	10.9975	3.92792e-28	7.15232e-26	Up
F13A1	1471.77	1.80873	0.164709	10.9814	4.69763e-28	8.42809e-26	Up
MPEG1	1144.81	1.53076	0.139625	10.9634	5.73329e-28	1.01371e-25	Up
TGFB1I1	1686.78	1.16752	0.106622	10.9501	6.63793e-28	1.1569e-25	Up
SIRPA	1768.31	1.3004	0.118979	10.9296	8.32072e-28	1.42976e-25	Up
CACNA1C	508.71	1.36548	0.125081	10.9168	9.58333e-28	1.62384e-25	Up
TPM1	10963.9	1.21052	0.111575	10.8494	2.00737e-27	3.35478e-25	Up
CYTH4	528.769	1.4662	0.135229	10.8423	2.16861e-27	3.57527e-25	Up
FERMT3	1031.98	1.38839	0.128094	10.8388	2.25286e-27	3.66466e-25	Up
CRTAC1	2135.47	-3.19322	0.294875	-10.8291	2.50733e-27	4.02493e-25	Down
JPH2	520.197	1.79978	0.166228	10.8272	2.55927e-27	4.05495e-25	Up
FAM20A	585.54	1.60435	0.148298	10.8184	2.81594e-27	4.40442e-25	Up
FOLR2	597.328	1.69956	0.157279	10.806	3.22269e-27	4.97681e-25	Up
CCDC80	4583.52	1.79874	0.16677	10.7857	4.0211e-27	6.13218e-25	Up
DACT3	305.593	1.61901	0.150159	10.782	4.18607e-27	6.30494e-25	Up
TNS1	5434.35	1.55344	0.144101	10.7802	4.2686e-27	6.35084e-25	Up
NAV3	119.356	1.80925	0.167876	10.7773	4.40506e-27	6.4749e-25	Up
XPNPEP2	52.3595	2.41654	0.224705	10.7543	5.65822e-27	8.21788e-25	Up
AFF3	120.083	1.88036	0.175084	10.7398	6.62127e-27	9.50347e-25	Up
FGL2	1171.98	1.53861	0.143404	10.7292	7.42137e-27	1.0528e-24	Up
ABCC9	276.141	1.37217	0.128098	10.7118	8.95745e-27	1.2561e-24	Up
IRF8	643.021	1.71134	0.159796	10.7096	9.17773e-27	1.27237e-24	Up
SMAD6	745.553	-1.37502	0.12845	-10.7047	9.67274e-27	1.32593e-24	Down
POPDC2	234.091	1.47523	0.137887	10.6988	1.0313e-26	1.39395e-24	Up
AOX1	174.37	2.05362	0.191962	10.698	1.03975e-26	1.39395e-24	Up
CD163	2600.49	1.88721	0.176429	10.6967	1.05486e-26	1.39883e-24	Up
ACTG2	11070.7	2.22854	0.208993	10.6632	1.51274e-26	1.98446e-24	Up
DOCK10	476.227	1.32725	0.124876	10.6285	2.19691e-26	2.85131e-24	Up
AKAP6	178.152	1.48713	0.14	10.6224	2.34522e-26	3.01175e-24	Up
RAMP1	738.281	1.78272	0.168181	10.6	2.97827e-26	3.78488e-24	Up
SGCA	151.197	2.04725	0.193325	10.5897	3.32758e-26	4.18521e-24	Up
MYH11	22539.2	2.41847	0.228754	10.5724	4.0029e-26	4.93287e-24	Up
MRC1	1099.11	1.75702	0.16633	10.5634	4.40364e-26	5.37244e-24	Up
JAM3	1019.83	1.19585	0.113397	10.5457	5.31878e-26	6.42466e-24	Up
SIGLEC10	300.435	1.59823	0.15189	10.5223	6.81893e-26	8.15597e-24	Up
MYL9	13534.2	1.60417	0.152708	10.5048	8.20649e-26	9.72031e-24	Up
CD70	67.0478	2.21103	0.210538	10.5018	8.47225e-26	9.9386e-24	Up
ZCCHC24	1018.65	1.17893	0.112411	10.4877	9.8403e-26	1.14335e-23	Up
PRKG1	329.696	1.30059	0.124405	10.4545	1.398e-25	1.57922e-23	Up
PLN	538.073	2.26895	0.217128	10.4498	1.46781e-25	1.64287e-23	Up
COLEC12	759.566	1.77289	0.169883	10.436	1.69858e-25	1.8669e-23	Up
RASGRP4	53.7316	1.24172	0.119087	10.4271	1.8655e-25	2.01834e-23	Up
RASL12	375.309	1.31349	0.126062	10.4194	2.02146e-25	2.16332e-23	Up
WDFY4	344.482	1.62183	0.156254	10.3794	3.07676e-25	3.26404e-23	Up
MSRB3	1413.81	1.45707	0.140402	10.3779	3.12737e-25	3.28913e-23	Up
NEGR1	314.26	1.73673	0.167749	10.3531	4.05013e-25	4.22322e-23	Up
POU2F2	410.813	1.22499	0.118356	10.35	4.18433e-25	4.32617e-23	Up
C1QC	5141.72	1.65224	0.159901	10.3329	5.0032e-25	5.12933e-23	Up
CYBB	1904.12	1.64167	0.159256	10.3083	6.46037e-25	6.53131e-23	Up
COL6A1	24727.3	1.45694	0.141384	10.3048	6.70046e-25	6.70046e-23	Up
BTK	270.824	1.4483	0.1406	10.3008	6.98613e-25	6.92933e-23	Up
DOCK11	588.052	1.13977	0.110859	10.2812	8.56247e-25	8.42437e-23	Up
WAS	464.692	1.29126	0.125622	10.279	8.76495e-25	8.55459e-23	Up
CADM3	79.5528	2.60945	0.253931	10.2762	9.02166e-25	8.73525e-23	Up
CD53	1593.31	1.49896	0.145933	10.2716	9.46056e-25	9.0881e-23	Up
PLXNC1	726.324	1.06754	0.103958	10.269	9.72003e-25	9.2644e-23	Up
FBN1	3859.76	1.46147	0.142356	10.2663	9.9992e-25	9.4566e-23	Up
SCN1B	177.036	1.20997	0.117933	10.2598	1.0693e-24	1.0035e-22	Up
RBPMS2	330.349	1.51455	0.147663	10.2568	1.1029e-24	1.02713e-22	Up
SH3RF3	303.447	1.07084	0.104541	10.2432	1.26913e-24	1.17299e-22	Up
KANK2	3148.17	1.02679	0.100303	10.2369	1.35541e-24	1.24331e-22	Up
VSIG4	879.075	1.78563	0.175269	10.1879	2.24594e-24	2.04481e-22	Up
HIC1	478.495	1.08812	0.106887	10.1801	2.43363e-24	2.19928e-22	Up
COL6A2	32268.8	1.4915	0.146542	10.178	2.48662e-24	2.23065e-22	Up
CREB5	201.429	1.37555	0.135184	10.1754	2.5536e-24	2.27401e-22	Up
PPP1R12B	3360.8	1.23242	0.121243	10.1649	2.84371e-24	2.50975e-22	Up
SPARCL1	6573.16	1.33057	0.130905	10.1644	2.85947e-24	2.50975e-22	Up
ACTC1	1889.68	3.1285	0.308308	10.1473	3.40538e-24	2.96755e-22	Up
DPYSL2	2214.11	1.0281	0.101627	10.1164	4.67368e-24	4.04389e-22	Up
SYT11	741.721	1.16575	0.115281	10.1123	4.87453e-24	4.18798e-22	Up
WIPF1	2186.17	1.09905	0.108847	10.0973	5.67992e-24	4.8458e-22	Up
MRGPRF	648.717	1.47426	0.146337	10.0744	7.17003e-24	6.07461e-22	Up
CXCL12	1858.99	1.64985	0.163879	10.0675	7.69351e-24	6.41146e-22	Up
SPI1	998.932	1.35136	0.134233	10.0673	7.70808e-24	6.41146e-22	Up
LMCD1	1845.86	1.26908	0.126063	10.0671	7.72528e-24	6.41146e-22	Up
PYGM	82.4493	1.54111	0.153326	10.0512	9.07413e-24	7.48003e-22	Up
CYP26B1	290.821	1.79474	0.178668	10.0451	9.65626e-24	7.90647e-22	Up
SSTR2	141.186	1.37251	0.136776	10.0347	1.07304e-23	8.66959e-22	Up
TPM2	10208	1.41033	0.140604	10.0306	1.11889e-23	8.98055e-22	Up
MS4A6A	1534.42	1.43535	0.143284	10.0175	1.27685e-23	1.01814e-21	Up
PI16	146.412	2.65258	0.265001	10.0097	1.38163e-23	1.09454e-21	Up
DCHS1	822.005	1.15394	0.115621	9.98043	1.85654e-23	1.46128e-21	Up
C1QB	6254.2	1.66324	0.16698	9.96072	2.2642e-23	1.77072e-21	Up
FMNL1	1264.66	1.00631	0.101121	9.95155	2.48284e-23	1.92934e-21	Up
C1QA	6029.95	1.64005	0.16508	9.9349	2.93458e-23	2.26594e-21	Up
FGF7	672.011	1.97102	0.198507	9.92921	3.10706e-23	2.38403e-21	Up
AXL	2331.37	1.3708	0.138115	9.9251	3.23785e-23	2.46886e-21	Up
FLNA	54048.1	1.23282	0.124304	9.91783	3.48229e-23	2.63455e-21	Up
CORO1A	2808.18	1.24624	0.125662	9.91738	3.49834e-23	2.63455e-21	Up
MYO1F	748.257	1.11233	0.112379	9.89801	4.24622e-23	3.17815e-21	Up
PALLD	7638.4	1.13688	0.114912	9.89343	4.44546e-23	3.30475e-21	Up
TMOD1	167.929	1.53742	0.155406	9.89289	4.46954e-23	3.30475e-21	Up
PDLIM3	2254.55	1.62029	0.164001	9.87972	5.09732e-23	3.74622e-21	Up
PDZRN3	530.263	1.43746	0.14559	9.87332	5.43383e-23	3.96963e-21	Up
GNG2	499.337	1.09906	0.111354	9.86996	5.6188e-23	4.08032e-21	Up
SASH3	518.025	1.43667	0.146024	9.83864	7.67401e-23	5.50723e-21	Up
MYO1G	433.922	1.33598	0.135821	9.83633	7.85249e-23	5.60236e-21	Up
TAGLN	15003.7	1.60361	0.163339	9.81766	9.45125e-23	6.66504e-21	Up
LAIR1	817.118	1.32105	0.134641	9.81168	1.00286e-22	6.99138e-21	Up
RUNX1T1	129.505	1.3572	0.13834	9.81067	1.01299e-22	7.02183e-21	Up
EBF1	281.141	1.15057	0.11732	9.80709	1.04951e-22	7.23393e-21	Up
KCNMA1	523.614	1.45351	0.148352	9.79773	1.15146e-22	7.89202e-21	Up
SAMD13	202.738	-1.38274	0.14119	-9.79351	1.20052e-22	8.18232e-21	Down
ANPEP	1389.71	1.77211	0.181032	9.78891	1.25644e-22	8.51586e-21	Up
MAFB	1614.08	1.17596	0.120199	9.7835	1.3255e-22	8.84848e-21	Up
AOAH	323.761	1.57573	0.161062	9.78336	1.32727e-22	8.84848e-21	Up
PIK3CD	731.148	1.11651	0.114149	9.78117	1.35632e-22	8.97638e-21	Up
ASB2	250.278	1.52877	0.156626	9.76064	1.661e-22	1.08947e-20	Up
RAB3IL1	445.646	1.14348	0.11716	9.75999	1.67177e-22	1.09067e-20	Up
CD84	414.573	1.45559	0.149292	9.74997	1.84514e-22	1.19738e-20	Up
OLR1	1486.13	1.93487	0.198539	9.74554	1.92743e-22	1.24416e-20	Up
TGFB3	1121.29	1.2315	0.126391	9.74357	1.96523e-22	1.26189e-20	Up
SLC44A3	2465.71	-1.07056	0.110127	-9.72108	2.45174e-22	1.56604e-20	Down
PCSK1	72.3922	1.70484	0.175481	9.71525	2.59619e-22	1.64966e-20	Up
CELF2	677.874	1.21435	0.125031	9.7124	2.66974e-22	1.68761e-20	Up
KRT1	620.66	3.13966	0.323854	9.69468	3.17643e-22	1.98731e-20	Up
DES	20439.5	2.70209	0.278794	9.69207	3.25861e-22	2.02832e-20	Up
DOK2	416.943	1.40879	0.145407	9.68864	3.36997e-22	2.08698e-20	Up
IL10RA	802.089	1.30281	0.134568	9.68139	3.61774e-22	2.22912e-20	Up
LRRC25	213.255	1.35342	0.139863	9.67674	3.78605e-22	2.32109e-20	Up
SPIB	82.456	1.92396	0.198911	9.67246	3.94757e-22	2.40331e-20	Up
MNDA	370.771	1.51393	0.156524	9.67215	3.95956e-22	2.40331e-20	Up
CD14	2833	1.44235	0.149144	9.67087	4.00938e-22	2.42151e-20	Up
FBXO32	3516.2	1.11884	0.115935	9.65056	4.88885e-22	2.90946e-20	Up
BIN1	1484.76	1.22043	0.126508	9.64709	5.05685e-22	2.99483e-20	Up
MS4A4A	584.206	1.48216	0.153796	9.63721	5.56791e-22	3.28157e-20	Up
RANBP3L	42.5359	1.85611	0.192793	9.62747	6.12211e-22	3.59085e-20	Up
LTF	789.979	2.32646	0.241953	9.61533	6.88909e-22	4.02138e-20	Up
NTN1	497.845	1.66961	0.173724	9.61068	7.20724e-22	4.17229e-20	Up
RSPO3	153.222	2.08269	0.217019	9.59683	8.24399e-22	4.74418e-20	Up
ITGAX	679.15	1.23276	0.128518	9.59212	8.62933e-22	4.94262e-20	Up
CHRDL2	575.537	2.32607	0.242543	9.59032	8.78146e-22	5.00625e-20	Up
C1R	13219.1	1.22751	0.128241	9.57189	1.04965e-21	5.95519e-20	Up
ACTA2	15254.2	1.47718	0.154353	9.57017	1.06734e-21	6.00072e-20	Up
FAM78A	269.649	1.05457	0.110238	9.5663	1.10797e-21	6.20057e-20	Up
CPEB1	41.5615	1.59821	0.167142	9.56197	1.15531e-21	6.43595e-20	Up
LCP2	942.171	1.1503	0.120404	9.55362	1.25238e-21	6.9136e-20	Up
IL16	467.779	1.19271	0.124868	9.5518	1.27459e-21	7.00451e-20	Up
SRPX	774.058	1.55405	0.162717	9.55061	1.2894e-21	7.05413e-20	Up
IL7R	1199.29	1.55236	0.162831	9.53356	1.51975e-21	8.24043e-20	Up
PDE4B	552.892	1.21096	0.127098	9.5278	1.60653e-21	8.67242e-20	Up
CRISPLD2	3096.26	1.22161	0.128558	9.5024	2.05114e-21	1.09754e-19	Up
CPXM2	791.802	1.55569	0.163815	9.49658	2.16892e-21	1.15549e-19	Up
ATOH8	546.959	-1.81489	0.191401	-9.48213	2.49135e-21	1.30449e-19	Down
ZNF469	652.784	1.44768	0.1527	9.48052	2.53022e-21	1.31917e-19	Up
PCP4	660.627	2.84995	0.300705	9.47757	2.6028e-21	1.35124e-19	Up
TNFAIP8L3	208.707	1.3798	0.145718	9.46895	2.82684e-21	1.46053e-19	Up
DNAJB5	493.556	1.08854	0.114963	9.46856	2.83725e-21	1.46053e-19	Up
PRRX1	1729.01	1.58222	0.167158	9.46545	2.92296e-21	1.49769e-19	Up
LILRB2	373.081	1.46784	0.15508	9.46506	2.93399e-21	1.49769e-19	Up
PTGS1	1890.06	1.65571	0.175083	9.45669	3.17858e-21	1.61578e-19	Up
TACR2	101.522	1.61856	0.171256	9.45112	3.35227e-21	1.697e-19	Up
SELPLG	749.122	1.27018	0.134466	9.44614	3.51571e-21	1.77238e-19	Up
CD37	753.666	1.43462	0.151901	9.4444	3.57441e-21	1.79456e-19	Up
FILIP1L	1948.98	1.18953	0.126	9.44068	3.7036e-21	1.8518e-19	Up
IGSF21	69.8922	1.54376	0.163636	9.43411	3.94346e-21	1.96368e-19	Up
ANK2	316.14	1.65565	0.175607	9.42817	4.17296e-21	2.06952e-19	Up
ZNF521	305.104	1.17496	0.124636	9.42712	4.21498e-21	2.08189e-19	Up
MN1	279.565	1.52044	0.161473	9.41606	4.68327e-21	2.30387e-19	Up
RASA3	767.165	1.02408	0.108882	9.40548	5.17944e-21	2.53772e-19	Up
OLFM1	178.91	1.50455	0.160015	9.40253	5.32657e-21	2.59936e-19	Up
GPC6	638.586	1.5804	0.168118	9.40058	5.42633e-21	2.6375e-19	Up
HPSE2	196.722	2.34636	0.249926	9.3882	6.10358e-21	2.95491e-19	Up
EPHB6	4677.66	-1.45811	0.155325	-9.3875	6.14415e-21	2.96279e-19	Down
MFNG	362.036	1.05015	0.112	9.37632	6.83146e-21	3.28125e-19	Up
ITGB2	2790.31	1.43349	0.15312	9.36188	7.83318e-21	3.74764e-19	Up
VNN1	100.108	1.77179	0.18928	9.36068	7.92225e-21	3.76076e-19	Up
ABI3BP	648.371	1.4465	0.155067	9.32827	1.07616e-20	5.04965e-19	Up
VMO1	159.739	1.3222	0.141775	9.32607	1.09874e-20	5.13589e-19	Up
FKBP5	2925.56	1.18639	0.127295	9.31999	1.1635e-20	5.41782e-19	Up
FCGR2A	1776.25	1.33411	0.143194	9.31685	1.19849e-20	5.55953e-19	Up
GEM	934.549	1.36116	0.146132	9.31459	1.22426e-20	5.65756e-19	Up
OLFML3	1293.72	1.42675	0.153182	9.31407	1.23024e-20	5.66375e-19	Up
NRXN2	128.719	1.41829	0.152556	9.29685	1.44666e-20	6.63507e-19	Up
LILRA5	124.984	1.62705	0.175056	9.29444	1.4798e-20	6.76162e-19	Up
GAS7	918.115	1.27248	0.136922	9.29353	1.49259e-20	6.79462e-19	Up
HLF	89.3913	1.55875	0.167769	9.29107	1.52741e-20	6.92729e-19	Up
SSC5D	715.801	1.43121	0.154234	9.27952	1.70249e-20	7.69272e-19	Up
CLEC4A	132.331	1.20472	0.129907	9.27371	1.79783e-20	8.09354e-19	Up
RGS18	60.4772	1.24658	0.134531	9.2661	1.93082e-20	8.66031e-19	Up
ENPP1	266.341	1.48197	0.160474	9.23494	2.58436e-20	1.1507e-18	Up
TGFBI	15105.3	1.56075	0.169131	9.22807	2.75556e-20	1.22092e-18	Up
GLIPR2	956.648	1.08574	0.11766	9.22781	2.76209e-20	1.22092e-18	Up
ST3GAL6	178.563	1.02497	0.111135	9.22268	2.89757e-20	1.2716e-18	Up
CD177	121.19	2.02586	0.219958	9.21022	3.25452e-20	1.41804e-18	Up
CD180	208.078	1.41732	0.154106	9.19702	3.68023e-20	1.59782e-18	Up
EMILIN1	4460.1	1.37371	0.149498	9.18885	3.97057e-20	1.71777e-18	Up
PIK3AP1	651.527	1.33168	0.144931	9.18836	3.98885e-20	1.71957e-18	Up
COL16A1	3575.94	1.28309	0.139857	9.17426	4.54685e-20	1.95322e-18	Up
CPXM1	1367.04	1.53445	0.167504	9.16072	5.1553e-20	2.20658e-18	Up
RNASE6	490.602	1.30195	0.142129	9.16035	5.17279e-20	2.20658e-18	Up
SLA	718.706	1.25687	0.13731	9.15359	5.50741e-20	2.34113e-18	Up
NFATC1	509.295	1.06592	0.116516	9.14827	5.78516e-20	2.45066e-18	Up
NFAM1	301.352	1.26115	0.137878	9.14686	5.86138e-20	2.47435e-18	Up
C3AR1	527.66	1.3848	0.151533	9.13862	6.32571e-20	2.66116e-18	Up
FCGR3A	2857.1	1.54125	0.168682	9.13701	6.42046e-20	2.69174e-18	Up
KCNB1	27.99	2.07933	0.227637	9.13437	6.57871e-20	2.73926e-18	Up
THBS4	282.107	1.74672	0.191297	9.13093	6.79116e-20	2.8181e-18	Up
GATA5	57.033	2.4932	0.273202	9.12585	7.11748e-20	2.9435e-18	Up
ITGAM	483.521	1.2984	0.142369	9.11995	7.51622e-20	3.0979e-18	Up
RHOH	268.745	1.45179	0.15924	9.11697	7.72528e-20	3.17335e-18	Up
C1QTNF1	1493.31	1.25554	0.137743	9.11508	7.86114e-20	3.21832e-18	Up
TYROBP	1598.19	1.25905	0.138334	9.10155	8.90537e-20	3.62626e-18	Up
ATP1A2	138.021	2.15136	0.236497	9.09678	9.30527e-20	3.77157e-18	Up
NNAT	298.619	-1.98519	0.2184	-9.08967	9.93437e-20	4.01322e-18	Down
AIF1	956.845	1.29768	0.142784	9.08837	1.00531e-19	4.04779e-18	Up
FCER2	28.0885	2.7175	0.299091	9.08586	1.02878e-19	4.11514e-18	Up
CSDC2	195.286	1.71846	0.189798	9.05414	1.37647e-19	5.47001e-18	Up
PPP1R16B	317.445	1.09083	0.120537	9.04975	1.43302e-19	5.67625e-18	Up
LILRB3	81.7208	1.07954	0.119297	9.0492	1.44015e-19	5.68602e-18	Up
CHRM2	102.19	2.69223	0.29758	9.04708	1.4684e-19	5.77887e-18	Up
SPEG	782.592	1.49099	0.164821	9.0461	1.48162e-19	5.81215e-18	Up
TMEM150B	57.5369	1.55556	0.172055	9.04102	1.55224e-19	6.06964e-18	Up
CHI3L2	416.841	1.69204	0.187347	9.03158	1.69212e-19	6.59549e-18	Up
PCOLCE	3495.99	1.20908	0.133977	9.02452	1.8049e-19	7.01266e-18	Up
FPR1	328.132	1.49548	0.165733	9.02343	1.82286e-19	7.03762e-18	Up
PIK3R5	231.57	1.07816	0.119504	9.02194	1.84795e-19	7.08963e-18	Up
NCF1	121.989	1.49751	0.166315	9.00402	2.17595e-19	8.32182e-18	Up
ACAP1	556.858	1.03684	0.115165	9.00307	2.19486e-19	8.3668e-18	Up
SLC15A3	1668.42	1.10885	0.123249	8.99679	2.32411e-19	8.80563e-18	Up
SLIT2	359.651	1.49043	0.165776	8.99066	2.45741e-19	9.25828e-18	Up
CSF1	1792.18	1.09286	0.121597	8.98755	2.528e-19	9.4606e-18	Up
CHRD	178.195	1.10441	0.123153	8.96777	3.02566e-19	1.1254e-17	Up
PTGFR	126.541	1.70169	0.189774	8.96695	3.0484e-19	1.13041e-17	Up
DPYSL3	6115.11	1.31446	0.146595	8.9666	3.05811e-19	1.13057e-17	Up
C1S	14760.5	1.31945	0.147275	8.95906	3.27471e-19	1.20336e-17	Up
LOX	1510.31	1.24722	0.139241	8.9573	3.3272e-19	1.21898e-17	Up
COL14A1	2255.01	1.34333	0.150245	8.94094	3.85875e-19	1.40948e-17	Up
ADAMTSL1	175.348	1.4228	0.159198	8.93727	3.98891e-19	1.45268e-17	Up
MPP1	690.765	1.03155	0.115477	8.93298	4.14677e-19	1.50567e-17	Up
CD33	108.973	1.26238	0.141339	8.9316	4.19888e-19	1.51557e-17	Up
BIN2	330.994	1.14834	0.128627	8.92769	4.34997e-19	1.56548e-17	Up
RBM24	48.7901	1.49802	0.167823	8.9262	4.40874e-19	1.58196e-17	Up
IL2RA	347.235	1.42956	0.160185	8.92444	4.47963e-19	1.60268e-17	Up
PDGFRB	3817.55	1.10557	0.124075	8.91052	5.07956e-19	1.81201e-17	Up
SRGN	4684.77	1.27835	0.143499	8.90842	5.17655e-19	1.84122e-17	Up
ITGB3	104.256	1.35092	0.151685	8.90612	5.2851e-19	1.87437e-17	Up
OSCAR	222.651	1.20742	0.135584	8.90532	5.32304e-19	1.88235e-17	Up
NPR1	338.764	1.13239	0.127302	8.89531	5.82574e-19	2.04824e-17	Up
GLIPR1	1137.58	1.03785	0.116724	8.89145	6.03181e-19	2.1146e-17	Up
ARHGAP9	404.278	1.2274	0.138128	8.88591	6.3398e-19	2.21621e-17	Up
LUZP2	285.238	-2.20401	0.248216	-8.87942	6.72102e-19	2.33608e-17	Down
RGS2	2556.46	1.22534	0.138298	8.86015	7.99103e-19	2.75397e-17	Up
C1orf162	526.939	1.07386	0.121489	8.83915	9.64477e-19	3.29597e-17	Up
EVI2B	496.796	1.28089	0.144962	8.83603	9.91812e-19	3.37992e-17	Up
MXRA8	3793.65	1.23127	0.13936	8.83524	9.98861e-19	3.39446e-17	Up
SCARF2	624.582	1.12035	0.127095	8.81502	1.19659e-18	4.04389e-17	Up
SLC7A7	657.408	1.15079	0.130569	8.81369	1.21095e-18	4.0811e-17	Up
SLC16A2	463.215	1.07217	0.12172	8.80853	1.26794e-18	4.26139e-17	Up
NRP2	2090.03	1.16354	0.132122	8.80657	1.29029e-18	4.31274e-17	Up
CD22	158.273	1.64838	0.187287	8.80134	1.35194e-18	4.50645e-17	Up
GLP2R	32.1134	1.97362	0.224304	8.79887	1.38195e-18	4.59396e-17	Up
GPR65	142.391	1.19082	0.135597	8.78204	1.60535e-18	5.32209e-17	Up
TNFRSF9	159.279	1.3452	0.153192	8.78112	1.6186e-18	5.35145e-17	Up
TCEAL7	83.0115	1.16447	0.132708	8.77464	1.71447e-18	5.65313e-17	Up
P4HA3	266.199	1.21201	0.138298	8.76377	1.88833e-18	6.20959e-17	Up
HS3ST3B1	151.188	1.35414	0.154627	8.75745	1.99715e-18	6.5491e-17	Up
CD48	575.667	1.43203	0.163526	8.75716	2.00231e-18	6.5491e-17	Up
TOX	192.307	1.44027	0.164543	8.75321	2.07377e-18	6.76471e-17	Up
P2RX7	143.607	1.05599	0.120681	8.75026	2.1287e-18	6.92536e-17	Up
PLEK	957.734	1.38071	0.157813	8.74904	2.15179e-18	6.98186e-17	Up
RBMS3	402.595	1.06555	0.12196	8.73695	2.39489e-18	7.70913e-17	Up
COL6A3	27161.7	1.33029	0.152305	8.7344	2.44963e-18	7.84396e-17	Up
IL27RA	654.479	1.01913	0.116769	8.72769	2.59937e-18	8.30164e-17	Up
CSMD2	86.5777	1.08658	0.124523	8.72593	2.64012e-18	8.40977e-17	Up
PTPRN	83.84	1.86723	0.214032	8.72405	2.68416e-18	8.52779e-17	Up
FCER1G	1538.91	1.2722	0.146068	8.70964	3.04847e-18	9.66009e-17	Up
FCGR1A	219.667	1.3922	0.160049	8.69862	3.35933e-18	1.05413e-16	Up
CXCL11	1394.91	2.0457	0.235177	8.69856	3.36112e-18	1.05413e-16	Up
TBC1D10C	406.681	1.23795	0.142346	8.69673	3.41598e-18	1.06859e-16	Up
CTSE	2873.18	-2.50973	0.289065	-8.68225	3.88012e-18	1.21068e-16	Down
CTSG	81.9855	2.10049	0.2423	8.66897	4.3603e-18	1.35358e-16	Up
FILIP1	246.362	1.23393	0.142377	8.66668	4.44892e-18	1.37758e-16	Up
LY86	214.837	1.23163	0.14224	8.65883	4.76632e-18	1.47213e-16	Up
OLFML2B	1565.56	1.18922	0.137413	8.6543	4.95966e-18	1.52382e-16	Up
CD52	790.993	1.34902	0.156185	8.63734	5.75383e-18	1.75492e-16	Up
COL5A3	1756.25	1.17677	0.13653	8.61914	6.74576e-18	2.04722e-16	Up
CILP	868.827	2.06431	0.239621	8.6149	7.00018e-18	2.11916e-16	Up
EVI2A	304.018	1.19973	0.139429	8.60458	7.65981e-18	2.3074e-16	Up
TNFAIP8L2	154.398	1.10526	0.128633	8.59231	8.52417e-18	2.55516e-16	Up
TIMP2	10965.8	1.18479	0.137935	8.58944	8.73926e-18	2.60486e-16	Up
AKT3	1271.36	1.00384	0.116872	8.58925	8.75403e-18	2.60486e-16	Up
UGT1A1	182.536	-2.29936	0.267886	-8.58333	9.21616e-18	2.7357e-16	Down
MMP25	189.865	1.04219	0.121511	8.57693	9.74413e-18	2.87841e-16	Up
CSF2RA	387.516	1.23128	0.143847	8.55967	1.13191e-17	3.32755e-16	Up
PARVG	416.224	1.0943	0.127874	8.55764	1.152e-17	3.37847e-16	Up
MAP4K1	357.678	1.14796	0.134239	8.55158	1.21418e-17	3.55227e-16	Up
PPM1N	333.261	-1.40325	0.16428	-8.54184	1.321e-17	3.85554e-16	Down
PTPN22	195.582	1.23599	0.144785	8.53677	1.38028e-17	4.01377e-16	Up
COL5A1	14814.3	1.34863	0.158074	8.53168	1.44238e-17	4.17981e-16	Up
MYOM1	167.759	1.166	0.136815	8.52248	1.56173e-17	4.50427e-16	Up
CHRDL1	330.324	2.39194	0.280782	8.51885	1.61152e-17	4.62053e-16	Up
COL8A2	850.922	1.2435	0.145973	8.51871	1.6134e-17	4.62053e-16	Up
PACRG	104.757	-1.92685	0.226389	-8.51123	1.72093e-17	4.91694e-16	Down
CTSK	5258.44	1.31184	0.154552	8.488	2.10226e-17	5.97845e-16	Up
IL21R	155.413	1.45635	0.171617	8.48605	2.13779e-17	6.06535e-16	Up
SLITRK6	4539.41	-1.6617	0.195843	-8.48484	2.16016e-17	6.11461e-16	Down
RASAL3	496.823	1.06376	0.125411	8.48223	2.20917e-17	6.23886e-16	Up
LILRA6	75.8351	1.31849	0.155447	8.4819	2.21545e-17	6.24214e-16	Up
ROR2	539.466	1.38549	0.163362	8.48109	2.23089e-17	6.27117e-16	Up
CPVL	1011.83	1.22782	0.144857	8.47611	2.32844e-17	6.51535e-16	Up
KCNH4	74.5941	-1.52907	0.180412	-8.47541	2.34247e-17	6.52993e-16	Down
GRIK5	87.0113	1.24709	0.147153	8.47475	2.35577e-17	6.54677e-16	Up
ZNF432	1464.14	-1.07036	0.126325	-8.47303	2.391e-17	6.62764e-16	Down
NLRP3	134.731	1.19433	0.140961	8.4728	2.39573e-17	6.62764e-16	Up
MFAP4	2686.68	1.44581	0.170872	8.46138	2.64238e-17	7.24429e-16	Up
NCF2	782.255	1.16221	0.137486	8.45331	2.83152e-17	7.72808e-16	Up
IQGAP2	363.141	1.01811	0.120505	8.44871	2.94542e-17	8.02101e-16	Up
SPINK4	122.571	-2.70606	0.320428	-8.44514	3.03691e-17	8.25174e-16	Down
CD4	1850.66	1.04664	0.123953	8.4438	3.07195e-17	8.32839e-16	Up
PTGDS	1898.66	1.56324	0.18538	8.43264	3.37946e-17	9.14178e-16	Up
SMOC2	1455.26	1.37651	0.163261	8.43135	3.41714e-17	9.22325e-16	Up
A2M	25391.2	1.08975	0.12927	8.42997	3.45756e-17	9.31174e-16	Up
CD79B	199.565	1.3544	0.160693	8.42847	3.502e-17	9.41065e-16	Up
TNFSF13B	439.974	1.21613	0.14435	8.42488	3.61115e-17	9.68265e-16	Up
CYBRD1	2808.74	1.05576	0.125394	8.41949	3.7812e-17	1.01164e-15	Up
NNMT	4618.4	1.41184	0.167703	8.41871	3.8066e-17	1.0162e-15	Up
HAVCR2	643.225	1.17531	0.139775	8.4086	4.14944e-17	1.10531e-15	Up
IKZF1	540.222	1.22754	0.145992	8.40824	4.16192e-17	1.10622e-15	Up
CD28	112.976	1.17358	0.139638	8.40443	4.29936e-17	1.14026e-15	Up
SIGLEC9	93.0217	1.17821	0.140305	8.39746	4.56221e-17	1.20735e-15	Up
IGSF6	431.082	1.01957	0.121538	8.38892	4.90621e-17	1.29278e-15	Up
SGCD	289.132	1.47521	0.175965	8.38358	5.13433e-17	1.34707e-15	Up
XIRP1	75.7307	1.926	0.229883	8.37818	5.37533e-17	1.40426e-15	Up
SLAMF8	701.102	1.24268	0.148359	8.37617	5.46799e-17	1.42542e-15	Up
CD300A	369.235	1.01735	0.121481	8.37457	5.54261e-17	1.44179e-15	Up
SPRR2A	456.164	2.8286	0.337815	8.37321	5.60694e-17	1.45542e-15	Up
OGN	231.35	2.24604	0.268259	8.37265	5.63381e-17	1.45929e-15	Up
LRRC32	1394.02	1.02385	0.122338	8.36903	5.80936e-17	1.4984e-15	Up
DCN	15174.5	1.38661	0.165703	8.36804	5.8585e-17	1.50788e-15	Up
TLR8	105.262	1.54572	0.184738	8.36706	5.90734e-17	1.51725e-15	Up
PLCD3	5274.6	-1.02226	0.12231	-8.35795	6.38149e-17	1.63216e-15	Down
HTRA1	4788.24	1.02233	0.122361	8.35507	6.53961e-17	1.66911e-15	Up
ITGAL	680.826	1.21961	0.146078	8.34901	6.88382e-17	1.75329e-15	Up
SPON2	2768.8	1.11378	0.133474	8.34456	7.14766e-17	1.8167e-15	Up
ANKRD29	152.539	1.4904	0.17865	8.34257	7.26948e-17	1.84382e-15	Up
FBLN5	1102.08	1.02266	0.122702	8.33453	7.78051e-17	1.96934e-15	Up
LGI2	215.753	1.25538	0.150704	8.3301	8.07744e-17	2.03666e-15	Up
BHMT2	56.9777	1.39009	0.166876	8.33006	8.07984e-17	2.03666e-15	Up
CR2	269.815	2.59196	0.311302	8.3262	8.34813e-17	2.09994e-15	Up
MS4A1	275.365	2.28505	0.274522	8.32374	8.52306e-17	2.13953e-15	Up
LRRK2	223.049	1.05525	0.127124	8.30097	1.03263e-16	2.57104e-15	Up
SOD3	1745.9	1.27818	0.154003	8.29968	1.04393e-16	2.59387e-15	Up
SPHK1	1826.69	1.24939	0.150644	8.29369	1.09786e-16	2.72233e-15	Up
C5AR1	668.435	1.09416	0.131979	8.29037	1.12896e-16	2.78811e-15	Up
MEG3	1071.25	1.29545	0.156402	8.28287	1.20244e-16	2.95761e-15	Up
MMP3	847.386	1.9035	0.230107	8.27222	1.31491e-16	3.22127e-15	Up
STK32B	69.3697	1.09873	0.13283	8.27173	1.32031e-16	3.22727e-15	Up
AEBP1	15284.2	1.36689	0.165253	8.27152	1.32265e-16	3.22727e-15	Up
CRYAB	1201.11	1.3216	0.159856	8.26742	1.3689e-16	3.32681e-15	Up
PDE1A	190.131	1.1018	0.13354	8.25071	1.57453e-16	3.80383e-15	Up
DCBLD2	3201.65	1.15274	0.139782	8.2467	1.62828e-16	3.91814e-15	Up
TNC	7889.69	1.49544	0.181412	8.24331	1.67508e-16	4.02219e-15	Up
TRPV2	598.872	1.02034	0.123868	8.23738	1.76021e-16	4.21069e-15	Up
PKDCC	515.735	1.63586	0.199194	8.21236	2.16891e-16	5.14798e-15	Up
TAGAP	264.221	1.12035	0.136599	8.20169	2.37031e-16	5.59338e-15	Up
KCNE4	357.409	1.16959	0.142683	8.19712	2.4621e-16	5.78759e-15	Up
CD248	2121.94	1.04545	0.127766	8.18248	2.78059e-16	6.48627e-15	Up
GJA5	555.637	1.22484	0.149755	8.17895	2.86326e-16	6.66638e-15	Up
SACS	874.156	1.01021	0.123618	8.17199	3.03345e-16	7.04916e-15	Up
EGR3	449.543	1.24845	0.153021	8.15869	3.38689e-16	7.81099e-15	Up
GLT8D2	518.419	1.07022	0.131215	8.15623	3.45652e-16	7.95652e-15	Up
CAV1	8939.42	1.24897	0.153137	8.15591	3.46556e-16	7.96231e-15	Up
COL5A2	11689.2	1.19357	0.146456	8.14969	3.64852e-16	8.36691e-15	Up
AMZ1	52.6131	1.59039	0.195185	8.14809	3.69728e-16	8.46281e-15	Up
VCAM1	1550.04	1.2566	0.154399	8.13866	3.99679e-16	9.09718e-15	Up
ADAMTS2	1853.44	1.25021	0.15376	8.13092	4.26057e-16	9.66153e-15	Up
HDC	60.7641	1.29826	0.159685	8.13013	4.28833e-16	9.70642e-15	Up
P2RY14	75.7982	1.01546	0.124905	8.12986	4.29795e-16	9.71018e-15	Up
KIF19	23.5521	1.21282	0.149237	8.12682	4.40701e-16	9.91984e-15	Up
MEOX2	59.5258	1.72218	0.212214	8.11531	4.84563e-16	1.08471e-14	Up
HK3	271.68	1.33354	0.164453	8.10896	5.10561e-16	1.13335e-14	Up
CD72	220.248	1.03448	0.12783	8.09258	5.84122e-16	1.29099e-14	Up
GLI2	136.596	1.33452	0.164964	8.08978	5.97722e-16	1.31866e-14	Up
PGM5	977.307	1.70675	0.211073	8.08608	6.16166e-16	1.3569e-14	Up
SIRPB2	134.843	1.10283	0.13668	8.06868	7.10649e-16	1.56215e-14	Up
GPR84	82.5113	1.20992	0.150125	8.05945	7.66384e-16	1.67561e-14	Up
ADAM12	1789.38	1.22206	0.151784	8.05129	8.19261e-16	1.78482e-14	Up
TNFAIP6	337.458	1.34029	0.166488	8.0504	8.2523e-16	1.79462e-14	Up
VSTM2L	315.041	1.76857	0.219712	8.04946	8.31573e-16	1.80519e-14	Up
COL23A1	85.9829	1.17506	0.146124	8.04156	8.8701e-16	1.91531e-14	Up
LRRC15	864.706	1.86759	0.232297	8.03967	9.00841e-16	1.94174e-14	Up
DMD	578.503	1.2204	0.151914	8.03353	9.47054e-16	2.03417e-14	Up
TNFSF8	59.367	1.20198	0.149627	8.03312	9.50254e-16	2.03745e-14	Up
PLA2G5	91.6561	1.3907	0.173258	8.02677	1.00072e-15	2.13441e-14	Up
GAS1	576.463	1.50631	0.187706	8.0248	1.01691e-15	2.16515e-14	Up
SLC2A3	2729.92	1.14755	0.143274	8.00943	1.15237e-15	2.44502e-14	Up
CDH11	2335.03	1.19612	0.149383	8.00705	1.17493e-15	2.48857e-14	Up
LAG3	485.002	1.37789	0.1722	8.00171	1.227e-15	2.59435e-14	Up
ITGA4	348.321	1.07982	0.135022	7.99739	1.27085e-15	2.67779e-14	Up
DPT	608.506	1.97819	0.247394	7.99612	1.28406e-15	2.70094e-14	Up
STMN3	1169.11	1.09956	0.137641	7.98863	1.36447e-15	2.86516e-14	Up
PDCD1LG2	242.815	1.44243	0.180694	7.98271	1.4315e-15	3.00073e-14	Up
OSMR	3261.3	1.09536	0.137342	7.9754	1.51888e-15	3.17299e-14	Up
SNX20	248.074	1.14633	0.143849	7.96902	1.59943e-15	3.33066e-14	Up
NEFL	125.942	2.9448	0.370126	7.95621	1.77389e-15	3.6868e-14	Up
LY96	274.474	1.1041	0.138829	7.95296	1.82112e-15	3.77852e-14	Up
REEP1	164.953	1.48798	0.187296	7.94458	1.9485e-15	4.03595e-14	Up
ALPK2	195.235	1.50953	0.190593	7.9202	2.37137e-15	4.8787e-14	Up
CXCR4	2446.13	1.00539	0.126984	7.91742	2.42492e-15	4.9721e-14	Up
MEOX1	102.469	1.21133	0.153029	7.91566	2.4595e-15	5.02611e-14	Up
SFRP1	744.94	1.74241	0.220131	7.91534	2.46582e-15	5.0306e-14	Up
FAM174B	4085.61	-1.18729	0.150127	-7.90855	2.60394e-15	5.30352e-14	Down
FCN1	123.066	1.29015	0.163167	7.9069	2.63886e-15	5.36568e-14	Up
CCL19	428.981	1.97076	0.249299	7.90521	2.67486e-15	5.42082e-14	Up
GPR183	558.101	1.13605	0.143757	7.90254	2.73283e-15	5.52911e-14	Up
PYHIN1	90.9065	1.32471	0.167655	7.90138	2.75839e-15	5.57158e-14	Up
PRELP	1087.36	1.39242	0.17625	7.90028	2.78282e-15	5.60238e-14	Up
THBS1	17849.9	1.06934	0.135418	7.89659	2.86633e-15	5.74208e-14	Up
MFAP3L	1410.65	-1.15935	0.146881	-7.8931	2.94761e-15	5.89522e-14	Down
COL15A1	3637.35	1.02911	0.130567	7.8818	3.22705e-15	6.40164e-14	Up
SUSD5	110.782	1.28416	0.162976	7.87943	3.28889e-15	6.51372e-14	Up
KIAA1755	163.553	1.33924	0.169985	7.87857	3.31145e-15	6.54775e-14	Up
NTS	147.142	-2.17712	0.276651	-7.86954	3.55954e-15	7.02691e-14	Down
DACT1	443.959	1.10319	0.140331	7.86133	3.80089e-15	7.47916e-14	Up
PODNL1	424.778	1.10738	0.140887	7.86002	3.8406e-15	7.54515e-14	Up
ITM2A	458.041	1.03596	0.132058	7.84472	4.33924e-15	8.49739e-14	Up
GRM3	27.8111	-2.01015	0.256362	-7.84104	4.46823e-15	8.73596e-14	Down
HTRA3	2971.61	1.3294	0.169765	7.83083	4.8466e-15	9.44545e-14	Up
TSHZ3	550.254	1.03306	0.132052	7.82313	5.15264e-15	1.00259e-13	Up
BLK	48.0732	2.0745	0.265461	7.81473	5.50798e-15	1.06663e-13	Up
DGKI	105.322	1.03343	0.13238	7.80652	5.87893e-15	1.13486e-13	Up
TLR1	224.213	1.04582	0.134086	7.79964	6.2083e-15	1.19654e-13	Up
LAPTM5	7590.86	1.03328	0.132758	7.78321	7.07053e-15	1.35205e-13	Up
FAIM2	45.7232	1.48114	0.190515	7.77439	7.58137e-15	1.44746e-13	Up
ADAMTS14	415.026	1.13284	0.145736	7.77324	7.65062e-15	1.4584e-13	Up
NAPSB	248.113	1.12616	0.145003	7.76647	8.0706e-15	1.52653e-13	Up
SHH	1140.07	-2.2188	0.285945	-7.75953	8.52472e-15	1.60496e-13	Down
CCL13	281.286	1.53711	0.198304	7.75128	9.09718e-15	1.7101e-13	Up
ADAMTS12	806.501	1.21047	0.156198	7.74956	9.22134e-15	1.73077e-13	Up
SAMSN1	454.797	1.1243	0.145186	7.74388	9.64287e-15	1.80711e-13	Up
PCOLCE2	239.514	1.48612	0.192015	7.7396	9.97317e-15	1.86615e-13	Up
FAP	992.543	1.31068	0.169496	7.73282	1.05193e-14	1.95931e-13	Up
BCL2A1	255.344	1.32699	0.171734	7.72701	1.10098e-14	2.04756e-13	Up
ADAMTS4	1342.11	1.09049	0.141146	7.72596	1.11012e-14	2.0587e-13	Up
BGN	18114.9	1.08616	0.14064	7.72297	1.13646e-14	2.10392e-13	Up
TCEAL2	39.9385	1.86711	0.242915	7.68628	1.51469e-14	2.76475e-13	Up
SPINK7	29.8378	-2.36032	0.307087	-7.68617	1.51608e-14	2.76475e-13	Down
LST1	356.907	1.01132	0.131617	7.68381	1.54428e-14	2.81197e-13	Up
RCSD1	547.289	1.01722	0.132444	7.68041	1.58581e-14	2.88329e-13	Up
SCARA5	167.62	1.71416	0.223441	7.67168	1.69763e-14	3.082e-13	Up
RUNX3	539.486	1.1506	0.150055	7.6679	1.74839e-14	3.16474e-13	Up
CXCL9	3573.68	1.70804	0.222827	7.6653	1.78407e-14	3.22454e-13	Up
FN1	111629	1.31425	0.171503	7.66314	1.81437e-14	3.27445e-13	Up
MMEL1	147.559	-1.19572	0.156048	-7.66251	1.82329e-14	3.2857e-13	Down
TMEM119	789.981	1.09723	0.143365	7.65344	1.95677e-14	3.52103e-13	Up
CXCL13	1280.82	1.71223	0.224195	7.63724	2.21929e-14	3.98167e-13	Up
FMOD	1801.31	1.0645	0.139745	7.61747	2.58704e-14	4.60758e-13	Up
MYADM	3589.35	1.00166	0.131552	7.61417	2.65387e-14	4.71284e-13	Up
PAX5	110.569	1.70929	0.224546	7.61223	2.69409e-14	4.77038e-13	Up
ITK	202.582	1.22326	0.160755	7.60948	2.75194e-14	4.86575e-13	Up
FOXQ1	3697.05	-1.36233	0.179045	-7.60889	2.76461e-14	4.88108e-13	Down
ASB5	93.083	3.07211	0.404004	7.60415	2.86773e-14	5.04852e-13	Up
FBLN2	2783.7	1.2031	0.158245	7.60277	2.89856e-14	5.09545e-13	Up
EBI3	99.9242	1.17962	0.155322	7.59463	3.0867e-14	5.41024e-13	Up
CST7	233.66	1.12356	0.147944	7.59445	3.09093e-14	5.41024e-13	Up
PIK3CG	133.937	1.03995	0.136983	7.59182	3.15442e-14	5.50804e-13	Up
RTN1	106.743	1.17965	0.1554	7.59103	3.17374e-14	5.53138e-13	Up
HLA-DQA1	5487.41	1.30335	0.171743	7.58899	3.2241e-14	5.61113e-13	Up
VNN2	105.816	1.27749	0.16836	7.58782	3.25341e-14	5.65408e-13	Up
SPN	298.919	1.03803	0.136922	7.58119	3.4241e-14	5.9254e-13	Up
ADAMDEC1	338.891	1.53949	0.203076	7.58087	3.43246e-14	5.93145e-13	Up
HLA-DMB	1766.74	1.06291	0.140349	7.57334	3.63735e-14	6.27662e-13	Up
RRAD	903.15	1.47793	0.195429	7.56247	3.95487e-14	6.79569e-13	Up
SYNC	98.8277	1.04575	0.138689	7.54021	4.69198e-14	8.0171e-13	Up
ICAM1	2634.08	1.12829	0.149728	7.53556	4.8623e-14	8.29651e-13	Up
SPRR2F	24.3355	2.87766	0.382593	7.52147	5.41651e-14	9.19074e-13	Up
CSPG4	2380.18	1.07879	0.143476	7.51895	5.52168e-14	9.33026e-13	Up
MEFV	60.7429	1.43996	0.191653	7.51339	5.7617e-14	9.72237e-13	Up
IL24	265.987	1.2962	0.17276	7.50288	6.24295e-14	1.04727e-12	Up
MDGA1	431.42	1.24329	0.165711	7.50275	6.24926e-14	1.04727e-12	Up
SLAMF6	182.789	1.28152	0.170884	7.49936	6.41306e-14	1.07031e-12	Up
SERPINE2	2001.7	1.3135	0.17535	7.49077	6.8471e-14	1.13807e-12	Up
PRICKLE1	269.206	1.04659	0.139753	7.48888	6.94643e-14	1.15301e-12	Up
GZMK	138.345	1.572	0.210032	7.48457	7.17798e-14	1.18983e-12	Up
IL6	598.184	1.68613	0.225437	7.47936	7.4684e-14	1.23128e-12	Up
LY9	87.6632	1.29826	0.173608	7.47814	7.53834e-14	1.24113e-12	Up
CXCL10	3891.95	1.63991	0.219518	7.47051	7.98838e-14	1.31169e-12	Up
ZNF385D	74.7271	1.27744	0.171046	7.46842	8.11606e-14	1.33086e-12	Up
STAP1	40.9511	1.33976	0.179491	7.46425	8.3776e-14	1.37006e-12	Up
ARSI	426.746	1.43613	0.192492	7.46073	8.60467e-14	1.40343e-12	Up
CD86	558.697	1.00921	0.135274	7.46045	8.62302e-14	1.40455e-12	Up
STXBP6	248.525	1.46771	0.196908	7.45377	9.07093e-14	1.46966e-12	Up
TFF1	624.029	-2.37429	0.318709	-7.44971	9.35426e-14	1.50955e-12	Down
LAMA1	454.662	1.54013	0.207223	7.43225	1.06764e-13	1.7161e-12	Up
ALDH1L2	392.125	1.11969	0.150658	7.43199	1.06973e-13	1.7172e-12	Up
LRFN5	76.5352	1.50148	0.202257	7.42362	1.1396e-13	1.82456e-12	Up
GDA	385.541	-1.78979	0.241101	-7.4234	1.1415e-13	1.8252e-12	Down
SPOCD1	1556.21	-1.36128	0.18342	-7.42163	1.15689e-13	1.84739e-12	Down
SIT1	91.4908	1.26035	0.169977	7.41482	1.21786e-13	1.93462e-12	Up
PTGIS	1720.08	1.5532	0.209587	7.41075	1.25592e-13	1.99248e-12	Up
HSD17B2	2705.01	-1.58077	0.213697	-7.39726	1.39028e-13	2.18857e-12	Down
GPR1	107.856	1.61937	0.219402	7.38084	1.57296e-13	2.46378e-12	Up
FNDC1	875.365	1.62143	0.219771	7.37785	1.60863e-13	2.50963e-12	Up
ADAMTS16	157.411	1.45557	0.197301	7.37743	1.61377e-13	2.51443e-12	Up
PTPN7	376.945	1.09321	0.148452	7.36404	1.78431e-13	2.76601e-12	Up
PDPN	2532.83	1.1387	0.154641	7.36352	1.79126e-13	2.77327e-12	Up
CSF3R	651.61	1.16223	0.158081	7.35214	1.95062e-13	3.01235e-12	Up
CPA3	431.356	1.30133	0.177066	7.34939	1.99111e-13	3.07099e-12	Up
SLC16A1	3335.84	1.23479	0.168283	7.33757	2.17499e-13	3.34192e-12	Up
GZMA	425.08	1.37576	0.187667	7.33085	2.287e-13	3.5096e-12	Up
GLIS1	58.8462	1.25494	0.171362	7.32336	2.41841e-13	3.70196e-12	Up
ELN	1947.98	1.24118	0.169992	7.3014	2.84787e-13	4.343e-12	Up
RYR2	141.512	1.19854	0.164268	7.29624	2.95917e-13	4.50148e-12	Up
CD27	167.066	1.11472	0.153153	7.27851	3.37534e-13	5.07758e-12	Up
FBP1	3882.51	-1.11662	0.153783	-7.26104	3.84138e-13	5.75736e-12	Down
ITLN1	255.364	-2.45164	0.337671	-7.26044	3.85834e-13	5.77567e-12	Down
ISLR2	51.0543	1.13365	0.156232	7.25618	3.98184e-13	5.95324e-12	Up
PTGER3	224.861	1.38648	0.191208	7.25113	4.1332e-13	6.16443e-12	Up
HCST	163.398	1.04098	0.143625	7.24785	4.23443e-13	6.3e-12	Up
IL32	2494	1.07603	0.148556	7.24326	4.38038e-13	6.5013e-12	Up
CD300LF	105.29	1.03896	0.143813	7.22433	5.03562e-13	7.43012e-12	Up
HS3ST3A1	70.1841	1.85228	0.256396	7.22431	5.03665e-13	7.43012e-12	Up
SERPINA5	75.7257	1.63901	0.226883	7.22405	5.04602e-13	7.43496e-12	Up
HGF	268.143	1.28492	0.177971	7.21984	5.20483e-13	7.64127e-12	Up
KLHL6	357.484	1.04042	0.144391	7.2056	5.77874e-13	8.44318e-12	Up
IL2RB	576.498	1.02034	0.141663	7.20257	5.90884e-13	8.62295e-12	Up
ISLR	3487.36	1.33172	0.18507	7.19579	6.20995e-13	9.05155e-12	Up
ITGA11	1321.97	1.19419	0.166114	7.18898	6.52786e-13	9.48094e-12	Up
KRTAP5-9	113.572	-1.65847	0.230776	-7.18649	6.64788e-13	9.63232e-12	Down
MFAP5	775.428	1.75114	0.243945	7.17845	7.05064e-13	1.02038e-11	Up
NKG7	412.86	1.26804	0.176815	7.17157	7.41424e-13	1.06793e-11	Up
CCR1	489.081	1.01492	0.141527	7.17121	7.43398e-13	1.06951e-11	Up
IHH	116.536	-2.43317	0.339445	-7.16809	7.6053e-13	1.09287e-11	Down
FOXH1	64.0699	-1.41595	0.197779	-7.15928	8.11005e-13	1.15994e-11	Down
ADRA2A	188.075	1.0781	0.150603	7.15859	8.15097e-13	1.16442e-11	Up
KCNIP3	128.068	1.00064	0.140114	7.14161	9.22466e-13	1.30861e-11	Up
IL9R	144.38	-1.32297	0.185402	-7.13572	9.6281e-13	1.36426e-11	Down
ACTN2	44.0038	1.72438	0.24176	7.13263	9.84683e-13	1.39202e-11	Up
MYOCD	246.653	1.41753	0.198759	7.13187	9.90141e-13	1.39812e-11	Up
CDH2	338.173	1.44098	0.202112	7.12962	1.00648e-12	1.41791e-11	Up
PTX3	238.763	1.50946	0.212314	7.10956	1.16411e-12	1.62868e-11	Up
SLAMF1	115.631	1.13164	0.159237	7.10669	1.18859e-12	1.66104e-11	Up
KANK4	154.47	2.01399	0.283518	7.10357	1.21577e-12	1.69319e-11	Up
CD19	95.7874	1.57917	0.222526	7.09655	1.27905e-12	1.77525e-11	Up
KCNQ5	56.9608	1.82862	0.257955	7.08893	1.35157e-12	1.86741e-11	Up
TNIP3	61.8687	1.5387	0.217203	7.08415	1.39899e-12	1.92855e-11	Up
GPR68	686.938	1.06273	0.150189	7.07595	1.4843e-12	2.03923e-11	Up
CLEC3A	24.1328	2.75208	0.3895	7.06566	1.59849e-12	2.1903e-11	Up
TGM1	934.086	1.63231	0.231179	7.0608	1.65543e-12	2.26416e-11	Up
MUC16	1063.27	2.13745	0.302802	7.0589	1.67829e-12	2.29285e-11	Up
CD3E	771.039	1.11353	0.157833	7.05508	1.72502e-12	2.3488e-11	Up
CCR5	328.361	1.10326	0.156401	7.05406	1.7377e-12	2.36079e-11	Up
CDA	421.111	1.32419	0.187785	7.05164	1.76821e-12	2.39957e-11	Up
CCND2	2568.95	1.02481	0.145407	7.04786	1.81687e-12	2.46287e-11	Up
CDHR1	99.9987	1.53639	0.218009	7.04738	1.82312e-12	2.4686e-11	Up
S100P	35222.9	-1.25132	0.17813	-7.02477	2.14425e-12	2.88422e-11	Down
ASPN	1326.53	1.31541	0.1875	7.01551	2.29106e-12	3.07153e-11	Up
AOC2	218.914	-1.0886	0.155195	-7.01443	2.30894e-12	3.0921e-11	Down
EFEMP1	3095.07	1.35125	0.192714	7.01172	2.35409e-12	3.14912e-11	Up
LPL	354.722	1.0921	0.155779	7.01057	2.37351e-12	3.16814e-11	Up
SULF1	5933.45	1.22894	0.175528	7.00138	2.53453e-12	3.36466e-11	Up
MKX	51.3395	1.41107	0.201694	6.99612	2.63152e-12	3.48205e-11	Up
TNFRSF8	59.0557	1.04475	0.149364	6.99467	2.65875e-12	3.50667e-11	Up
TMEM163	615.107	-1.24387	0.177954	-6.98986	2.75154e-12	3.62123e-11	Down
RARRES2	2908.03	1.04099	0.148968	6.98797	2.78898e-12	3.66654e-11	Up
C7	994.634	1.79822	0.257343	6.98762	2.79581e-12	3.67157e-11	Up
CCL4	436.695	1.19166	0.170638	6.98357	2.87782e-12	3.7752e-11	Up
FPR3	805.248	1.11065	0.159092	6.98119	2.92695e-12	3.83141e-11	Up
IL12RB1	190.704	1.10215	0.158055	6.97319	3.0984e-12	4.0515e-11	Up
SERPINF1	4705.83	1.02205	0.146593	6.97203	3.12405e-12	4.0763e-11	Up
PRF1	498.744	1.18939	0.171384	6.9399	3.92366e-12	5.03881e-11	Up
CD6	336.764	1.01158	0.145768	6.93962	3.93165e-12	5.04376e-11	Up
MXRA5	5464.23	1.03382	0.149054	6.93587	4.03718e-12	5.15744e-11	Up
POU2AF1	526.773	1.29073	0.186185	6.9325	4.13474e-12	5.27655e-11	Up
HDAC9	347.887	1.05299	0.151964	6.92918	4.2329e-12	5.39054e-11	Up
HAS1	63.5147	1.59774	0.230838	6.92147	4.46996e-12	5.67466e-11	Up
HLA-DPB1	9790.76	1.02502	0.148211	6.91595	4.64743e-12	5.86943e-11	Up
ROR1	137.543	1.04056	0.150575	6.91058	4.82682e-12	6.05992e-11	Up
XAGE2	16.4238	2.97236	0.430119	6.91054	4.82807e-12	6.05992e-11	Up
CD300E	159.423	1.32751	0.192349	6.90159	5.1423e-12	6.44769e-11	Up
VCAN	7870.97	1.0991	0.159329	6.89828	5.26371e-12	6.59315e-11	Up
GZMM	69.8572	1.12006	0.162456	6.89455	5.40358e-12	6.74067e-11	Up
SLC19A3	82.1667	1.36851	0.199247	6.86844	6.49095e-12	8.03955e-11	Up
CYTL1	57.5282	1.08023	0.157288	6.86786	6.51734e-12	8.06406e-11	Up
PODN	1274.59	1.08197	0.157619	6.86445	6.67456e-12	8.25022e-11	Up
FCGR2B	335.265	1.043	0.152249	6.85061	7.35351e-12	9.04008e-11	Up
SAA1	1597.13	1.88539	0.275218	6.85052	7.35803e-12	9.04008e-11	Up
DOK7	296.229	-1.07925	0.157577	-6.84904	7.43468e-12	9.12506e-11	Down
CXCR2P1	86.1796	1.72214	0.251626	6.84405	7.69864e-12	9.41116e-11	Up
KLRD1	173.767	1.1233	0.164282	6.83767	8.04916e-12	9.81997e-11	Up
VIT	40.4162	1.94456	0.284398	6.83748	8.05996e-12	9.82332e-11	Up
OVGP1	356.5	-1.09736	0.160786	-6.82496	8.795e-12	1.06659e-10	Down
CYTIP	485.156	1.0148	0.14885	6.81756	9.26009e-12	1.12076e-10	Up
ALOX5AP	695.725	1.03206	0.151698	6.80337	1.02197e-11	1.23324e-10	Up
GPC3	780.186	-1.26619	0.186225	-6.79922	1.05184e-11	1.26552e-10	Down
CCDC8	348.928	1.14504	0.168478	6.79636	1.07299e-11	1.28843e-10	Up
TLR10	51.1164	1.21712	0.179459	6.78213	1.18417e-11	1.41221e-10	Up
MOGAT2	244.607	-1.99224	0.294046	-6.77527	1.24176e-11	1.478e-10	Down
LRRC17	225.498	1.12071	0.165531	6.7704	1.28425e-11	1.52708e-10	Up
COL11A1	2141.73	1.54865	0.228924	6.7649	1.33402e-11	1.58164e-10	Up
DSC1	28.2293	1.86524	0.275788	6.76333	1.34856e-11	1.59732e-10	Up
CXCR3	100.793	1.1624	0.17297	6.72027	1.81388e-11	2.1136e-10	Up
FIBIN	380.653	1.26279	0.188004	6.71685	1.85697e-11	2.15967e-10	Up
S100A5	105.686	-1.17852	0.175596	-6.71151	1.92619e-11	2.23379e-10	Down
S100B	178.615	1.06644	0.159451	6.68822	2.25907e-11	2.60011e-10	Up
FMO1	126.701	1.11861	0.167359	6.68391	2.32647e-11	2.67008e-10	Up
APLP1	229.521	1.11901	0.167427	6.68355	2.33225e-11	2.67168e-10	Up
CCL2	1405.31	1.04908	0.157352	6.66708	2.60945e-11	2.96695e-10	Up
SIGLEC5	121.923	1.69007	0.253853	6.65767	2.7821e-11	3.14857e-10	Up
VPREB3	30.4618	1.2221	0.183661	6.65409	2.85063e-11	3.22314e-10	Up
GBP5	2284.19	1.44062	0.217368	6.62756	3.41272e-11	3.83734e-10	Up
SLC47A2	48.945	1.62757	0.245903	6.61875	3.62251e-11	4.05828e-10	Up
BTBD16	2218.27	-1.7125	0.258932	-6.6137	3.74822e-11	4.18758e-10	Down
FOXC2	77.8398	1.42867	0.216299	6.60506	3.97347e-11	4.42303e-10	Up
PDCD1	129.084	1.22324	0.185219	6.6043	3.99391e-11	4.44172e-10	Up
TGM2	16365	1.12646	0.170709	6.5987	4.14775e-11	4.59188e-10	Up
CCL3	254.271	1.11299	0.168867	6.59093	4.37082e-11	4.8257e-10	Up
SPON1	1696.26	1.11957	0.169946	6.58781	4.46354e-11	4.91472e-10	Up
SCG2	116.022	1.19407	0.181371	6.58358	4.59265e-11	5.04772e-10	Up
CTHRC1	3061.14	1.08386	0.164634	6.58344	4.59674e-11	5.04772e-10	Up
TSPAN7	709.426	1.20546	0.183188	6.58043	4.69083e-11	5.12338e-10	Up
IGF1	105.201	1.43389	0.217917	6.58	4.70447e-11	5.13368e-10	Up
SEMA6A	2558.03	-1.05725	0.161742	-6.53661	6.29299e-11	6.7942e-10	Down
CLEC4E	104.139	1.25537	0.192174	6.53249	6.46832e-11	6.965e-10	Up
SPRR2G	45.0437	2.9843	0.457454	6.52372	6.85864e-11	7.34639e-10	Up
F2RL2	119.741	1.16097	0.178107	6.51839	7.1066e-11	7.59864e-10	Up
COL4A4	206.368	1.11629	0.171288	6.51705	7.17048e-11	7.65354e-10	Up
CD2	589.004	1.05491	0.161895	6.51603	7.21911e-11	7.6987e-10	Up
SCGB3A1	40.9713	-1.34234	0.206216	-6.50939	7.54573e-11	8.02597e-10	Down
ICOS	96.3979	1.10273	0.169468	6.50702	7.66567e-11	8.14644e-10	Up
BDKRB1	127.722	1.04627	0.161023	6.49766	8.158e-11	8.65457e-10	Up
BIRC3	2486.58	1.0603	0.163252	6.49483	8.3128e-11	8.81113e-10	Up
PLXNA4	93.0664	1.21326	0.186818	6.49434	8.33996e-11	8.83225e-10	Up
SAA2	333.097	1.70425	0.262432	6.49408	8.35438e-11	8.83985e-10	Up
GREM1	3417.58	1.37621	0.211933	6.49362	8.37972e-11	8.85898e-10	Up
CYS1	95.1846	1.02662	0.158138	6.49193	8.47442e-11	8.95133e-10	Up
MARCO	281.421	1.54363	0.237815	6.49089	8.53303e-11	9.00545e-10	Up
SECTM1	1693.45	1.09102	0.1685	6.47489	9.48837e-11	9.94486e-10	Up
MT1M	137.08	1.3779	0.213233	6.46196	1.03358e-10	1.08144e-09	Up
SH2D1A	111.516	1.13913	0.176401	6.45763	1.06354e-10	1.11185e-09	Up
CLEC10A	171.624	1.10444	0.171403	6.44353	1.16727e-10	1.21094e-09	Up
COMP	3411.8	1.55241	0.241004	6.44145	1.18338e-10	1.22661e-09	Up
IGFBP5	14324.3	1.10976	0.172319	6.44017	1.19341e-10	1.23492e-09	Up
CSF3	262.441	1.88501	0.293168	6.42981	1.27764e-10	1.31316e-09	Up
PCP2	66.7524	-1.00666	0.156683	-6.42484	1.32011e-10	1.35453e-09	Down
CCL8	171.155	1.24524	0.194215	6.41163	1.43969e-10	1.46735e-09	Up
KLK7	322.769	2.84964	0.446349	6.38433	1.72153e-10	1.74586e-09	Up
DCLK1	273.114	1.18946	0.186317	6.38407	1.72444e-10	1.74736e-09	Up
LMO3	385.763	1.20465	0.188815	6.38002	1.77063e-10	1.79118e-09	Up
GDPD2	452.168	-1.49716	0.234782	-6.37683	1.80791e-10	1.82436e-09	Down
KCNH2	223.92	1.193	0.187552	6.36092	2.00543e-10	2.01037e-09	Up
DUSP2	1942.98	-1.04424	0.164257	-6.35736	2.05252e-10	2.05589e-09	Down
NRG1	412.356	1.44388	0.227485	6.34713	2.19366e-10	2.19186e-09	Up
FCGR3B	148.512	1.36486	0.215127	6.34442	2.23263e-10	2.22897e-09	Up
PDZRN4	70.5512	1.63665	0.258638	6.32793	2.48469e-10	2.46049e-09	Up
COL9A1	73.0842	-1.75876	0.278206	-6.32178	2.58566e-10	2.54601e-09	Down
ANXA10	1903.29	-2.1715	0.344374	-6.30564	2.87e-10	2.81689e-09	Down
UCHL1	1444.33	1.38498	0.220524	6.28038	3.37737e-10	3.26756e-09	Up
ADH1B	542.53	1.79857	0.286861	6.26982	3.61462e-10	3.47505e-09	Up
ADAMTS8	87.5539	1.16111	0.185237	6.26823	3.65184e-10	3.50691e-09	Up
REN	128.556	-1.46979	0.234678	-6.26303	3.77571e-10	3.61001e-09	Down
IRF4	195.781	1.05034	0.168015	6.25147	4.06595e-10	3.87233e-09	Up
CCL5	2720	1.13553	0.181864	6.24381	4.27043e-10	4.06391e-09	Up
DTNA	382.733	1.09972	0.176465	6.23197	4.60613e-10	4.36973e-09	Up
KLK5	644.441	3.17319	0.509563	6.22727	4.74642e-10	4.49583e-09	Up
GAS2	89.8864	-1.29907	0.20879	-6.2219	4.91174e-10	4.64165e-09	Down
MSC	707.969	1.03386	0.166186	6.22108	4.9374e-10	4.66225e-09	Up
SFRP2	6641.8	1.57583	0.253363	6.21967	4.98215e-10	4.70087e-09	Up
TLL1	169.766	1.25462	0.201859	6.21532	5.12215e-10	4.81435e-09	Up
PDE4C	142.293	-1.0081	0.162232	-6.21393	5.1674e-10	4.85314e-09	Down
TSPAN8	427.277	-1.63011	0.262619	-6.20716	5.39521e-10	5.05931e-09	Down
HLA-DQB1	5975.95	1.01693	0.163885	6.20515	5.46464e-10	5.12048e-09	Up
TRIM36	78.6531	1.01771	0.164107	6.20151	5.59252e-10	5.22826e-09	Up
ADAMTS15	334.941	1.14967	0.18565	6.19267	5.91545e-10	5.50904e-09	Up
CD79A	423.623	1.34823	0.218864	6.1601	7.26996e-10	6.67873e-09	Up
RGMA	326.324	1.16788	0.189729	6.15549	7.48472e-10	6.85537e-09	Up
IDO1	2458.98	1.46936	0.239132	6.14456	8.01876e-10	7.29522e-09	Up
LBP	53.2952	1.5303	0.249117	6.1429	8.10284e-10	7.35526e-09	Up
SORCS2	282.128	1.17396	0.191372	6.13446	8.54515e-10	7.72229e-09	Up
IL12RB2	121.663	1.25267	0.204242	6.13328	8.60854e-10	7.76806e-09	Up
CCR4	81.0966	1.0343	0.16879	6.12772	8.91462e-10	8.03237e-09	Up
KCNK3	142.994	1.25127	0.204408	6.12144	9.27326e-10	8.30836e-09	Up
FAM107A	246.213	1.03471	0.170103	6.08286	1.1806e-09	1.04296e-08	Up
EYA1	59.9736	1.23833	0.203826	6.07544	1.23648e-09	1.08526e-08	Up
ABCA10	409.714	-1.1194	0.184273	-6.07469	1.24227e-09	1.08877e-08	Down
GPIHBP1	70.2541	1.01173	0.166818	6.06487	1.32057e-09	1.14914e-08	Up
CD8A	446.58	1.03655	0.17215	6.02119	1.73141e-09	1.48755e-08	Up
HS6ST3	410.414	-1.82266	0.302861	-6.01816	1.76412e-09	1.51352e-08	Down
PAPPA	247.26	1.01836	0.169701	6.00094	1.96174e-09	1.66898e-08	Up
SULF2	5549.52	1.01549	0.169453	5.99277	2.06291e-09	1.75018e-08	Up
KRT6C	662.457	2.43118	0.406284	5.98395	2.17786e-09	1.84385e-08	Up
NTRK3	37.4932	1.18346	0.197838	5.98198	2.20446e-09	1.86379e-08	Up
VTN	111.318	1.11942	0.187416	5.9729	2.33075e-09	1.96511e-08	Up
DIO3	50.8499	1.44494	0.242077	5.96892	2.38829e-09	2.01085e-08	Up
LAX1	63.0791	1.01131	0.169911	5.95197	2.64927e-09	2.21074e-08	Up
FMO2	98.9342	1.16566	0.196814	5.92263	3.16824e-09	2.61342e-08	Up
CCL18	1458.54	1.32894	0.224396	5.92228	3.17512e-09	2.61556e-08	Up
RGS4	323.411	1.03789	0.175695	5.9073	3.47753e-09	2.85312e-08	Up
CORO6	286.349	1.00703	0.170477	5.9071	3.48177e-09	2.85468e-08	Up
LYZ	5667.66	1.12313	0.190247	5.90356	3.55738e-09	2.90885e-08	Up
CHGA	30.9406	1.83548	0.311756	5.88755	3.91965e-09	3.19011e-08	Up
SPRR1B	2849.53	1.73079	0.294251	5.88202	4.05278e-09	3.29406e-08	Up
GNLY	529.739	1.17126	0.200065	5.85439	4.78771e-09	3.858e-08	Up
PDZK1IP1	1697.96	1.34379	0.229868	5.8459	5.03827e-09	4.0492e-08	Up
TESC	1142.93	-1.25414	0.215765	-5.8125	6.15466e-09	4.88846e-08	Down
TMPRSS4	9754.45	-1.16573	0.200831	-5.80452	6.45493e-09	5.11697e-08	Down
STEAP4	1457.57	1.01184	0.174737	5.79066	7.01103e-09	5.53264e-08	Up
MAMDC2	241.343	1.03968	0.179578	5.78957	7.05676e-09	5.56512e-08	Up
GZMH	171.276	1.15953	0.200308	5.78874	7.0917e-09	5.58546e-08	Up
NUDT11	105.446	1.16165	0.201313	5.77038	7.90912e-09	6.18138e-08	Up
F3	4282.41	1.05124	0.182233	5.76866	7.99021e-09	6.23676e-08	Up
MYH16	47.7827	1.09412	0.189685	5.76811	8.01667e-09	6.24942e-08	Up
MT2A	9878.17	1.02596	0.177916	5.76657	8.08994e-09	6.29849e-08	Up
FPR2	62.5628	1.21468	0.210886	5.75989	8.41703e-09	6.51986e-08	Up
KCNH8	78.5523	-1.34731	0.233978	-5.75826	8.49836e-09	6.5745e-08	Down
TBX4	118.962	1.12962	0.196239	5.75637	8.59437e-09	6.63616e-08	Up
IL1RL1	71.9795	1.04251	0.181156	5.75479	8.67489e-09	6.68986e-08	Up
INSM1	14.0434	1.975	0.343789	5.74479	9.20377e-09	7.06646e-08	Up
KLK10	927.896	1.86078	0.324499	5.73433	9.79014e-09	7.48838e-08	Up
COL10A1	1421.3	1.36673	0.2385	5.73053	1.00115e-08	7.65078e-08	Up
GZMB	507.416	1.11439	0.196164	5.68089	1.34e-08	1.00233e-07	Up
DEGS2	1088.52	-1.03475	0.183314	-5.64469	1.65484e-08	1.22506e-07	Down
PSG5	34.4041	2.05386	0.364258	5.63848	1.71556e-08	1.26464e-07	Up
DIRAS1	107.398	1.2027	0.213413	5.63556	1.74486e-08	1.28469e-07	Up
CD38	422.256	1.027	0.18224	5.63544	1.74612e-08	1.28484e-07	Up
OMD	71.2592	1.52638	0.271038	5.63161	1.7853e-08	1.31037e-07	Up
ALDH1L1	2142.06	-1.12926	0.201088	-5.61576	1.95705e-08	1.42799e-07	Down
SYT12	396.194	1.09862	0.195647	5.61531	1.96209e-08	1.42996e-07	Up
NEFM	104.834	-1.93983	0.345877	-5.60843	2.04169e-08	1.48177e-07	Down
STK32A	431.92	-1.12652	0.200926	-5.60663	2.06301e-08	1.49458e-07	Down
SFRP4	3950.9	1.464	0.261574	5.59687	2.18256e-08	1.57744e-07	Up
KRT6B	5420.1	2.22431	0.397652	5.5936	2.22404e-08	1.60552e-07	Up
SNAP25	61.8505	1.03013	0.184328	5.58856	2.28962e-08	1.64507e-07	Up
ADIPOQ	53.4376	3.67415	0.658282	5.58142	2.38561e-08	1.71001e-07	Up
LGALS4	718.373	-1.46938	0.263657	-5.57306	2.50306e-08	1.78477e-07	Down
PLEKHG4B	439.469	1.31802	0.237303	5.55416	2.78946e-08	1.97284e-07	Up
CXCL5	525.542	1.54043	0.277602	5.54904	2.8724e-08	2.02914e-07	Up
CYP2C9	51.4904	-1.92155	0.34633	-5.54833	2.88411e-08	2.03514e-07	Down
CHP2	663.191	-1.533	0.276337	-5.54757	2.89667e-08	2.04156e-07	Down
SPAG17	422.48	-1.01396	0.182904	-5.54367	2.96193e-08	2.08154e-07	Down
COL2A1	53.5585	-1.51503	0.275167	-5.50587	3.67351e-08	2.55221e-07	Down
CAPN6	109.392	1.57459	0.286566	5.49468	3.91416e-08	2.71169e-07	Up
KCNK13	94.2722	1.0187	0.185625	5.48795	4.06632e-08	2.81072e-07	Up
PTPRR	912.475	-1.21734	0.222591	-5.46894	4.52723e-08	3.10293e-07	Down
HIF3A	159.427	1.19653	0.219006	5.46345	4.66967e-08	3.18802e-07	Up
PLIN1	106.916	1.15439	0.211444	5.45955	4.77345e-08	3.25523e-07	Up
TPSD1	45.3627	1.3266	0.243016	5.45891	4.79068e-08	3.26516e-07	Up
ONECUT2	510.608	-1.26703	0.233122	-5.43506	5.47795e-08	3.70255e-07	Down
PLA2G2D	139.146	1.54001	0.284175	5.41923	5.98558e-08	4.02115e-07	Up
GABRP	1163.4	1.70417	0.314688	5.41543	6.11402e-08	4.10066e-07	Up
PCP4L1	1401.19	-1.22724	0.227134	-5.40315	6.5482e-08	4.37264e-07	Down
ERN2	745.144	-1.49207	0.276637	-5.3936	6.90596e-08	4.59143e-07	Down
SERPINA1	3730.15	1.08025	0.200347	5.39192	6.97084e-08	4.62952e-07	Up
DKK4	116.262	-1.5327	0.284723	-5.38313	7.32018e-08	4.8359e-07	Down
REG4	77.0241	-1.40177	0.260444	-5.38224	7.35661e-08	4.85401e-07	Down
CD36	2849.28	-1.16734	0.217014	-5.37911	7.48531e-08	4.93359e-07	Down
ANKRD1	41.9707	1.48453	0.276932	5.36062	8.29363e-08	5.42824e-07	Up
FCRL5	176.273	1.23805	0.231625	5.34506	9.03879e-08	5.8792e-07	Up
SCN7A	42.0246	1.37738	0.258569	5.32694	9.98835e-08	6.44409e-07	Up
KBTBD12	108.122	-1.56112	0.293353	-5.32163	1.02839e-07	6.62425e-07	Down
DPEP1	37.8156	1.12891	0.212372	5.31574	1.06226e-07	6.82421e-07	Up
MMP9	2547.01	1.06783	0.200958	5.3137	1.07423e-07	6.89405e-07	Up
PCDH9	79.5296	1.15922	0.218264	5.31109	1.08974e-07	6.98256e-07	Up
MMRN1	170.782	1.00072	0.189091	5.29227	1.20808e-07	7.68435e-07	Up
SHOX2	127.446	1.00559	0.190058	5.291	1.21651e-07	7.72992e-07	Up
HP	57.2586	1.73729	0.329133	5.27838	1.30333e-07	8.23869e-07	Up
FAM78B	361.662	-1.03706	0.197178	-5.2595	1.44445e-07	9.06965e-07	Down
AQP3	25988.6	-1.02326	0.194915	-5.24981	1.52254e-07	9.49644e-07	Down
KRTDAP	756.083	1.86451	0.356628	5.22818	1.71188e-07	1.06069e-06	Up
NELL1	24.1629	-1.63176	0.31268	-5.21865	1.80234e-07	1.11165e-06	Down
FSTL4	731.203	-1.054	0.202429	-5.20678	1.92145e-07	1.18273e-06	Down
CCL21	546.191	1.39646	0.268678	5.19752	2.01965e-07	1.23942e-06	Up
DACH2	63.958	-1.46041	0.281907	-5.18045	2.2135e-07	1.34754e-06	Down
TNNC1	420.531	-1.06147	0.20728	-5.12097	3.03966e-07	1.80809e-06	Down
POSTN	13939	1.02173	0.199535	5.12056	3.04638e-07	1.8112e-06	Up
TDH	80.8372	-1.09053	0.213277	-5.1132	3.16745e-07	1.87678e-06	Down
CTNND2	64.0989	-1.52079	0.299197	-5.0829	3.7172e-07	2.17923e-06	Down
SLC14A1	5586.36	-1.19372	0.235264	-5.07395	3.89631e-07	2.27223e-06	Down
PI3	6674.35	1.5986	0.318105	5.02538	5.0244e-07	2.86304e-06	Up
LRFN2	68.2334	-1.27528	0.254175	-5.01731	5.23991e-07	2.98166e-06	Down
IYD	113.636	-1.29259	0.258128	-5.00756	5.51258e-07	3.11792e-06	Down
FABP6	670.55	-1.03624	0.207173	-5.00182	5.67929e-07	3.20182e-06	Down
C16orf89	43.4886	1.0535	0.210647	5.00126	5.69576e-07	3.20814e-06	Up
DUOXA2	528.506	-1.25283	0.250788	-4.99558	5.86589e-07	3.29029e-06	Down
AGAP11	62.2137	-1.23806	0.248039	-4.99141	5.99413e-07	3.35451e-06	Down
CHIT1	277.835	1.16231	0.232903	4.99051	6.02191e-07	3.36851e-06	Up
CLCA4	2880.67	-1.50751	0.302773	-4.97902	6.39078e-07	3.55044e-06	Down
PTHLH	1944.06	1.16222	0.233856	4.9698	6.70225e-07	3.70828e-06	Up
ART4	25.7254	1.49256	0.300434	4.96802	6.76401e-07	3.74075e-06	Up
MYBPC1	452.064	-1.66273	0.334859	-4.96546	6.85392e-07	3.78704e-06	Down
OXGR1	112.076	-1.01842	0.20513	-4.96476	6.87871e-07	3.7973e-06	Down
UGT2B15	147.627	-1.55298	0.313261	-4.95745	7.1423e-07	3.93213e-06	Down
CYP4F22	1437.42	-1.13136	0.228445	-4.95247	7.32788e-07	4.02341e-06	Down
HS3ST5	98.5254	-1.44619	0.292934	-4.93691	7.93683e-07	4.31574e-06	Down
EEF1A2	2926.53	-1.18259	0.240425	-4.91876	8.70934e-07	4.69734e-06	Down
MYBPH	3.11277	1.62122	0.331221	4.89469	9.84589e-07	5.25e-06	Up
ADAMTS19	40.6501	-1.40162	0.287405	-4.87679	1.07824e-06	5.69709e-06	Down
BCAS1	4545.93	-1.03086	0.211834	-4.86635	1.1368e-06	5.97801e-06	Down
KRT75	65.8749	2.16317	0.445393	4.85677	1.19315e-06	6.2474e-06	Up
NCAM2	72.4948	1.21996	0.251244	4.85571	1.19958e-06	6.27299e-06	Up
CST4	40.3894	-1.55957	0.322165	-4.84089	1.29261e-06	6.71913e-06	Down
ADH6	175.502	-1.05213	0.218902	-4.8064	1.53672e-06	7.82145e-06	Down
TFAP2B	56.5185	-1.66651	0.346793	-4.80549	1.5437e-06	7.85257e-06	Down
EPYC	72.3381	1.64649	0.343251	4.79676	1.61253e-06	8.17318e-06	Up
TUBA3C	8.41119	-2.44795	0.513457	-4.76758	1.86453e-06	9.34181e-06	Down
PLP1	36.1882	1.09583	0.230796	4.74804	2.05399e-06	1.01989e-05	Up
IGFL2	166.385	1.2913	0.273663	4.71858	2.37495e-06	1.16083e-05	Up
PCSK9	439.11	1.18475	0.251524	4.71031	2.47336e-06	1.20507e-05	Up
MUCL1	56.2375	-1.28474	0.272761	-4.71013	2.47556e-06	1.20566e-05	Down
TFPI2	1240.91	1.02952	0.218788	4.70553	2.53204e-06	1.23071e-05	Up
OLFM4	1827.88	1.59895	0.34007	4.70184	2.57831e-06	1.2522e-05	Up
CLDN9	242.492	1.16191	0.24726	4.69915	2.6125e-06	1.2673e-05	Up
SFTPB	25.4351	-1.22379	0.260727	-4.69376	2.68223e-06	1.29751e-05	Down
MMP7	3861.9	1.11509	0.238525	4.67496	2.94009e-06	1.41328e-05	Up
NLRP7	340.399	1.29682	0.27874	4.65245	3.28018e-06	1.56177e-05	Up
DUOX2	3118.43	-1.00043	0.215305	-4.64658	3.3748e-06	1.60329e-05	Down
CLDN18	36.5381	-1.01266	0.218244	-4.64004	3.48337e-06	1.65166e-05	Down
ZBED2	363.814	1.04591	0.226118	4.62552	3.73659e-06	1.76145e-05	Up
SPRR2E	135.631	1.9097	0.413629	4.61693	3.89451e-06	1.82953e-05	Up
HMGCS2	12948.1	-1.41608	0.307373	-4.60704	4.0845e-06	1.9085e-05	Down
CAPN9	197.419	-1.22769	0.266718	-4.60297	4.16501e-06	1.9424e-05	Down
ABCA4	287.28	1.0031	0.218686	4.58694	4.49783e-06	2.08645e-05	Up
CYP1A1	3078.12	-1.86987	0.409924	-4.5615	5.07906e-06	2.32251e-05	Down
MUC4	2008.76	1.14894	0.251912	4.56087	5.09433e-06	2.32775e-05	Up
SLC28A2	18.3915	-1.02973	0.227238	-4.53151	5.85625e-06	2.64126e-05	Down
AMTN	51.064	1.80101	0.398156	4.52338	6.08597e-06	2.73685e-05	Up
PPP1R1B	1207.78	-1.17567	0.261114	-4.50251	6.71557e-06	2.99451e-05	Down
RNASE7	234.828	1.02102	0.227863	4.48084	7.43508e-06	3.28533e-05	Up
ADD2	231.379	1.00507	0.224725	4.47244	7.73314e-06	3.40348e-05	Up
CPA4	626.501	1.10329	0.24872	4.43587	9.17008e-06	3.99126e-05	Up
CACNA1I	158.663	-1.0491	0.236954	-4.42744	9.5359e-06	4.14014e-05	Down
KLK8	197.415	2.05359	0.467141	4.39609	1.1022e-05	4.72962e-05	Up
HMGA2	1042.38	1.33017	0.303528	4.38236	1.17402e-05	5.01774e-05	Up
S100A7	5159.24	1.54627	0.353497	4.37421	1.21875e-05	5.18617e-05	Up
CPB1	8.40942	-1.87589	0.431008	-4.35233	1.34696e-05	5.68808e-05	Down
CYP1A2	64.26	-2.32287	0.534054	-4.3495	1.36447e-05	5.75409e-05	Down
SBSN	1102.89	1.28731	0.297321	4.32967	1.4933e-05	6.24767e-05	Up
DRD1	156.867	-1.05338	0.244838	-4.30235	1.68996e-05	6.99849e-05	Down
CDH12	67.7304	-2.05483	0.478059	-4.29828	1.72131e-05	7.11624e-05	Down
CYP4Z2P	99.7499	-1.06099	0.24686	-4.29794	1.72393e-05	7.12463e-05	Down
SEZ6L	32.8617	-1.3123	0.306426	-4.28262	1.84709e-05	7.59117e-05	Down
KRT13	63483.6	-1.12875	0.264719	-4.26396	2.00839e-05	8.20299e-05	Down
PSCA	61744.9	-1.06773	0.252625	-4.22654	2.37314e-05	9.53949e-05	Down
SCEL	720.671	1.11168	0.263549	4.21812	2.46342e-05	9.87637e-05	Up
SNTG1	136.181	-1.31662	0.313052	-4.20576	2.6021e-05	0.000104016	Down
BEX1	9.55194	1.03683	0.246903	4.19934	2.67695e-05	0.000106589	Up
DHRS2	61307.1	-1.06272	0.253255	-4.19626	2.71356e-05	0.000107976	Down
LCN15	13.4038	-2.00902	0.478963	-4.19452	2.73456e-05	0.000108734	Down
NKAIN2	127.776	-1.10346	0.264734	-4.16817	3.07049e-05	0.000120605	Down
GKN1	37.2624	-1.83676	0.444108	-4.13584	3.5366e-05	0.000136583	Down
KRT24	68.6915	1.68128	0.40843	4.11645	3.84757e-05	0.000147472	Up
CLDN3	1543.69	1.05418	0.257457	4.09457	4.22951e-05	0.000160698	Up
HKDC1	143.483	1.00314	0.245586	4.08467	4.41395e-05	0.000167237	Up
CRH	1999.72	-1.84921	0.45338	-4.07872	4.5285e-05	0.000171061	Down
SLC38A4	967.671	-1.05308	0.258332	-4.07644	4.57297e-05	0.000172458	Down
LRP1B	52.9864	-1.12468	0.276371	-4.06948	4.71187e-05	0.00017704	Down
FOXJ1	922.033	-1.03448	0.25785	-4.01194	6.02213e-05	0.000220896	Down
MUC5B	29.1041	-1.18669	0.296929	-3.99655	6.42726e-05	0.000234277	Down
EPS8L3	262.103	-1.15788	0.290625	-3.98408	6.77408e-05	0.000245598	Down
TOX3	1432.64	-1.16915	0.293542	-3.9829	6.80798e-05	0.000246537	Down
BHMT	3277.09	-1.31612	0.330486	-3.98237	6.82302e-05	0.000246932	Down
KRT14	35276.9	1.24593	0.313505	3.9742	7.06175e-05	0.00025459	Up
FABP4	5669.52	-1.11872	0.28181	-3.96975	7.19474e-05	0.000258773	Down
TAGLN3	27.3917	1.07538	0.271632	3.95894	7.52833e-05	0.000269896	Up
KLK13	74.5397	1.51594	0.383698	3.95086	7.78723e-05	0.00027836	Up
PROM1	480.763	1.03309	0.26204	3.9425	8.06377e-05	0.000286816	Up
CLDN6	17.0399	1.26772	0.321753	3.94004	8.14682e-05	0.000289264	Up
ELFN2	75.0872	1.07056	0.273665	3.91192	9.15671e-05	0.000322029	Up
KLK6	643.45	1.5296	0.391378	3.90823	9.29741e-05	0.000326319	Up
BNC1	695.518	1.55839	0.398892	3.9068	9.35282e-05	0.000327886	Up
ADH1C	458.156	-1.08538	0.277856	-3.90628	9.3728e-05	0.000328492	Down
NOG	30.0016	1.06028	0.274594	3.86124	0.000112812	0.000388679	Up
TKTL1	20.0732	1.38656	0.362453	3.8255	0.000130509	0.000442649	Up
FGFBP1	2604.87	1.12465	0.296226	3.79659	0.000146698	0.000491682	Up
KCNH6	4.94935	1.29178	0.341141	3.78666	0.000152684	0.000509285	Up
CNTNAP2	290.628	1.19987	0.322496	3.72056	0.000198784	0.000647575	Up
UGT1A10	1497.38	-1.13416	0.307362	-3.68997	0.000224284	0.000721209	Down
SST	37.7406	-1.73944	0.476846	-3.6478	0.000264497	0.000836624	Down
CCNA1	99.8613	1.23818	0.339841	3.6434	0.000269064	0.00084997	Up
GSTM1	7957.41	-1.26796	0.348555	-3.63776	0.000275024	0.000866329	Down
KRT79	76.8474	1.02433	0.283006	3.61946	0.000295222	0.000924464	Up
DLK1	12.1092	2.47075	0.687153	3.59563	0.000323604	0.00100212	Up
IGF2BP1	429.402	1.0865	0.314442	3.45533	0.000549614	0.00161262	Up
MSMB	251.065	-1.03665	0.300954	-3.44453	0.000572051	0.00167042	Down
PM20D1	4097.43	-1.0899	0.324276	-3.36104	0.000776499	0.00219137	Down
SERPINB7	268.354	1.08311	0.324167	3.34121	0.000834133	0.00233351	Up
ASCL1	10.9266	1.24614	0.380788	3.27252	0.00106592	0.00290014	Up
ZFP42	9.6158	1.11775	0.351718	3.17798	0.00148306	0.00388769	Up
TMPRSS11D	101.92	1.08515	0.348296	3.11561	0.00183563	0.00468507	Up
SHISA9	52.6781	1.0992	0.357787	3.07222	0.00212472	0.00533147	Up
KRT31	70.9758	1.09435	0.366748	2.98393	0.00284571	0.00692968	Up
PHGR1	189.419	-1.24436	0.434838	-2.86167	0.00421415	0.00977984	Down
WIF1	36.6111	-1.01364	0.359706	-2.81798	0.00483269	0.0110327	Down
MAGEC2	99.6344	1.4671	0.52269	2.80683	0.00500321	0.0113646	Up
PNMA5	113.034	1.16157	0.415577	2.79509	0.0051886	0.0117398	Up
LCE3D	13.2125	1.64968	0.611906	2.69596	0.00701852	0.0153342	Up
SCGB1A1	125.104	1.24741	0.486288	2.56516	0.0103128	0.0214741	Up
S100A7A	241.778	1.13464	0.463145	2.44986	0.0142911	0.0285307	Up
