# Supplementary material for: A risk model based on pyroptosis subtypes predicts tumor immune microenvironment and guides chemotherapy and immunotherapy in bladder cancer
Source: Sci Rep. 2022 Dec 12;12:21467. doi: 10.1038/s41598-022-26110-4 (PMC9744904; doi:10.1038/s41598-022-26110-4)
Supplement: Supplementary file 7 — Supplementary Information 7. [file 41598_2022_26110_MOESM7_ESM.xls]

## Sheet: Table S4
Table S4 Gene ontology enrichment analysis
Ontology category	ID	Description	Gene ratio	Background ratio	P value	Adjusted P value	q value	Gene ID	Count
BP	GO:0045229	external encapsulating structure organization	95/906	396/18862	2e-40	9.76e-37	7.02e-37	ITGA7/ITGA5/FGF2/DDR2/CCDC80/MYH11/JAM3/COL6A1/FBN1/COL6A2/ITGAX/CRISPLD2/HPSE2/ITGB2/TGFBI/EMILIN1/COL16A1/ITGAM/LOX/COL14A1/ADAMTSL1/ITGB3/COL6A3/CTSG/COL5A3/TIMP2/MMP25/COL5A1/COL8A2/CTSK/MFAP4/SMOC2/A2M/DCN/HTRA1/ITGAL/FBLN5/MMP3/AEBP1/TNC/CAV1/COL5A2	95
BP	GO:0030198	extracellular matrix organization	94/906	393/18862	6.94e-40	1.42e-36	1.02e-36	ITGA7/ITGA5/FGF2/DDR2/CCDC80/MYH11/JAM3/COL6A1/FBN1/COL6A2/ITGAX/CRISPLD2/HPSE2/ITGB2/TGFBI/EMILIN1/COL16A1/ITGAM/LOX/COL14A1/ADAMTSL1/ITGB3/COL6A3/CTSG/COL5A3/TIMP2/MMP25/COL5A1/COL8A2/CTSK/MFAP4/SMOC2/A2M/DCN/HTRA1/ITGAL/FBLN5/MMP3/AEBP1/TNC/CAV1/COL5A2	94
BP	GO:0043062	extracellular structure organization	94/906	394/18862	8.72e-40	1.42e-36	1.02e-36	ITGA7/ITGA5/FGF2/DDR2/CCDC80/MYH11/JAM3/COL6A1/FBN1/COL6A2/ITGAX/CRISPLD2/HPSE2/ITGB2/TGFBI/EMILIN1/COL16A1/ITGAM/LOX/COL14A1/ADAMTSL1/ITGB3/COL6A3/CTSG/COL5A3/TIMP2/MMP25/COL5A1/COL8A2/CTSK/MFAP4/SMOC2/A2M/DCN/HTRA1/ITGAL/FBLN5/MMP3/AEBP1/TNC/CAV1/COL5A2	94
BP	GO:0007159	leukocyte cell-cell adhesion	70/906	366/18862	1.18e-23	1.44e-20	1.03e-20	CD209/NCKAP1L/ITGA5/CR1/SIRPA/FERMT3/FGL2/CD70/VSIG4/CXCL12/CORO1A/SASH3/OLR1/IL7R/LILRB2/SELPLG/ITGB2/VNN1/CD177/RHOH/AIF1/IL2RA/IL27RA/TNFAIP8L2/PTPN22/RASAL3/NLRP3/CD4/TNFSF13B/HAVCR2/CD28/CD300A/LRRC32/ITGAL/EGR3/CAV1/VCAM1/GLI2/LAG3/ITGA4/PDCD1LG2/CC	70
BP	GO:0042110	T cell activation	80/906	474/18862	3.19e-23	3.11e-20	2.23e-20	CD209/NCKAP1L/CR1/DOCK2/SIRPA/FGL2/CD70/WDFY4/WAS/VSIG4/CYP26B1/CORO1A/SASH3/MAFB/PIK3CD/IL7R/LILRB2/VNN1/CLEC4A/RHOH/AIF1/IL2RA/TOX/IL27RA/FCER1G/TNFAIP8L2/PTPN22/RASAL3/NLRP3/CD4/TNFSF13B/HAVCR2/CD28/CD300A/LRRC32/ITGAL/EGR3/CAV1/VCAM1/GLI2/TNFSF8/LAG3/	80
BP	GO:0050863	regulation of T cell activation	65/906	327/18862	5.44e-23	4.42e-20	3.18e-20	CD209/NCKAP1L/CR1/SIRPA/FGL2/CD70/VSIG4/CYP26B1/CORO1A/SASH3/IL7R/LILRB2/VNN1/RHOH/AIF1/IL2RA/TOX/IL27RA/TNFAIP8L2/PTPN22/RASAL3/NLRP3/CD4/TNFSF13B/HAVCR2/CD28/CD300A/LRRC32/EGR3/CAV1/VCAM1/GLI2/TNFSF8/LAG3/PDCD1LG2/CCL19/LAPTM5/SHH/RUNX3/EBI3/SPN/HLA-DMB	65
BP	GO:0097529	myeloid leukocyte migration	52/906	218/18862	2.2e-22	1.53e-19	1.1e-19	NCKAP1L/CSF1R/CMKLR1/SIRPA/JAM3/CXCL12/PIK3CD/PDE4B/ITGB2/CD177/EMILIN1/C3AR1/THBS4/RHOH/AIF1/SLIT2/CSF1/MPP1/FCER1G/CXCL11/ROR2/SLAMF8/CD300A/C5AR1/CCL19/THBS1/CCL13/CXCL9/CXCL13/PIK3CG/IL6/CXCL10/STAP1/CSF3R/CCR1/RARRES2/CCL4/SAA1/CCL2/CCL3/SCG2/GREM1/C	52
BP	GO:0060326	cell chemotaxis	61/906	306/18862	1.04e-21	6.37e-19	4.58e-19	NCKAP1L/FGF2/CSF1R/CMKLR1/JAM3/CXCL12/CORO1A/PIK3CD/IL16/PDE4B/ITGB2/C3AR1/THBS4/AIF1/SLIT2/CSF1/LOX/MPP1/BIN2/PDGFRB/FCER1G/CXCL11/SMOC2/SLAMF8/C5AR1/EGR3/VCAM1/CXCR4/CCL19/GPR183/THBS1/CCL13/CXCL9/CXCL13/PIK3CG/IL6/CXCL10/STAP1/CSF3R/HGF/CCR1/CCR5/RARRE	61
BP	GO:0030595	leukocyte chemotaxis	52/906	226/18862	1.28e-21	6.96e-19	5e-19	NCKAP1L/CSF1R/CMKLR1/JAM3/CXCL12/CORO1A/PIK3CD/IL16/PDE4B/ITGB2/C3AR1/THBS4/AIF1/SLIT2/CSF1/MPP1/FCER1G/CXCL11/SLAMF8/C5AR1/CXCR4/CCL19/GPR183/THBS1/CCL13/CXCL9/CXCL13/PIK3CG/IL6/CXCL10/STAP1/CSF3R/CCR1/CCR5/RARRES2/CCL4/SAA1/CXCR3/CCL2/CCL3/SCG2/GREM1/CC	52
BP	GO:1903037	regulation of leukocyte cell-cell adhesion	63/906	330/18862	2.4e-21	1.17e-18	8.4e-19	CD209/NCKAP1L/CR1/SIRPA/FGL2/CD70/VSIG4/CXCL12/CORO1A/SASH3/IL7R/LILRB2/ITGB2/VNN1/RHOH/AIF1/IL2RA/IL27RA/TNFAIP8L2/PTPN22/RASAL3/NLRP3/CD4/TNFSF13B/HAVCR2/CD28/CD300A/LRRC32/EGR3/CAV1/VCAM1/GLI2/LAG3/ITGA4/PDCD1LG2/CCL19/LAPTM5/SHH/RUNX3/EBI3/SPN/HLA-DMB	63
BP	GO:0070661	leukocyte proliferation	61/906	312/18862	2.97e-21	1.31e-18	9.45e-19	CD209/NCKAP1L/CSF1R/CR1/DOCK2/CD70/BTK/VSIG4/CORO1A/SASH3/MNDA/IL7R/LILRB2/CD180/TYROBP/AIF1/CSF1/IL2RA/CD22/IL27RA/PTPN22/RASAL3/CD4/TNFSF13B/HAVCR2/CD28/CD300A/LRRC32/CR2/MS4A1/VCAM1/TNFSF8/PDCD1LG2/CCL19/GPR183/BLK/SHH/LST1/EBI3/PIK3CG/SPN/HLA-DMB/IL6/	61
BP	GO:0032943	mononuclear cell proliferation	58/906	285/18862	3.72e-21	1.51e-18	1.09e-18	CD209/NCKAP1L/CR1/DOCK2/CD70/BTK/VSIG4/CORO1A/SASH3/MNDA/IL7R/LILRB2/CD180/TYROBP/AIF1/CSF1/IL2RA/CD22/IL27RA/PTPN22/RASAL3/CD4/TNFSF13B/HAVCR2/CD28/CD300A/LRRC32/CR2/MS4A1/VCAM1/TNFSF8/PDCD1LG2/CCL19/GPR183/BLK/SHH/LST1/EBI3/PIK3CG/SPN/HLA-DMB/IL6/CD86/I	58
BP	GO:0045785	positive regulation of cell adhesion	72/906	425/18862	4.37e-21	1.64e-18	1.18e-18	CD209/NCKAP1L/ITGA5/LIMS2/CR1/FERMT2/SIRPA/TPM1/CCDC80/CD70/CXCL12/FLNA/CORO1A/SASH3/IL7R/LILRB2/ITGB2/VNN1/EMILIN1/COL16A1/RHOH/AIF1/CSF1/CHRD/IL2RA/IL27RA/PTPN22/RASAL3/NLRP3/CD4/TNFSF13B/HAVCR2/CD28/EGR3/CAV1/VCAM1/GLI2/ITGA4/PDCD1LG2/SFRP1/CCL19/SHH/R	72
BP	GO:0070663	regulation of leukocyte proliferation	53/906	241/18862	4.78e-21	1.67e-18	1.2e-18	CD209/NCKAP1L/CSF1R/CR1/CD70/BTK/VSIG4/CORO1A/SASH3/MNDA/LILRB2/TYROBP/AIF1/CSF1/IL2RA/CD22/IL27RA/PTPN22/RASAL3/CD4/TNFSF13B/HAVCR2/CD28/CD300A/LRRC32/VCAM1/TNFSF8/PDCD1LG2/CCL19/GPR183/BLK/SHH/LST1/EBI3/SPN/HLA-DMB/IL6/CD86/IHH/CD3E/IL12RB1/CD6/HLA-DPB1	53
BP	GO:0022407	regulation of cell-cell adhesion	73/906	437/18862	5.34e-21	1.74e-18	1.25e-18	CD209/NCKAP1L/CR1/SIRPA/FERMT3/FGL2/CD70/PRKG1/VSIG4/CXCL12/CORO1A/SASH3/IL7R/LILRB2/ITGB2/VNN1/RHOH/C1QTNF1/AIF1/IL2RA/IL27RA/TNFAIP8L2/PTPN22/RASAL3/NLRP3/CD4/TNFSF13B/HAVCR2/CD28/CD300A/LRRC32/EGR3/CAV1/VCAM1/GLI2/LAG3/ITGA4/PDCD1LG2/CCL19/BLK/LAPTM5/S	73
BP	GO:0046651	lymphocyte proliferation	57/906	282/18862	1.16e-20	3.54e-18	2.55e-18	CD209/NCKAP1L/CR1/DOCK2/CD70/BTK/VSIG4/CORO1A/SASH3/MNDA/IL7R/LILRB2/CD180/TYROBP/AIF1/IL2RA/CD22/IL27RA/PTPN22/RASAL3/CD4/TNFSF13B/HAVCR2/CD28/CD300A/LRRC32/CR2/MS4A1/VCAM1/TNFSF8/PDCD1LG2/CCL19/GPR183/BLK/SHH/LST1/EBI3/PIK3CG/SPN/HLA-DMB/IL6/CD86/IHH/CD	57
BP	GO:0097530	granulocyte migration	41/906	148/18862	1.67e-20	4.78e-18	3.43e-18	NCKAP1L/CSF1R/CMKLR1/JAM3/PIK3CD/PDE4B/ITGB2/CD177/C3AR1/THBS4/RHOH/SLIT2/CSF1/MPP1/FCER1G/CXCL11/SLAMF8/CD300A/C5AR1/CCL19/THBS1/CCL13/CXCL9/CXCL13/PIK3CG/CXCL10/CSF3R/RARRES2/CCL4/SAA1/CCL2/CCL3/SCG2/CCL8/CCL5/LBP/CCL18/CXCL5/DPEP1/CCL21/S100A7	41
BP	GO:0032944	regulation of mononuclear cell proliferation	50/906	223/18862	2.61e-20	7.06e-18	5.07e-18	CD209/NCKAP1L/CR1/CD70/BTK/VSIG4/CORO1A/SASH3/MNDA/LILRB2/TYROBP/AIF1/CSF1/IL2RA/CD22/IL27RA/PTPN22/RASAL3/CD4/TNFSF13B/HAVCR2/CD28/CD300A/LRRC32/VCAM1/TNFSF8/PDCD1LG2/CCL19/GPR183/BLK/SHH/LST1/EBI3/SPN/HLA-DMB/IL6/CD86/IHH/CD3E/IL12RB1/CD6/HLA-DPB1/FCGR2	50
BP	GO:1903131	mononuclear cell differentiation	69/906	411/18862	5.04e-20	1.29e-17	9.29e-18	NCKAP1L/CSF1R/CR1/DOCK2/FGL2/IRF8/DOCK10/BTK/DOCK11/SPI1/CYP26B1/AXL/SASH3/MAFB/PIK3CD/IL7R/LILRB2/MFNG/VNN1/NFAM1/RHOH/CSF1/IL2RA/TOX/FCER1G/PTPN22/NLRP3/CD4/CD79B/IKZF1/CD28/SLAMF8/CR2/MS4A1/EGR3/VCAM1/GLI2/TNFSF8/LAG3/ITGA4/SFRP1/CCL19/GPR183/ITM2A/BLK	69
BP	GO:0071621	granulocyte chemotaxis	37/906	124/18862	7.68e-20	1.81e-17	1.3e-17	NCKAP1L/CSF1R/CMKLR1/JAM3/PIK3CD/PDE4B/ITGB2/C3AR1/THBS4/SLIT2/CSF1/MPP1/FCER1G/CXCL11/C5AR1/CCL19/THBS1/CCL13/CXCL9/CXCL13/PIK3CG/CXCL10/CSF3R/RARRES2/CCL4/SAA1/CCL2/CCL3/SCG2/CCL8/CCL5/LBP/CCL18/CXCL5/DPEP1/CCL21/S100A7	37
BP	GO:0006936	muscle contraction	63/906	352/18862	7.81e-20	1.81e-17	1.3e-17	SYNM/P2RX1/HSPB6/GNAO1/MYLK/SORBS1/LMOD1/VIM/CNN1/ANXA6/CASQ2/CALD1/CACNA1C/TPM1/ACTG2/SGCA/MYH11/MYL9/PRKG1/PLN/SCN1B/PPP1R12B/ACTC1/SSTR2/TPM2/FLNA/TMOD1/KCNMA1/DES/BIN1/ACTA2/PDE4B/TACR2/ANK2/ATP1A2/CHRM2/RGS2/MYOM1/SPHK1/CRYAB/KCNE4/GJA5/CAV1/DMD/CXCR	63
BP	GO:0050670	regulation of lymphocyte proliferation	49/906	221/18862	1.04e-19	2.31e-17	1.66e-17	CD209/NCKAP1L/CR1/CD70/BTK/VSIG4/CORO1A/SASH3/MNDA/LILRB2/TYROBP/AIF1/IL2RA/CD22/IL27RA/PTPN22/RASAL3/CD4/TNFSF13B/HAVCR2/CD28/CD300A/LRRC32/VCAM1/TNFSF8/PDCD1LG2/CCL19/GPR183/BLK/SHH/LST1/EBI3/SPN/HLA-DMB/IL6/CD86/IHH/CD3E/IL12RB1/CD6/HLA-DPB1/FCGR2B/IGF	49
BP	GO:0030098	lymphocyte differentiation	63/906	358/18862	1.92e-19	4.06e-17	2.92e-17	NCKAP1L/CR1/DOCK2/FGL2/DOCK10/BTK/DOCK11/SPI1/CYP26B1/AXL/SASH3/MAFB/PIK3CD/IL7R/LILRB2/MFNG/VNN1/NFAM1/RHOH/IL2RA/TOX/FCER1G/PTPN22/NLRP3/CD4/CD79B/IKZF1/CD28/SLAMF8/CR2/MS4A1/EGR3/VCAM1/GLI2/TNFSF8/LAG3/ITGA4/SFRP1/CCL19/GPR183/ITM2A/SHH/RUNX3/ITK/SPN/S	63
BP	GO:0002683	negative regulation of immune system process	67/906	403/18862	3.06e-19	6.21e-17	4.47e-17	CR1/FGL2/C1QC/BTK/FBN1/VSIG4/SYT11/CXCL12/AXL/MAFB/CD84/TGFB3/MNDA/LTF/IL7R/LILRB2/EMILIN1/TYROBP/LILRB3/SLIT2/IL2RA/CD22/IL27RA/TBC1D10C/TNFAIP8L2/PTPN22/A2M/HAVCR2/SLAMF8/CD300A/LRRC32/HTRA1/LAG3/PDCD1LG2/SFRP1/THBS1/BLK/LAPTM5/SHH/SAMSN1/LST1/RUNX3/CST	67
BP	GO:0003012	muscle system process	71/906	453/18862	7.33e-19	1.43e-16	1.03e-16	SYNM/P2RX1/HSPB6/GNAO1/MYLK/SORBS1/LMOD1/VIM/CNN1/ANXA6/CASQ2/CALD1/CACNA1C/TPM1/ACTG2/AKAP6/SGCA/MYH11/MYL9/PRKG1/PLN/SCN1B/PPP1R12B/ACTC1/LMCD1/SSTR2/TPM2/PI16/FLNA/TMOD1/KCNMA1/DES/FBXO32/BIN1/ACTA2/PDE4B/TACR2/ANK2/GATA5/ATP1A2/CHRM2/RGS2/MYOM1/SPHK1/	71
BP	GO:1903039	positive regulation of leukocyte cell-cell adhesion	48/906	234/18862	7.31e-18	1.37e-15	9.86e-16	CD209/NCKAP1L/CR1/SIRPA/CD70/CORO1A/SASH3/IL7R/LILRB2/ITGB2/VNN1/RHOH/AIF1/IL2RA/IL27RA/PTPN22/RASAL3/NLRP3/CD4/TNFSF13B/HAVCR2/CD28/EGR3/CAV1/VCAM1/GLI2/ITGA4/PDCD1LG2/CCL19/SHH/RUNX3/EBI3/HLA-DMB/ICAM1/IL6/CD86/CD27/IHH/CD3E/IL12RB1/CD6/HLA-DPB1/CCL2/PD	48
BP	GO:0050870	positive regulation of T cell activation	45/906	212/18862	2e-17	3.61e-15	2.59e-15	CD209/NCKAP1L/CR1/SIRPA/CD70/CORO1A/SASH3/IL7R/LILRB2/VNN1/RHOH/AIF1/IL2RA/IL27RA/PTPN22/RASAL3/NLRP3/CD4/TNFSF13B/HAVCR2/CD28/EGR3/CAV1/VCAM1/GLI2/PDCD1LG2/CCL19/SHH/RUNX3/EBI3/HLA-DMB/IL6/CD86/CD27/IHH/CD3E/IL12RB1/CD6/HLA-DPB1/CCL2/PDCD1/IGF1/ICOS/CCL5	45
BP	GO:0071674	mononuclear cell migration	42/906	190/18862	5.03e-17	8.77e-15	6.3e-15	CSF1R/CMKLR1/SIRPA/CXCL12/MYO1G/PIK3CD/C3AR1/AIF1/SLIT2/CSF1/IL27RA/CXCL11/SLAMF8/ITGAL/C5AR1/ITGA4/CXCR4/CCL19/GPR183/THBS1/CCL13/CXCL13/PIK3CG/SPN/ICAM1/IL6/CXCL10/CCR1/CCR5/RARRES2/CCL4/SAA1/CXCR3/CCL2/CCL3/GREM1/CCL8/CCL5/CCL18/FPR2/CCL21/S100A7	42
BP	GO:0050867	positive regulation of cell activation	64/906	412/18862	6.56e-17	1.1e-14	7.93e-15	CD209/NCKAP1L/CR1/SIRPA/CD70/BTK/AXL/CORO1A/SASH3/IL7R/LILRB2/ITGB2/VNN1/LILRA5/CD177/ITGAM/RHOH/TYROBP/AIF1/IL2RA/PDGFRB/TOX/PLEK/IL27RA/PTPN22/RASAL3/NLRP3/CD4/TNFSF13B/HAVCR2/CD28/LRRK2/EGR3/CAV1/VCAM1/GLI2/PDCD1LG2/CCL19/GPR183/THBS1/SHH/RUNX3/EBI3/HL	64
BP	GO:0042129	regulation of T cell proliferation	39/906	168/18862	1.14e-16	1.85e-14	1.33e-14	CD209/NCKAP1L/CR1/CD70/VSIG4/CORO1A/SASH3/LILRB2/AIF1/IL2RA/IL27RA/PTPN22/RASAL3/CD4/TNFSF13B/HAVCR2/CD28/LRRC32/VCAM1/TNFSF8/PDCD1LG2/CCL19/SHH/EBI3/SPN/HLA-DMB/IL6/CD86/IHH/CD3E/IL12RB1/CD6/HLA-DPB1/IGF1/CCL5/IDO1/PLA2G2D/FOXJ1/SCGB1A1	39
BP	GO:1990266	neutrophil migration	33/906	123/18862	2.63e-16	4.14e-14	2.98e-14	NCKAP1L/JAM3/PIK3CD/PDE4B/ITGB2/CD177/C3AR1/THBS4/RHOH/SLIT2/MPP1/FCER1G/CXCL11/SLAMF8/C5AR1/CCL19/CCL13/CXCL9/CXCL13/PIK3CG/CXCL10/CSF3R/CCL4/SAA1/CCL2/CCL3/CCL8/CCL5/LBP/CCL18/CXCL5/DPEP1/CCL21	33
BP	GO:0022409	positive regulation of cell-cell adhesion	50/906	276/18862	3.31e-16	5.04e-14	3.62e-14	CD209/NCKAP1L/CR1/SIRPA/CD70/CORO1A/SASH3/IL7R/LILRB2/ITGB2/VNN1/RHOH/AIF1/IL2RA/IL27RA/PTPN22/RASAL3/NLRP3/CD4/TNFSF13B/HAVCR2/CD28/EGR3/CAV1/VCAM1/GLI2/ITGA4/PDCD1LG2/CCL19/SHH/RUNX3/CXCL13/EBI3/HLA-DMB/ICAM1/IL6/CD86/PDPN/CD27/IHH/CD3E/IL12RB1/CD6/HLA-	50
BP	GO:0050866	negative regulation of cell activation	42/906	200/18862	3.57e-16	5.18e-14	3.72e-14	CR1/FGL2/PRKG1/BTK/VSIG4/SYT11/AXL/CD84/MNDA/LILRB2/EMILIN1/C1QTNF1/TYROBP/IL2RA/TBC1D10C/TNFAIP8L2/PTPN22/HAVCR2/CD300A/LRRC32/LAG3/PDCD1LG2/SFRP1/BLK/LAPTM5/SHH/SAMSN1/LST1/RUNX3/CST7/SPN/SERPINE2/CD86/LRFN5/CD300LF/IHH/FCGR2B/IDO1/LAX1/PLA2G2D/FOXJ1/SC	42
BP	GO:0010959	regulation of metal ion transport	47/906	247/18862	3.61e-16	5.18e-14	3.72e-14	P2RX1/GNAO1/MYLK/CASQ2/CACNA1C/JPH2/AKAP6/PLN/CXCL12/CORO1A/CD84/BIN1/IL16/PDE4B/LILRB2/ANK2/GEM/LILRA5/ATP1A2/CD33/PDGFRB/P2RX7/CXCL11/CD4/TRPV2/CAV1/DMD/CXCR4/CXCL9/PIK3CG/RRAD/ICAM1/CXCL10/RYR2/CCR1/ADRA2A/CD19/CCL4/CCL2/CCL3/BDKRB1/KCNH2/CCL5/RGS4/PLP	47
BP	GO:0051924	regulation of calcium ion transport	46/906	238/18862	4.01e-16	5.59e-14	4.02e-14	P2RX1/GNAO1/MYLK/CASQ2/CACNA1C/JPH2/AKAP6/PLN/CXCL12/CORO1A/CD84/BIN1/IL16/PDE4B/LILRB2/ANK2/GEM/LILRA5/ATP1A2/CD33/PDGFRB/P2RX7/CXCL11/CD4/TRPV2/CAV1/DMD/CXCR4/CXCL9/PIK3CG/RRAD/ICAM1/CXCL10/RYR2/CCR1/ADRA2A/CD19/CCL4/CCL2/CCL3/BDKRB1/CCL5/RGS4/PLP1/DRD1	46
BP	GO:0030593	neutrophil chemotaxis	30/906	103/18862	5.09e-16	6.9e-14	4.96e-14	NCKAP1L/JAM3/PIK3CD/PDE4B/ITGB2/C3AR1/THBS4/SLIT2/MPP1/FCER1G/CXCL11/C5AR1/CCL19/CCL13/CXCL9/CXCL13/PIK3CG/CXCL10/CSF3R/CCL4/SAA1/CCL2/CCL3/CCL8/CCL5/LBP/CCL18/CXCL5/DPEP1/CCL21	30
BP	GO:0042098	T cell proliferation	41/906	195/18862	7.71e-16	1.02e-13	7.3e-14	CD209/NCKAP1L/CR1/DOCK2/CD70/VSIG4/CORO1A/SASH3/LILRB2/AIF1/IL2RA/IL27RA/PTPN22/RASAL3/CD4/TNFSF13B/HAVCR2/CD28/LRRC32/VCAM1/TNFSF8/PDCD1LG2/CCL19/SHH/EBI3/PIK3CG/SPN/HLA-DMB/IL6/CD86/IHH/CD3E/IL12RB1/CD6/HLA-DPB1/IGF1/CCL5/IDO1/PLA2G2D/FOXJ1/SCGB1A1	41
BP	GO:0002237	response to molecule of bacterial origin	56/906	346/18862	9.74e-16	1.23e-13	8.84e-14	VIM/SIRPA/IRF8/SMAD6/MRC1/AXL/IL10RA/CD14/LTF/PDE4B/LILRB2/SSC5D/CD180/PTGFR/CXCL11/CTSG/LY86/UGT1A1/PTPN22/NLRP3/HAVCR2/DCN/C5AR1/VCAM1/PDCD1LG2/LY96/TLR1/CXCL9/CXCL13/ICAM1/IL24/IL6/CXCL10/STAP1/CD86/TNIP3/CCR5/CD6/FCGR2B/FMO1/CCL2/CCL3/BDKRB1/CSF3/REN/	56
BP	GO:0002696	positive regulation of leukocyte activation	61/906	401/18862	9.84e-16	1.23e-13	8.84e-14	CD209/NCKAP1L/CR1/SIRPA/CD70/BTK/AXL/CORO1A/SASH3/IL7R/LILRB2/ITGB2/VNN1/CD177/ITGAM/RHOH/TYROBP/AIF1/IL2RA/TOX/IL27RA/PTPN22/RASAL3/NLRP3/CD4/TNFSF13B/HAVCR2/CD28/LRRK2/EGR3/CAV1/VCAM1/GLI2/PDCD1LG2/CCL19/GPR183/THBS1/SHH/RUNX3/EBI3/HLA-DMB/IL6/STAP1/CD8	61
BP	GO:0042102	positive regulation of T cell proliferation	29/906	99/18862	1.33e-15	1.62e-13	1.16e-13	CD209/NCKAP1L/CD70/CORO1A/SASH3/LILRB2/AIF1/IL2RA/IL27RA/PTPN22/RASAL3/CD4/TNFSF13B/HAVCR2/CD28/VCAM1/PDCD1LG2/CCL19/SHH/EBI3/HLA-DMB/IL6/CD86/CD3E/IL12RB1/CD6/HLA-DPB1/IGF1/CCL5	29
BP	GO:1902105	regulation of leukocyte differentiation	49/906	279/18862	2.37e-15	2.81e-13	2.02e-13	NCKAP1L/CR1/FGL2/C1QC/BTK/FBN1/CYP26B1/AXL/SASH3/MAFB/LTF/IL7R/LILRB2/VNN1/NFAM1/RHOH/TYROBP/LILRB3/CSF1/IL2RA/EVI2B/TOX/ROR2/NLRP3/CD4/CD28/SLAMF8/EGR3/GLI2/LAG3/SFRP1/CCL19/SHH/RUNX3/CD86/CD27/CCR1/IHH/GPR68/IL12RB1/FCGR2B/LRRC17/CCL3/CD2/IRF4/TESC/ADIP	49
BP	GO:0001819	positive regulation of cytokine production	63/906	437/18862	4.45e-15	5.17e-13	3.72e-13	CSF1R/IRF8/POU2F2/SASH3/MNDA/CD14/IL16/PDE4B/LILRB2/LILRA5/NFAM1/C3AR1/TYROBP/AIF1/P2RX7/IL27RA/FCER1G/PTPN22/NLRP3/CD4/HAVCR2/CD28/TLR8/SPHK1/C5AR1/LY96/FCN1/CCL19/PYHIN1/THBS1/TLR1/LAPTM5/EBI3/SPN/SLAMF6/IL6/LY9/CD86/HGF/ADRA2A/CD3E/LPL/SULF1/TNFRSF8/IL	63
BP	GO:0032496	response to lipopolysaccharide	53/906	326/18862	4.82e-15	5.46e-13	3.93e-13	VIM/SIRPA/IRF8/SMAD6/MRC1/AXL/IL10RA/CD14/LTF/PDE4B/LILRB2/CD180/PTGFR/CXCL11/CTSG/LY86/UGT1A1/PTPN22/NLRP3/HAVCR2/DCN/C5AR1/VCAM1/PDCD1LG2/LY96/CXCL9/CXCL13/ICAM1/IL24/IL6/CXCL10/STAP1/CD86/TNIP3/CCR5/CD6/FMO1/CCL2/CCL3/BDKRB1/CSF3/REN/CCL5/IDO1/LBP/CXCL	53
BP	GO:0002695	negative regulation of leukocyte activation	38/906	182/18862	1.13e-14	1.25e-12	8.99e-13	CR1/FGL2/BTK/VSIG4/SYT11/AXL/CD84/MNDA/LILRB2/TYROBP/IL2RA/TBC1D10C/TNFAIP8L2/PTPN22/HAVCR2/CD300A/LRRC32/LAG3/PDCD1LG2/SFRP1/BLK/LAPTM5/SHH/SAMSN1/LST1/RUNX3/CST7/SPN/CD86/LRFN5/CD300LF/IHH/FCGR2B/IDO1/LAX1/PLA2G2D/FOXJ1/SCGB1A1	38
BP	GO:0050921	positive regulation of chemotaxis	33/906	139/18862	1.29e-14	1.4e-12	1.01e-12	NCKAP1L/FGF2/CSF1R/CMKLR1/CXCL12/IL16/C3AR1/THBS4/AIF1/SLIT2/CSF1/PDGFRB/SMOC2/C5AR1/CXCR4/CCL19/THBS1/CXCL13/IL6/CXCL10/CCR1/RARRES2/CCL4/CCL3/SCG2/CCL5/LBP/CCR4/NTRK3/F3/FPR2/CCL21/S100A7	33
BP	GO:0042119	neutrophil activation	67/906	500/18862	2.24e-14	2.38e-12	1.71e-12	P2RX1/NCKAP1L/ATP8B4/CR1/DOCK2/SIRPA/FGL2/CYBB/CD53/LAIR1/ANPEP/OLR1/KRT1/MNDA/CD14/LTF/ITGAX/CRISPLD2/LILRB2/ITGB2/VNN1/FCGR2A/CD177/NFAM1/C3AR1/ITGAM/TYROBP/LILRB3/FPR1/CD33/BIN2/OSCAR/GLIPR1/ARHGAP9/FCER1G/TBC1D10C/CTSG/TIMP2/MMP25/IQGAP2/SIGLEC9/CD300	67
BP	GO:0050920	regulation of chemotaxis	42/906	224/18862	2.35e-14	2.44e-12	1.75e-12	NCKAP1L/FGF2/CSF1R/CMKLR1/JAM3/CXCL12/IL16/C3AR1/THBS4/AIF1/SLIT2/CSF1/MPP1/PDGFRB/SMOC2/SLAMF8/C5AR1/CXCR4/CCL19/GPR183/THBS1/CXCL13/IL6/CXCL10/STAP1/CCR1/RARRES2/CCL4/CCL2/CCL3/SCG2/SEMA6A/PLXNA4/GREM1/CCL5/LBP/CCR4/NTRK3/F3/FPR2/CCL21/S100A7	42
BP	GO:0002685	regulation of leukocyte migration	40/906	205/18862	2.47e-14	2.51e-12	1.8e-12	NCKAP1L/CSF1R/CMKLR1/JAM3/CXCL12/EMILIN1/C3AR1/THBS4/RHOH/AIF1/SLIT2/CSF1/MPP1/IL27RA/SLAMF8/CD300A/C5AR1/ITGA4/CCL19/THBS1/CXCL13/SPN/ICAM1/IL6/CXCL10/STAP1/CCR1/RARRES2/CCL4/CXCR3/CCL2/CCL3/BDKRB1/GREM1/CCL8/CCL5/LBP/FPR2/CCL21/S100A7	40
BP	GO:0002688	regulation of leukocyte chemotaxis	30/906	119/18862	3.72e-14	3.7e-12	2.66e-12	NCKAP1L/CSF1R/CMKLR1/JAM3/CXCL12/C3AR1/THBS4/AIF1/SLIT2/CSF1/MPP1/SLAMF8/C5AR1/CCL19/THBS1/CXCL13/IL6/CXCL10/STAP1/CCR1/RARRES2/CCL4/CCL2/CCL3/GREM1/CCL5/LBP/FPR2/CCL21/S100A7	30
BP	GO:0032946	positive regulation of mononuclear cell proliferation	32/906	136/18862	4.27e-14	4.16e-12	2.99e-12	CD209/NCKAP1L/CD70/CORO1A/SASH3/LILRB2/AIF1/CSF1/IL2RA/IL27RA/PTPN22/RASAL3/CD4/TNFSF13B/HAVCR2/CD28/VCAM1/PDCD1LG2/CCL19/GPR183/SHH/EBI3/HLA-DMB/IL6/CD86/CD3E/IL12RB1/CD6/HLA-DPB1/IGF1/CCL5/CD38	32
BP	GO:0071219	cellular response to molecule of bacterial origin	40/906	209/18862	4.83e-14	4.62e-12	3.32e-12	VIM/SIRPA/IRF8/MRC1/AXL/CD14/LTF/PDE4B/LILRB2/CD180/CXCL11/CTSG/LY86/PTPN22/NLRP3/HAVCR2/PDCD1LG2/LY96/TLR1/CXCL9/CXCL13/ICAM1/IL24/IL6/CXCL10/STAP1/CD86/TNIP3/CCR5/CD6/FCGR2B/CCL2/CCL3/CSF3/CCL5/LBP/CXCL5/CD36/ANKRD1/NLRP7	40
BP	GO:0043312	neutrophil degranulation	65/906	485/18862	5.53e-14	5.19e-12	3.73e-12	P2RX1/NCKAP1L/ATP8B4/CR1/DOCK2/SIRPA/FGL2/CYBB/CD53/LAIR1/ANPEP/OLR1/KRT1/MNDA/CD14/LTF/ITGAX/CRISPLD2/LILRB2/ITGB2/VNN1/FCGR2A/CD177/NFAM1/C3AR1/ITGAM/TYROBP/LILRB3/FPR1/CD33/BIN2/OSCAR/GLIPR1/ARHGAP9/FCER1G/TBC1D10C/CTSG/TIMP2/MMP25/IQGAP2/SIGLEC9/CD300	65
BP	GO:0002446	neutrophil mediated immunity	66/906	499/18862	6.62e-14	6.09e-12	4.38e-12	P2RX1/NCKAP1L/ATP8B4/CR1/DOCK2/SIRPA/FGL2/CYBB/CD53/LAIR1/ANPEP/OLR1/KRT1/MNDA/CD14/LTF/ITGAX/CRISPLD2/LILRB2/ITGB2/VNN1/FCGR2A/CD177/NFAM1/C3AR1/ITGAM/TYROBP/LILRB3/FPR1/CD33/BIN2/OSCAR/GLIPR1/ARHGAP9/FCER1G/TBC1D10C/CTSG/TIMP2/MMP25/IQGAP2/SIGLEC9/CD300	66
BP	GO:0002283	neutrophil activation involved in immune response	65/906	488/18862	7.41e-14	6.69e-12	4.81e-12	P2RX1/NCKAP1L/ATP8B4/CR1/DOCK2/SIRPA/FGL2/CYBB/CD53/LAIR1/ANPEP/OLR1/KRT1/MNDA/CD14/LTF/ITGAX/CRISPLD2/LILRB2/ITGB2/VNN1/FCGR2A/CD177/NFAM1/C3AR1/ITGAM/TYROBP/LILRB3/FPR1/CD33/BIN2/OSCAR/GLIPR1/ARHGAP9/FCER1G/TBC1D10C/CTSG/TIMP2/MMP25/IQGAP2/SIGLEC9/CD300	65
BP	GO:0070665	positive regulation of leukocyte proliferation	33/906	148/18862	8.89e-14	7.89e-12	5.67e-12	CD209/NCKAP1L/CSF1R/CD70/CORO1A/SASH3/LILRB2/AIF1/CSF1/IL2RA/IL27RA/PTPN22/RASAL3/CD4/TNFSF13B/HAVCR2/CD28/VCAM1/PDCD1LG2/CCL19/GPR183/SHH/EBI3/HLA-DMB/IL6/CD86/CD3E/IL12RB1/CD6/HLA-DPB1/IGF1/CCL5/CD38	33
BP	GO:0007204	positive regulation of cytosolic calcium ion concentration	49/906	310/18862	1.6e-13	1.38e-11	9.9e-12	FGF2/CASQ2/CMKLR1/CACNA1C/JPH2/AKAP6/PLN/CORO1A/ANK2/RASA3/C3AR1/C1QTNF1/ATP1A2/FPR1/PTGFR/GPR65/P2RX7/CXCL11/CD52/CD4/MS4A1/C5AR1/TRPV2/CAV1/DMD/CXCR4/CCL19/CXCL9/CXCL13/PIK3CG/CXCL10/RYR2/PTGER3/CCR1/CD19/CCR5/FPR3/SAA1/CXCR3/TGM2/CCL3/F2RL2/BDKRB1/CCR4	49
BP	GO:0071222	cellular response to lipopolysaccharide	38/906	197/18862	1.61e-13	1.38e-11	9.9e-12	VIM/SIRPA/IRF8/MRC1/AXL/CD14/LTF/PDE4B/LILRB2/CD180/CXCL11/CTSG/LY86/PTPN22/NLRP3/HAVCR2/PDCD1LG2/LY96/CXCL9/CXCL13/ICAM1/IL24/IL6/CXCL10/STAP1/CD86/TNIP3/CCR5/CD6/CCL2/CCL3/CSF3/CCL5/LBP/CXCL5/CD36/ANKRD1/NLRP7	38
BP	GO:0050671	positive regulation of lymphocyte proliferation	31/906	135/18862	2.16e-13	1.82e-11	1.31e-11	CD209/NCKAP1L/CD70/CORO1A/SASH3/LILRB2/AIF1/IL2RA/IL27RA/PTPN22/RASAL3/CD4/TNFSF13B/HAVCR2/CD28/VCAM1/PDCD1LG2/CCL19/GPR183/SHH/EBI3/HLA-DMB/IL6/CD86/CD3E/IL12RB1/CD6/HLA-DPB1/IGF1/CCL5/CD38	31
BP	GO:0051250	negative regulation of lymphocyte activation	33/906	153/18862	2.42e-13	2e-11	1.44e-11	CR1/FGL2/BTK/VSIG4/AXL/MNDA/LILRB2/TYROBP/IL2RA/TBC1D10C/TNFAIP8L2/PTPN22/HAVCR2/CD300A/LRRC32/LAG3/PDCD1LG2/SFRP1/BLK/LAPTM5/SHH/SAMSN1/LST1/RUNX3/SPN/CD86/IHH/FCGR2B/IDO1/LAX1/PLA2G2D/FOXJ1/SCGB1A1	33
BP	GO:0071216	cellular response to biotic stimulus	41/906	233/18862	4.36e-13	3.54e-11	2.54e-11	VIM/SIRPA/IRF8/MRC1/BTK/AXL/CD14/LTF/PDE4B/LILRB2/CD180/CXCL11/CTSG/LY86/PTPN22/NLRP3/HAVCR2/PDCD1LG2/LY96/TLR1/CXCL9/CXCL13/ICAM1/IL24/IL6/CXCL10/STAP1/CD86/TNIP3/CCR5/CD6/FCGR2B/CCL2/CCL3/CSF3/CCL5/LBP/CXCL5/CD36/ANKRD1/NLRP7	41
BP	GO:0030217	T cell differentiation	42/906	246/18862	6.45e-13	5.13e-11	3.69e-11	NCKAP1L/CR1/DOCK2/FGL2/CYP26B1/SASH3/MAFB/PIK3CD/IL7R/LILRB2/VNN1/RHOH/IL2RA/TOX/FCER1G/PTPN22/NLRP3/CD4/CD28/EGR3/GLI2/TNFSF8/LAG3/CCL19/GPR183/SHH/RUNX3/ITK/SPN/SLAMF6/IL6/LY9/CD86/CD27/IHH/CD3E/IL12RB1/CD2/IRF4/CD8A/PLA2G2D/FOXJ1	42
BP	GO:0051480	regulation of cytosolic calcium ion concentration	51/906	344/18862	6.52e-13	5.13e-11	3.69e-11	P2RX1/FGF2/CASQ2/CMKLR1/CACNA1C/JPH2/AKAP6/PLN/CORO1A/ANK2/RASA3/C3AR1/C1QTNF1/ATP1A2/FPR1/PTGFR/GPR65/P2RX7/CXCL11/CD52/CD4/MS4A1/C5AR1/TRPV2/CAV1/DMD/CXCR4/CCL19/CXCL9/CXCL13/PIK3CG/CXCL10/RYR2/PTGER3/CCR1/CD19/CCR5/FPR3/SAA1/CXCR3/TGM2/CCL3/F2RL2/BDKRB	51
BP	GO:0006816	calcium ion transport	56/906	409/18862	1.35e-12	1.05e-10	7.52e-11	P2RX1/GNAO1/MYLK/FGF2/ANXA6/CASQ2/CACNA1C/JPH2/AKAP6/RAMP1/PLN/CXCL12/CORO1A/CD84/BIN1/IL16/PDE4B/LILRB2/ANK2/RASA3/GEM/LILRA5/ATP1A2/CD33/PDGFRB/P2RX7/CXCL11/CD4/MS4A1/TRPV2/CAV1/DMD/CXCR4/CCL19/CXCL9/PIK3CG/RRAD/ICAM1/CXCL10/RYR2/CCR1/ADRA2A/CD19/CCR5/C	56
BP	GO:0070664	negative regulation of leukocyte proliferation	24/906	88/18862	2.11e-12	1.61e-10	1.16e-10	CR1/BTK/VSIG4/MNDA/LILRB2/TYROBP/IL2RA/HAVCR2/CD300A/LRRC32/PDCD1LG2/BLK/SHH/LST1/SPN/CD86/IHH/FCGR2B/GREM1/CCL8/IDO1/PLA2G2D/FOXJ1/SCGB1A1	24
BP	GO:0051251	positive regulation of lymphocyte activation	51/906	356/18862	2.48e-12	1.86e-10	1.34e-10	CD209/NCKAP1L/CR1/SIRPA/CD70/BTK/AXL/CORO1A/SASH3/IL7R/LILRB2/VNN1/RHOH/TYROBP/AIF1/IL2RA/TOX/IL27RA/PTPN22/RASAL3/NLRP3/CD4/TNFSF13B/HAVCR2/CD28/EGR3/CAV1/VCAM1/GLI2/PDCD1LG2/CCL19/GPR183/SHH/RUNX3/EBI3/HLA-DMB/IL6/CD86/CD27/IHH/CD3E/IL12RB1/CD6/HLA-DPB1	51
BP	GO:0002687	positive regulation of leukocyte migration	29/906	133/18862	5.14e-12	3.8e-10	2.73e-10	NCKAP1L/CSF1R/CMKLR1/JAM3/CXCL12/C3AR1/THBS4/AIF1/CSF1/C5AR1/ITGA4/CCL19/THBS1/CXCL13/SPN/ICAM1/IL6/CXCL10/CCR1/RARRES2/CCL4/CCL3/BDKRB1/CCL8/CCL5/LBP/FPR2/CCL21/S100A7	29
BP	GO:0090257	regulation of muscle system process	40/906	243/18862	7.58e-12	5.52e-10	3.96e-10	P2RX1/HSPB6/CNN1/ANXA6/CASQ2/CACNA1C/TPM1/AKAP6/SGCA/MYL9/PRKG1/PLN/PPP1R12B/LMCD1/SSTR2/PI16/KCNMA1/FBXO32/BIN1/PDE4B/TACR2/ANK2/GATA5/ATP1A2/CHRM2/RGS2/SPHK1/GJA5/CAV1/DMD/PIK3CG/RYR2/ADRA2A/MYOCD/IGF1/IGFBP5/RGS4/CHGA/TNNC1/MYBPH	40
BP	GO:1903706	regulation of hemopoiesis	55/906	415/18862	8e-12	5.74e-10	4.12e-10	NCKAP1L/CR1/FGL2/MYL9/C1QC/BTK/FBN1/SPI1/CYP26B1/AXL/SASH3/MAFB/LTF/IL7R/LILRB2/VNN1/NFAM1/RHOH/TYROBP/LILRB3/CSF1/LOX/IL2RA/EVI2B/TOX/ROR2/NLRP3/CD4/CD28/SLAMF8/EGR3/GLI2/LAG3/SFRP1/CCL19/THBS1/SHH/RUNX3/CD86/CSF3R/CD27/CCR1/IHH/GPR68/IL12RB1/FCGR2B/LRRC	55
BP	GO:0055074	calcium ion homeostasis	58/906	454/18862	9.74e-12	6.89e-10	4.95e-10	P2RX1/FGF2/ANXA6/CASQ2/CMKLR1/CACNA1C/JPH2/FAM20A/AKAP6/PLN/CXCL12/CORO1A/ANK2/RASA3/C3AR1/C1QTNF1/ATP1A2/FPR1/PTGFR/GPR65/P2RX7/CXCL11/CD52/CD4/MS4A1/C5AR1/TRPV2/CAV1/DMD/CXCR4/CCL19/CCL13/CXCL9/CXCL13/PIK3CG/CXCL10/RYR2/PTGER3/CCR1/CD19/CCR5/FPR3/SAA1/C	58
BP	GO:0072678	T cell migration	20/906	66/18862	1.73e-11	1.21e-09	8.67e-10	CXCL12/MYO1G/PIK3CD/AIF1/IL27RA/CXCL11/ITGAL/ITGA4/GPR183/CXCL13/PIK3CG/SPN/ICAM1/CXCL10/CXCR3/CCL2/CCL3/CCL5/CCL21/S100A7	20
BP	GO:0050672	negative regulation of lymphocyte proliferation	22/906	81/18862	1.92e-11	1.32e-09	9.47e-10	CR1/BTK/VSIG4/MNDA/LILRB2/TYROBP/IL2RA/HAVCR2/CD300A/LRRC32/PDCD1LG2/BLK/SHH/LST1/SPN/CD86/IHH/FCGR2B/IDO1/PLA2G2D/FOXJ1/SCGB1A1	22
BP	GO:0001503	ossification	53/906	401/18862	2.15e-11	1.46e-09	1.05e-09	DDR2/FERMT2/SMAD6/COL6A1/DCHS1/TGFB3/RANBP3L/LTF/CHRDL2/MN1/ENPP1/CSF1/CHRD/LOX/SRGN/P2RX7/CHRDL1/ROR2/TNC/PKDCC/COL5A2/GLI2/CDH11/SFRP1/SHH/RUNX3/TMEM119/IL6/HGF/ITGA11/CCR1/IHH/CLEC3A/ASPN/VCAN/GPC3/COL11A1/FOXC2/CCL3/CTHRC1/IGF1/GREM1/COMP/IGFBP5/GDPD2	53
BP	GO:0032945	negative regulation of mononuclear cell proliferation	22/906	82/18862	2.5e-11	1.67e-09	1.2e-09	CR1/BTK/VSIG4/MNDA/LILRB2/TYROBP/IL2RA/HAVCR2/CD300A/LRRC32/PDCD1LG2/BLK/SHH/LST1/SPN/CD86/IHH/FCGR2B/IDO1/PLA2G2D/FOXJ1/SCGB1A1	22
BP	GO:0006937	regulation of muscle contraction	31/906	161/18862	2.93e-11	1.9e-09	1.36e-09	P2RX1/HSPB6/CNN1/ANXA6/CASQ2/CACNA1C/TPM1/MYL9/PRKG1/PLN/PPP1R12B/SSTR2/KCNMA1/BIN1/PDE4B/TACR2/ANK2/ATP1A2/CHRM2/RGS2/SPHK1/GJA5/CAV1/DMD/PIK3CG/RYR2/ADRA2A/MYOCD/CHGA/TNNC1/MYBPH	31
BP	GO:0006959	humoral immune response	51/906	380/18862	2.94e-11	1.9e-09	1.36e-09	CR1/POU2F2/C1QC/VSIG4/C1QB/C1QA/KRT1/LTF/C1R/RNASE6/C3AR1/FCER2/C1S/CXCL11/CTSG/MFAP4/A2M/CD28/CR2/MS4A1/C5AR1/FCN1/GPR183/CCL13/CXCL9/CXCL13/PAX5/EBI3/IL6/CXCL10/ITLN1/CD19/RARRES2/C7/POU2AF1/FCGR2B/CCL2/PDCD1/SH2D1A/KLK7/KLK5/HLA-DQB1/VTN/LYZ/CHGA/GNLY/	51
BP	GO:0030199	collagen fibril organization	18/906	54/18862	2.96e-11	1.9e-09	1.36e-09	DDR2/EMILIN1/LOX/COL14A1/COL5A3/COL5A1/AEBP1/COL5A2/ADAMTS2/DPT/ADAMTS14/FMOD/COL11A1/FOXC2/GREM1/COMP/SFRP2/COL2A1	18
BP	GO:0006874	cellular calcium ion homeostasis	56/906	442/18862	3.11e-11	1.97e-09	1.42e-09	P2RX1/FGF2/ANXA6/CASQ2/CMKLR1/CACNA1C/JPH2/AKAP6/PLN/CXCL12/CORO1A/ANK2/RASA3/C3AR1/C1QTNF1/ATP1A2/FPR1/PTGFR/GPR65/P2RX7/CXCL11/CD52/CD4/MS4A1/C5AR1/TRPV2/CAV1/DMD/CXCR4/CCL19/CCL13/CXCL9/CXCL13/PIK3CG/CXCL10/RYR2/PTGER3/CCR1/CD19/CCR5/FPR3/SAA1/CXCR3/TG	56
BP	GO:0002690	positive regulation of leukocyte chemotaxis	23/906	91/18862	3.37e-11	2.11e-09	1.51e-09	NCKAP1L/CSF1R/CMKLR1/CXCL12/C3AR1/THBS4/AIF1/CSF1/C5AR1/CCL19/THBS1/CXCL13/IL6/CXCL10/CCR1/RARRES2/CCL4/CCL3/CCL5/LBP/FPR2/CCL21/S100A7	23
BP	GO:0072676	lymphocyte migration	26/906	118/18862	5.05e-11	3.08e-09	2.22e-09	CXCL12/MYO1G/PIK3CD/AIF1/IL27RA/CXCL11/ITGAL/ITGA4/CCL19/GPR183/CCL13/CXCL13/PIK3CG/SPN/ICAM1/CXCL10/CCL4/SAA1/CXCR3/CCL2/CCL3/CCL8/CCL5/CCL18/CCL21/S100A7	26
BP	GO:0071622	regulation of granulocyte chemotaxis	17/906	49/18862	5.06e-11	3.08e-09	2.22e-09	NCKAP1L/CSF1R/CMKLR1/JAM3/C3AR1/THBS4/SLIT2/CSF1/MPP1/C5AR1/CCL19/THBS1/RARRES2/CCL5/LBP/CCL21/S100A7	17
BP	GO:0030001	metal ion transport	59/906	486/18862	5.24e-11	3.16e-09	2.27e-09	P2RX1/GNAO1/MYLK/FGF2/ANXA6/CASQ2/CACNA1C/JPH2/AKAP6/RAMP1/PLN/CXCL12/CORO1A/CD84/BIN1/IL16/PDE4B/LILRB2/ANK2/RASA3/GEM/LILRA5/ATP1A2/CD33/PDGFRB/P2RX7/CXCL11/CD4/MS4A1/TRPV2/KCNE4/CAV1/DMD/CXCR4/CCL19/CXCL9/PIK3CG/RRAD/ICAM1/CXCL10/RYR2/CCR1/ADRA2A/CD19/	59
BP	GO:0072507	divalent inorganic cation homeostasis	60/906	499/18862	5.31e-11	3.16e-09	2.27e-09	P2RX1/FGF2/ANXA6/CASQ2/CMKLR1/CACNA1C/JPH2/FAM20A/AKAP6/PLN/CXCL12/CORO1A/ANK2/RASA3/C3AR1/C1QTNF1/ATP1A2/FPR1/PTGFR/GPR65/P2RX7/CXCL11/CD52/CD4/MS4A1/C5AR1/TRPV2/CAV1/DMD/CXCR4/CCL19/CCL13/CXCL9/CXCL13/PIK3CG/CXCL10/RYR2/PTGER3/CCR1/CD19/CCR5/FPR3/SAA1/C	60
BP	GO:0007517	muscle organ development	45/906	317/18862	6.71e-11	3.94e-09	2.83e-09	CFL2/FHL1/MYLK/ITGA7/ADARB1/TPM1/JPH2/POPDC2/SGCA/ACTC1/CYP26B1/TAGLN/ASB2/HLF/SPEG/LOX/RBM24/COL6A3/MYOM1/SGCD/DCN/CRYAB/EGR3/CAV1/MEOX2/DMD/SHH/PAX5/CXCL10/ELN/RYR2/ITGA11/FOXH1/MYOCD/MKX/HDAC9/COL11A1/FOXC2/IGF1/NRG1/MSC/ANKRD1/SHOX2/TNNC1/NOG	45
BP	GO:0071675	regulation of mononuclear cell migration	25/906	111/18862	7.16e-11	4.16e-09	2.99e-09	CSF1R/CMKLR1/CXCL12/C3AR1/AIF1/SLIT2/CSF1/IL27RA/SLAMF8/C5AR1/ITGA4/THBS1/CXCL13/SPN/CXCL10/CCR1/RARRES2/CCL4/CCL2/CCL3/GREM1/CCL5/FPR2/CCL21/S100A7	25
BP	GO:0002697	regulation of immune effector process	57/906	465/18862	7.68e-11	4.41e-09	3.17e-09	CR1/FGL2/C1QC/BTK/WAS/VSIG4/C1QB/C1QA/SASH3/CD84/TGFB3/C1R/IL7R/ITGB2/CD177/C3AR1/ITGAM/TYROBP/FCER2/C1S/IL2RA/CD22/IL27RA/PTPN22/NLRP3/A2M/HAVCR2/CD28/SLAMF8/CD300A/HTRA1/CR2/C5AR1/PLA2G5/LAG3/CCL19/BLK/LAPTM5/HLA-DMB/ICAM1/SLAMF6/IL6/STAP1/CD86/CD19/C7/	57
BP	GO:0050727	regulation of inflammatory response	49/906	366/18862	7.89e-11	4.47e-09	3.21e-09	SIRPA/SIGLEC10/BTK/SYT11/AOAH/KRT1/IL16/LILRA5/PIK3AP1/IL2RA/TNFAIP8L2/NLRP3/CD28/SLAMF8/LRRK2/SPHK1/MMP3/TNFAIP6/OSMR/ADAMTS12/CST7/PIK3CG/MEFV/IL6/STAP1/LRFN5/PTGIS/PTGER3/HGF/LPL/SERPINF1/FCGR2B/SAA1/TLR10/TGM2/CCL3/IGF1/BIRC3/CCL5/IDO1/LBP/FPR2/IL1RL1	49
BP	GO:0072503	cellular divalent inorganic cation homeostasis	58/906	480/18862	9.24e-11	5.18e-09	3.72e-09	P2RX1/FGF2/ANXA6/CASQ2/CMKLR1/CACNA1C/JPH2/AKAP6/PLN/CXCL12/CORO1A/ANK2/RASA3/C3AR1/C1QTNF1/ATP1A2/FPR1/PTGFR/GPR65/P2RX7/CXCL11/CD52/CD4/MS4A1/C5AR1/TRPV2/CAV1/DMD/CXCR4/CCL19/CCL13/CXCL9/CXCL13/PIK3CG/CXCL10/RYR2/PTGER3/CCR1/CD19/CCR5/FPR3/SAA1/CXCR3/TG	58
BP	GO:0033627	cell adhesion mediated by integrin	20/906	72/18862	1.01e-10	5.6e-09	4.03e-09	NCKAP1L/ITGA5/FERMT3/JAM3/FBN1/ITGB2/COL16A1/ITGB3/ITGA4/CXCL13/PIK3CG/ICAM1/ITGA11/CD3E/FOXC2/CCL5/SFRP2/VTN/TESC/CCL21	20
BP	GO:0070098	chemokine-mediated signaling pathway	22/906	88/18862	1.14e-10	6.22e-09	4.47e-09	CMKLR1/CXCL12/SLIT2/CXCL11/CXCR4/CCL19/CCL13/CXCL9/CXCL13/CXCL10/CCR1/CCR5/CCL4/CXCR3/CCL2/CCL3/CCL8/CCL5/CCR4/CCL18/CXCL5/CCL21	22
BP	GO:1990868	response to chemokine	23/906	97/18862	1.37e-10	7.32e-09	5.26e-09	CMKLR1/CXCL12/SLIT2/LOX/CXCL11/CXCR4/CCL19/CCL13/CXCL9/CXCL13/CXCL10/CCR1/CCR5/CCL4/CXCR3/CCL2/CCL3/CCL8/CCL5/CCR4/CCL18/CXCL5/CCL21	23
BP	GO:1990869	cellular response to chemokine	23/906	97/18862	1.37e-10	7.32e-09	5.26e-09	CMKLR1/CXCL12/SLIT2/LOX/CXCL11/CXCR4/CCL19/CCL13/CXCL9/CXCL13/CXCL10/CCR1/CCR5/CCL4/CXCR3/CCL2/CCL3/CCL8/CCL5/CCR4/CCL18/CXCL5/CCL21	23
BP	GO:1902107	positive regulation of leukocyte differentiation	29/906	154/18862	2.22e-10	1.17e-08	8.38e-09	NCKAP1L/CR1/BTK/AXL/SASH3/IL7R/LILRB2/VNN1/RHOH/TYROBP/CSF1/IL2RA/EVI2B/TOX/ROR2/NLRP3/CD4/EGR3/GLI2/CCL19/SHH/RUNX3/CD86/CD27/CCR1/IHH/GPR68/IL12RB1/TESC	29
BP	GO:1903708	positive regulation of hemopoiesis	29/906	154/18862	2.22e-10	1.17e-08	8.38e-09	NCKAP1L/CR1/BTK/AXL/SASH3/IL7R/LILRB2/VNN1/RHOH/TYROBP/CSF1/IL2RA/EVI2B/TOX/ROR2/NLRP3/CD4/EGR3/GLI2/CCL19/SHH/RUNX3/CD86/CD27/CCR1/IHH/GPR68/IL12RB1/TESC	29
BP	GO:0001774	microglial cell activation	16/906	47/18862	2.6e-10	1.35e-08	9.7e-09	SYT11/C1QA/ITGB2/ITGAM/TYROBP/AIF1/TLR8/LRRK2/SPHK1/C5AR1/TLR1/CST7/IL6/STAP1/CCL3/FPR2	16
BP	GO:0002548	monocyte chemotaxis	19/906	68/18862	2.66e-10	1.35e-08	9.7e-09	CXCL12/AIF1/SLIT2/SLAMF8/CCL19/CCL13/IL6/CXCL10/CCR1/CCL4/CCL2/CCL3/GREM1/CCL8/CCL5/CCL18/FPR2/CCL21/S100A7	19
BP	GO:0045619	regulation of lymphocyte differentiation	31/906	175/18862	2.66e-10	1.35e-08	9.7e-09	NCKAP1L/CR1/FGL2/BTK/CYP26B1/AXL/SASH3/IL7R/LILRB2/VNN1/NFAM1/RHOH/IL2RA/TOX/NLRP3/CD28/SLAMF8/EGR3/GLI2/LAG3/SFRP1/CCL19/SHH/RUNX3/CD86/CD27/IHH/IL12RB1/CD2/IRF4/FOXJ1	31
BP	GO:0002429	immune response-activating cell surface receptor signaling pathway	57/906	481/18862	2.87e-10	1.42e-08	1.02e-08	CD209/NCKAP1L/LAT2/CMKLR1/CR1/BTK/WAS/WIPF1/MYO1G/PIK3CD/MNDA/LCP2/PDE4B/FCGR2A/CLEC4A/NFAM1/C3AR1/FCGR3A/TYROBP/FPR1/CD22/FCER1G/FCGR1A/PTPN22/CD4/CD79B/CD28/CD300A/CR2/MS4A1/C5AR1/FCN1/BLK/LAPTM5/PAX5/ITK/HLA-DQA1/STAP1/KLHL6/CD19/MUC16/CD3E/FPR3/HLA-DP	57
BP	GO:0002757	immune response-activating signal transduction	57/906	481/18862	2.87e-10	1.42e-08	1.02e-08	CD209/NCKAP1L/LAT2/CMKLR1/CR1/BTK/WAS/WIPF1/MYO1G/PIK3CD/MNDA/LCP2/PDE4B/FCGR2A/CLEC4A/NFAM1/C3AR1/FCGR3A/TYROBP/FPR1/CD22/FCER1G/FCGR1A/PTPN22/CD4/CD79B/CD28/CD300A/CR2/MS4A1/C5AR1/FCN1/BLK/LAPTM5/PAX5/ITK/HLA-DQA1/STAP1/KLHL6/CD19/MUC16/CD3E/FPR3/HLA-DP	57
BP	GO:0051928	positive regulation of calcium ion transport	25/906	118/18862	2.89e-10	1.42e-08	1.02e-08	MYLK/JPH2/AKAP6/CXCL12/ANK2/LILRA5/PDGFRB/P2RX7/CXCL11/CD4/TRPV2/CAV1/CXCL9/CXCL10/RYR2/CCR1/CD19/CCL4/CCL2/CCL3/BDKRB1/CCL5/PLP1/DRD1/CRH	25
BP	GO:0019722	calcium-mediated signaling	33/906	198/18862	3.72e-10	1.81e-08	1.3e-08	LAT2/CASQ2/CMKLR1/CACNA1C/AKAP6/PLN/BTK/LMCD1/ANK2/NFATC1/ATP1A2/PTGFR/CD22/P2RX7/PLEK/TBC1D10C/CD4/LRRK2/SPHK1/VCAM1/DMD/CXCR4/RYR2/CCR1/CD3E/CCR5/CCL4/CXCR3/CCL3/IGF1/CCR4/FPR2/CHP2	33
BP	GO:0042116	macrophage activation	23/906	102/18862	4.01e-10	1.94e-08	1.39e-08	VSIG4/SYT11/C1QA/ITGB2/ITGAM/TYROBP/AIF1/HAVCR2/TLR8/LRRK2/SPHK1/C5AR1/THBS1/TLR1/CST7/IL6/STAP1/LRFN5/FCGR2B/CCL3/LBP/FPR2/IL1RL1	23
BP	GO:0046631	alpha-beta T cell activation	28/906	149/18862	4.78e-10	2.28e-08	1.64e-08	NCKAP1L/DOCK2/WDFY4/SASH3/CLEC4A/TOX/PTPN22/RASAL3/NLRP3/CD28/CD300A/TNFSF8/CCL19/GPR183/SHH/RUNX3/ITK/EBI3/SPN/SLAMF6/IL6/LY9/CD86/IHH/CD3E/IL12RB1/IRF4/PLA2G2D	28
BP	GO:0030048	actin filament-based movement	28/906	150/18862	5.61e-10	2.65e-08	1.91e-08	VIM/CACNA1C/TPM1/PLN/WAS/SCN1B/ACTC1/WIPF1/TPM2/FLNA/MYO1F/TMOD1/MYO1G/DES/BIN1/PDE4B/ANK2/ATP1A2/KCNE4/GJA5/CAV1/DMD/PDPN/RYR2/ACTN2/KCNH2/TNNC1/MYBPC1	28
BP	GO:0042113	B cell activation	44/906	326/18862	5.68e-10	2.66e-08	1.91e-08	NCKAP1L/LAT2/CR1/DOCK10/CD70/BTK/DOCK11/SASH3/PIK3CD/MNDA/IL7R/MFNG/CD180/NFAM1/TYROBP/CD22/IL27RA/TBC1D10C/CD79B/TNFSF13B/CD28/SLAMF8/CD300A/CR2/MS4A1/VCAM1/ITGA4/SFRP1/GPR183/ITM2A/BLK/LAPTM5/SAMSN1/IL6/CD86/CD27/CD19/POU2AF1/HDAC9/FCGR2B/CD79A/LAX1/CD3	44
BP	GO:0048247	lymphocyte chemotaxis	18/906	64/18862	6.97e-10	3.24e-08	2.33e-08	PIK3CD/CXCL11/CCL19/GPR183/CCL13/CXCL13/PIK3CG/CXCL10/CCL4/SAA1/CXCR3/CCL2/CCL3/CCL8/CCL5/CCL18/CCL21/S100A7	18
BP	GO:0007162	negative regulation of cell adhesion	41/906	295/18862	9.09e-10	4.18e-08	3.01e-08	CR1/FGL2/JAM3/PRKG1/PLXNC1/VSIG4/CXCL12/LILRB2/TGFBI/C1QTNF1/IL2RA/TNFAIP8L2/PTPN22/HAVCR2/CD300A/LRRC32/TNC/LAG3/PDCD1LG2/THBS1/LAPTM5/SHH/RUNX3/MYADM/SPN/ADAMDEC1/SERPINE2/CD86/IHH/FCGR2B/SEMA6A/PLXNA4/IDO1/FAM107A/LAX1/ADIPOQ/PLA2G2D/CCL21/POSTN/FOXJ1/	41
BP	GO:1903555	regulation of tumor necrosis factor superfamily cytokine production	29/906	164/18862	1.04e-09	4.76e-08	3.42e-08	SIRPA/SYT11/AXL/SASH3/CD14/LTF/LILRA5/CLEC4A/TYROBP/CD33/IL27RA/PTPN22/HAVCR2/LY96/CCL19/THBS1/TLR1/SPN/IL6/CD86/SLAMF1/LPL/TNFRSF8/CCL3/IGF1/CD2/LBP/ADIPOQ/CD36	29
BP	GO:0001501	skeletal system development	56/906	486/18862	1.18e-09	5.32e-08	3.82e-08	FGF2/ANXA6/CMKLR1/FBN1/CYP26B1/DCHS1/TGFB3/RANBP3L/LTF/CHRDL2/PRRX1/TGFBI/TYROBP/CHRD/LOX/ROR2/PKDCC/COL5A2/GLI2/CDH11/SFRP1/PRELP/SHH/ADAMTS12/ADAMTS4/BGN/RUNX3/TMEM119/PAX5/IHH/GPR68/CLEC3A/EFEMP1/SULF1/VCAN/CYTL1/LRRC17/COL11A1/FOXC2/IGF1/GREM1/COMP/SF	56
BP	GO:0060537	muscle tissue development	47/906	371/18862	1.24e-09	5.54e-08	3.98e-08	CFL2/MYLK/FGF2/TPM1/JPH2/POPDC2/AKAP6/MYH11/PLN/ACTC1/CYP26B1/PI16/ASB2/HLF/GATA5/LOX/RBM24/PDGFRB/RGS2/MYOM1/SGCD/DCN/CAV1/MEOX2/PGM5/ALPK2/SHH/PAX5/ELN/RYR2/IHH/FOXH1/ACTN2/MYOCD/HDAC9/COL11A1/FOXC2/IGF1/GREM1/IGFBP5/NRG1/MSC/RGS4/ANKRD1/SHOX2/TNNC1/NOG	47
BP	GO:0031589	cell-substrate adhesion	46/906	359/18862	1.29e-09	5.7e-08	4.1e-08	ITGA7/SORBS1/ITGA5/LYVE1/SIGLEC1/LIMS2/FERMT2/FERMT3/CCDC80/SMAD6/JAM3/AXL/FLNA/CORO1A/MYO1G/ITGB2/EMILIN1/COL16A1/CSF1/ITGB3/COL5A3/PARVG/ITGAL/FBLN5/VCAM1/ITGA4/SFRP1/THBS1/ADAMTS12/FN1/MYADM/FBLN2/PDPN/ITGA11/ACTN2/CD3E/VIT/GREM1/FAM107A/VTN/ONECUT2/CD	46
BP	GO:0050817	coagulation	45/906	347/18862	1.33e-09	5.82e-08	4.18e-08	P2RX1/F13A1/FERMT3/MYL9/PRKG1/DOCK11/WAS/AXL/FLNA/GNG2/KRT1/LCP2/CD177/GATA5/C1QTNF1/PIK3R5/ITGB3/P2RX7/PLEK/FCER1G/A2M/CAV1/THBS1/BLK/DGKI/SHH/FAP/FN1/PIK3CG/SERPINE2/IL6/PDPN/SERPINA5/ADRA2A/SAA1/F2RL2/COMP/TSPAN8/VTN/F3/SERPINA1/CD36/MMRN1/HS3ST5/TFPI2	45
BP	GO:0071706	tumor necrosis factor superfamily cytokine production	29/906	167/18862	1.62e-09	7.05e-08	5.07e-08	SIRPA/SYT11/AXL/SASH3/CD14/LTF/LILRA5/CLEC4A/TYROBP/CD33/IL27RA/PTPN22/HAVCR2/LY96/CCL19/THBS1/TLR1/SPN/IL6/CD86/SLAMF1/LPL/TNFRSF8/CCL3/IGF1/CD2/LBP/ADIPOQ/CD36	29
BP	GO:1903038	negative regulation of leukocyte cell-cell adhesion	26/906	138/18862	1.87e-09	8.03e-08	5.77e-08	CR1/FGL2/VSIG4/CXCL12/LILRB2/IL2RA/TNFAIP8L2/PTPN22/HAVCR2/CD300A/LRRC32/LAG3/PDCD1LG2/LAPTM5/SHH/RUNX3/SPN/CD86/IHH/FCGR2B/IDO1/LAX1/PLA2G2D/CCL21/FOXJ1/SCGB1A1	26
BP	GO:0050868	negative regulation of T cell activation	24/906	119/18862	1.88e-09	8.03e-08	5.77e-08	CR1/FGL2/VSIG4/LILRB2/IL2RA/TNFAIP8L2/PTPN22/HAVCR2/CD300A/LRRC32/LAG3/PDCD1LG2/LAPTM5/SHH/RUNX3/SPN/CD86/IHH/FCGR2B/IDO1/LAX1/PLA2G2D/FOXJ1/SCGB1A1	24
BP	GO:0022408	negative regulation of cell-cell adhesion	31/906	189/18862	1.89e-09	8.03e-08	5.77e-08	CR1/FGL2/PRKG1/VSIG4/CXCL12/LILRB2/C1QTNF1/IL2RA/TNFAIP8L2/PTPN22/HAVCR2/CD300A/LRRC32/LAG3/PDCD1LG2/LAPTM5/SHH/RUNX3/MYADM/SPN/SERPINE2/CD86/IHH/FCGR2B/IDO1/LAX1/ADIPOQ/PLA2G2D/CCL21/FOXJ1/SCGB1A1	31
BP	GO:0070252	actin-mediated cell contraction	24/906	120/18862	2.25e-09	9.45e-08	6.79e-08	VIM/CACNA1C/TPM1/PLN/SCN1B/ACTC1/TPM2/FLNA/TMOD1/DES/BIN1/PDE4B/ANK2/ATP1A2/KCNE4/GJA5/CAV1/DMD/PDPN/RYR2/ACTN2/KCNH2/TNNC1/MYBPC1	24
BP	GO:0032680	regulation of tumor necrosis factor production	28/906	160/18862	2.58e-09	1.07e-07	7.71e-08	SIRPA/SYT11/AXL/SASH3/CD14/LTF/LILRA5/CLEC4A/TYROBP/CD33/IL27RA/PTPN22/HAVCR2/LY96/CCL19/THBS1/TLR1/SPN/IL6/SLAMF1/LPL/TNFRSF8/CCL3/IGF1/CD2/LBP/ADIPOQ/CD36	28
BP	GO:0007596	blood coagulation	44/906	342/18862	2.6e-09	1.07e-07	7.71e-08	P2RX1/F13A1/FERMT3/MYL9/PRKG1/DOCK11/WAS/AXL/FLNA/GNG2/KRT1/LCP2/CD177/GATA5/C1QTNF1/PIK3R5/ITGB3/P2RX7/PLEK/FCER1G/A2M/CAV1/THBS1/BLK/DGKI/SHH/FAP/FN1/PIK3CG/SERPINE2/IL6/PDPN/SERPINA5/ADRA2A/SAA1/F2RL2/COMP/TSPAN8/VTN/F3/SERPINA1/CD36/MMRN1/TFPI2	44
BP	GO:0032609	interferon-gamma production	23/906	112/18862	2.83e-09	1.16e-07	8.32e-08	CR1/SIRPA/IRF8/AXL/SASH3/CD14/PDE4B/IL27RA/PTPN22/HAVCR2/TLR8/PDCD1LG2/LAPTM5/EBI3/SPN/SLAMF6/CD3E/IL12RB1/HLA-DPB1/CD2/IL12RB2/IL1RL1/SCGB1A1	23
BP	GO:0032102	negative regulation of response to external stimulus	48/906	394/18862	3.04e-09	1.23e-07	8.87e-08	FGF2/CR1/SIRPA/FGL2/SIGLEC10/PRKG1/VSIG4/SYT11/AOAH/KRT1/LTF/C1QTNF1/AIF1/SLIT2/IL2RA/TNFAIP8L2/NLRP3/A2M/HAVCR2/SLAMF8/HTRA1/TNFAIP6/THBS1/FAP/CXCL13/CST7/MEFV/SERPINE2/STAP1/LRFN5/PTGIS/HGF/SERPINF1/FCGR2B/SAA1/KLRD1/CCL2/IGF1/SEMA6A/GREM1/TSPAN8/RGMA/V	48
BP	GO:0051283	negative regulation of sequestering of calcium ion	23/906	113/18862	3.39e-09	1.37e-07	9.81e-08	FGF2/ANXA6/CASQ2/CACNA1C/JPH2/AKAP6/PLN/CORO1A/ANK2/RASA3/ATP1A2/CXCL11/DMD/CCL19/CXCL9/CXCL10/RYR2/CD19/CCR5/CCL3/BDKRB1/CCL21/DRD1	23
BP	GO:0032640	tumor necrosis factor production	28/906	162/18862	3.45e-09	1.38e-07	9.9e-08	SIRPA/SYT11/AXL/SASH3/CD14/LTF/LILRA5/CLEC4A/TYROBP/CD33/IL27RA/PTPN22/HAVCR2/LY96/CCL19/THBS1/TLR1/SPN/IL6/SLAMF1/LPL/TNFRSF8/CCL3/IGF1/CD2/LBP/ADIPOQ/CD36	28
BP	GO:0060402	calcium ion transport into cytosol	27/906	152/18862	3.54e-09	1.4e-07	1.01e-07	FGF2/CASQ2/CACNA1C/JPH2/AKAP6/PLN/CORO1A/ANK2/RASA3/ATP1A2/P2RX7/CXCL11/CD4/MS4A1/TRPV2/CAV1/DMD/CCL19/CXCL9/CXCL10/RYR2/CD19/CCR5/CCL3/BDKRB1/CCL21/DRD1	27
BP	GO:0007599	hemostasis	44/906	346/18862	3.73e-09	1.47e-07	1.05e-07	P2RX1/F13A1/FERMT3/MYL9/PRKG1/DOCK11/WAS/AXL/FLNA/GNG2/KRT1/LCP2/CD177/GATA5/C1QTNF1/PIK3R5/ITGB3/P2RX7/PLEK/FCER1G/A2M/CAV1/THBS1/BLK/DGKI/SHH/FAP/FN1/PIK3CG/SERPINE2/IL6/PDPN/SERPINA5/ADRA2A/SAA1/F2RL2/COMP/TSPAN8/VTN/F3/SERPINA1/CD36/MMRN1/TFPI2	44
BP	GO:0051282	regulation of sequestering of calcium ion	23/906	115/18862	4.84e-09	1.89e-07	1.36e-07	FGF2/ANXA6/CASQ2/CACNA1C/JPH2/AKAP6/PLN/CORO1A/ANK2/RASA3/ATP1A2/CXCL11/DMD/CCL19/CXCL9/CXCL10/RYR2/CD19/CCR5/CCL3/BDKRB1/CCL21/DRD1	23
BP	GO:0014706	striated muscle tissue development	44/906	351/18862	5.81e-09	2.25e-07	1.62e-07	CFL2/FGF2/TPM1/JPH2/POPDC2/AKAP6/MYH11/PLN/ACTC1/CYP26B1/PI16/ASB2/HLF/GATA5/LOX/RBM24/PDGFRB/RGS2/MYOM1/SGCD/DCN/CAV1/MEOX2/PGM5/ALPK2/SHH/PAX5/ELN/RYR2/FOXH1/ACTN2/MYOCD/HDAC9/COL11A1/FOXC2/IGF1/GREM1/NRG1/MSC/RGS4/ANKRD1/SHOX2/TNNC1/NOG	44
BP	GO:0032649	regulation of interferon-gamma production	22/906	107/18862	6.08e-09	2.34e-07	1.68e-07	CR1/SIRPA/IRF8/AXL/SASH3/CD14/PDE4B/IL27RA/PTPN22/HAVCR2/TLR8/PDCD1LG2/LAPTM5/EBI3/SLAMF6/CD3E/IL12RB1/HLA-DPB1/CD2/IL12RB2/IL1RL1/SCGB1A1	22
BP	GO:0045580	regulation of T cell differentiation	26/906	146/18862	6.51e-09	2.48e-07	1.78e-07	NCKAP1L/CR1/FGL2/CYP26B1/SASH3/IL7R/LILRB2/VNN1/RHOH/IL2RA/TOX/NLRP3/CD28/EGR3/GLI2/LAG3/CCL19/SHH/RUNX3/CD86/CD27/IHH/IL12RB1/CD2/IRF4/FOXJ1	26
BP	GO:1904062	regulation of cation transmembrane transport	43/906	340/18862	6.64e-09	2.51e-07	1.8e-07	FHL1/FXYD6/KCNMB1/CASQ2/CACNA1C/JPH2/AKAP6/PLN/SCN1B/FLNA/CORO1A/BIN1/PDE4B/ANK2/GEM/ATP1A2/RGS2/CXCL11/KCNE4/CAV1/DMD/NEFL/CXCL9/PIK3CG/RRAD/CXCL10/RYR2/ADRA2A/KCNIP3/ACTN2/CD19/CCL2/BDKRB1/KCNH2/RGS4/TESC/MMP9/PLP1/PCSK9/DRD1/CRH/PM20D1/SHISA9	43
BP	GO:0002460	adaptive immune response based on somatic recombination of immune receptors built from immunoglobulin superfamily domains	45/906	367/18862	7.78e-09	2.92e-07	2.1e-07	BACH2/CR1/CD70/C1QC/BTK/WAS/C1QB/C1QA/SASH3/MYO1G/C1R/IL7R/FCER2/C1S/IL27RA/FCER1G/NLRP3/CD4/TNFSF13B/HAVCR2/CD28/TLR8/CR2/CCL19/CXCL13/EBI3/SPN/ICAM1/SLAMF6/IL6/LY9/CD27/KLHL6/CD19/C7/IL12RB1/PRF1/GZMM/FCGR2B/KLRD1/IRF4/HLA-DQB1/CD8A/IL1RL1/FOXJ1	45
BP	GO:0051146	striated muscle cell differentiation	37/906	269/18862	8.01e-09	2.98e-07	2.14e-07	FLNC/CFL2/LMOD1/TPM1/POPDC2/AKAP6/MYH11/CD53/ACTC1/CYP26B1/PI16/TMOD1/LOX/RBM24/PDGFRB/RGS2/PGM5/ADAM12/DMD/ALPK2/SHH/CXCL9/TMEM119/CXCL10/ACTN2/MYOCD/CDH2/HDAC9/IGF1/SCGB3A1/GREM1/COMP/IGFBP5/NRG1/RGS4/ANKRD1/SHOX2	37
BP	GO:0006939	smooth muscle contraction	21/906	100/18862	9.03e-09	3.33e-07	2.4e-07	P2RX1/MYLK/CNN1/MYH11/PRKG1/SSTR2/KCNMA1/ACTA2/TACR2/ATP1A2/CHRM2/RGS2/SPHK1/CAV1/PTGER3/ADRA2A/MYOCD/SULF1/COMP/SULF2/CD38	21
BP	GO:0019932	second-messenger-mediated signaling	40/906	307/18862	9.6e-09	3.51e-07	2.52e-07	LAT2/CASQ2/CMKLR1/CACNA1C/AKAP6/PRKG1/PLN/BTK/LMCD1/ANK2/NFATC1/ATP1A2/FPR1/PTGFR/NPR1/RGS2/CD22/P2RX7/PLEK/TBC1D10C/CD4/LRRK2/SPHK1/VCAM1/DMD/CXCR4/THBS1/RYR2/CCR1/CD3E/CCR5/CCL4/CXCR3/CCL3/IGF1/CCR4/FPR2/CHP2/CD36/CRH	40
BP	GO:0051208	sequestering of calcium ion	23/906	119/18862	9.64e-09	3.51e-07	2.52e-07	FGF2/ANXA6/CASQ2/CACNA1C/JPH2/AKAP6/PLN/CORO1A/ANK2/RASA3/ATP1A2/CXCL11/DMD/CCL19/CXCL9/CXCL10/RYR2/CD19/CCR5/CCL3/BDKRB1/CCL21/DRD1	23
BP	GO:0045621	positive regulation of lymphocyte differentiation	21/906	101/18862	1.09e-08	3.93e-07	2.83e-07	NCKAP1L/CR1/BTK/AXL/SASH3/IL7R/LILRB2/VNN1/RHOH/IL2RA/TOX/NLRP3/EGR3/GLI2/CCL19/SHH/RUNX3/CD86/CD27/IHH/IL12RB1	21
BP	GO:0048246	macrophage chemotaxis	13/906	38/18862	1.18e-08	4.22e-07	3.03e-07	CSF1R/CMKLR1/C3AR1/CSF1/SLAMF8/C5AR1/THBS1/STAP1/RARRES2/SAA1/CCL2/CCL3/CCL5	13
BP	GO:0031349	positive regulation of defense response	44/906	361/18862	1.37e-08	4.87e-07	3.5e-07	CD209/BTK/MNDA/IL16/LILRA5/CLEC4A/TYROBP/FCER1G/HAVCR2/CD28/TLR8/LRRK2/PLA2G5/LAG3/OSMR/FCN1/PYHIN1/PIK3CG/SLAMF6/IL6/STAP1/PTGER3/MUC16/LPL/KLRD1/TLR10/GBP5/TGM2/CCL3/CLEC4E/SH2D1A/CLEC10A/KLK7/CCL5/KLK5/IDO1/LBP/FPR2/IL1RL1/MUCL1/MUC4/CRH/MUC5B/FABP4	44
BP	GO:0051209	release of sequestered calcium ion into cytosol	22/906	112/18862	1.48e-08	5.22e-07	3.75e-07	FGF2/CASQ2/CACNA1C/JPH2/AKAP6/PLN/CORO1A/ANK2/RASA3/ATP1A2/CXCL11/DMD/CCL19/CXCL9/CXCL10/RYR2/CD19/CCR5/CCL3/BDKRB1/CCL21/DRD1	22
BP	GO:1905517	macrophage migration	15/906	53/18862	1.68e-08	5.89e-07	4.23e-07	CSF1R/CMKLR1/EMILIN1/C3AR1/CSF1/ROR2/SLAMF8/C5AR1/THBS1/STAP1/RARRES2/SAA1/CCL2/CCL3/CCL5	15
BP	GO:0070268	cornification	22/906	113/18862	1.75e-08	6.1e-07	4.39e-07	KRT81/CYP26B1/KRT1/SPRR2A/SPRR2F/TGM1/DSC1/SPRR2G/KLK5/KRT6C/SPRR1B/KRT6B/PI3/KRT75/SPRR2E/KRT13/KRT24/KRT14/KLK13/KRT79/KRT31/LCE3D	22
BP	GO:0007160	cell-matrix adhesion	33/906	230/18862	1.81e-08	6.26e-07	4.5e-07	ITGA7/SORBS1/LYVE1/SIGLEC1/FERMT2/FERMT3/JAM3/ITGB2/EMILIN1/COL16A1/CSF1/ITGB3/COL5A3/PARVG/ITGAL/FBLN5/VCAM1/ITGA4/SFRP1/THBS1/ADAMTS12/FN1/ITGA11/ACTN2/CD3E/GREM1/FAM107A/VTN/ONECUT2/CD36/CCL21/POSTN/MUC4	33
BP	GO:0010818	T cell chemotaxis	11/906	27/18862	1.9e-08	6.52e-07	4.69e-07	PIK3CD/CXCL11/GPR183/CXCL13/PIK3CG/CXCL10/CXCR3/CCL3/CCL5/CCL21/S100A7	11
BP	GO:0050869	negative regulation of B cell activation	12/906	33/18862	1.95e-08	6.66e-07	4.79e-07	CR1/BTK/MNDA/TYROBP/TBC1D10C/CD300A/SFRP1/BLK/LAPTM5/SAMSN1/FCGR2B/FOXJ1	12
BP	GO:0006968	cellular defense response	15/906	54/18862	2.22e-08	7.52e-07	5.4e-07	MNDA/LILRB2/TYROBP/NCF1/NCF2/C5AR1/LY96/CXCL9/ITK/SPN/CCR5/PRF1/SH2D1A/LBP/GNLY	15
BP	GO:0045123	cellular extravasation	17/906	70/18862	2.37e-08	7.96e-07	5.72e-07	SIRPA/JAM3/CXCL12/PIK3CD/SELPLG/ITGB2/CD177/IL27RA/ITGAL/VCAM1/ITGA4/PIK3CG/SPN/ICAM1/CCL2/CCL21/ADD2	17
BP	GO:0018108	peptidyl-tyrosine phosphorylation	44/906	369/18862	2.64e-08	8.83e-07	6.34e-07	ITGA5/CSF1R/DDR2/BTK/FGF7/AXL/EPHB6/ITGB2/LILRA5/THBS4/NCF1/PDGFRB/ITGB3/FCGR1A/ROR2/CD4/CD300A/PKDCC/CAV1/SFRP1/BLK/SAMSN1/ITK/ICAM1/CSPG4/IL24/IL6/STAP1/HGF/ADRA2A/CD3E/EFEMP1/ROR1/DOK7/IGF1/GREM1/CSF3/NRG1/CCL5/SFRP2/NTRK3/VTN/ADIPOQ/CD36	44
BP	GO:0002430	complement receptor mediated signaling pathway	8/906	13/18862	2.85e-08	9.46e-07	6.8e-07	CMKLR1/CR1/C3AR1/FPR1/CR2/C5AR1/FPR3/FPR2	8
BP	GO:0002526	acute inflammatory response	21/906	107/18862	3.18e-08	1.05e-06	7.54e-07	CD163/BTK/VNN1/UGT1A1/NLRP3/VCAM1/OSMR/FN1/PIK3CG/ICAM1/IL6/PTGER3/CD6/FCGR2B/SAA1/SAA2/LBP/F3/PLA2G2D/SERPINA1/HP	21
BP	GO:0018212	peptidyl-tyrosine modification	44/906	372/18862	3.36e-08	1.1e-06	7.9e-07	ITGA5/CSF1R/DDR2/BTK/FGF7/AXL/EPHB6/ITGB2/LILRA5/THBS4/NCF1/PDGFRB/ITGB3/FCGR1A/ROR2/CD4/CD300A/PKDCC/CAV1/SFRP1/BLK/SAMSN1/ITK/ICAM1/CSPG4/IL24/IL6/STAP1/HGF/ADRA2A/CD3E/EFEMP1/ROR1/DOK7/IGF1/GREM1/CSF3/NRG1/CCL5/SFRP2/NTRK3/VTN/ADIPOQ/CD36	44
BP	GO:0042692	muscle cell differentiation	43/906	362/18862	4.25e-08	1.38e-06	9.94e-07	FLNC/CFL2/BOC/LMOD1/TPM1/POPDC2/AKAP6/MYH11/CD53/RBPMS2/ACTC1/CYP26B1/PI16/TMOD1/BIN1/ANK2/NFATC1/SPEG/LOX/RBM24/PDGFRB/RGS2/PGM5/ADAM12/DMD/ALPK2/SHH/CXCL9/TMEM119/CXCL10/ACTN2/MYOCD/CDH2/HDAC9/IGF1/SCGB3A1/GREM1/COMP/IGFBP5/NRG1/RGS4/ANKRD1/SHOX2	43
BP	GO:0032970	regulation of actin filament-based process	45/906	389/18862	4.57e-08	1.48e-06	1.06e-06	CFL2/SYNPO2/NCKAP1L/LMOD1/CSF1R/DIXDC1/FERMT2/CACNA1C/TPM1/JAM3/PLN/WAS/CXCL12/FLNA/CORO1A/TMOD1/TGFB3/BIN1/PDE4B/ANK2/RHOH/ATP1A2/SLIT2/PDGFRB/GPR65/PLEK/IQGAP2/GJA5/CAV1/SFRP1/MYADM/ICAM1/STAP1/PDPN/ELN/RYR2/ACTN2/KANK4/CSF3/FAM107A/NTRK3/RGS4/CCL21/TNN	45
BP	GO:0090288	negative regulation of cellular response to growth factor stimulus	21/906	110/18862	5.28e-08	1.69e-06	1.21e-06	FGF2/SMAD6/FBN1/RBPMS2/EMILIN1/SLIT2/CHRD/CHRDL1/DCN/HTRA1/SFRP1/THBS1/HTRA3/ADAMTS12/CXCL13/SULF1/SEMA6A/GREM1/SFRP2/SULF2/NOG	21
BP	GO:0046718	viral entry into host cell	24/906	140/18862	5.29e-08	1.69e-06	1.21e-06	NCAM1/CD209/ITGA5/SIGLEC1/CR1/MRC1/AXL/ANPEP/SELPLG/ITGB3/CD4/CR2/CAV1/CXCR4/FCN1/ICAM1/CD86/PTX3/SLAMF1/CCR5/TMPRSS4/HS3ST5/CLDN9/CLDN6	24
BP	GO:0060401	cytosolic calcium ion transport	27/906	173/18862	6.09e-08	1.93e-06	1.39e-06	FGF2/CASQ2/CACNA1C/JPH2/AKAP6/PLN/CORO1A/ANK2/RASA3/ATP1A2/P2RX7/CXCL11/CD4/MS4A1/TRPV2/CAV1/DMD/CCL19/CXCL9/CXCL10/RYR2/CD19/CCR5/CCL3/BDKRB1/CCL21/DRD1	27
BP	GO:0001818	negative regulation of cytokine production	43/906	367/18862	6.32e-08	1.99e-06	1.43e-06	NCKAP1L/CMKLR1/CR1/SIRPA/NAV3/BTK/VSIG4/SYT11/AXL/CD84/TGFB3/LTF/LILRA5/SSC5D/CLEC4A/TYROBP/CD33/SRGN/IL27RA/PTPN22/NLRP3/HAVCR2/LRRC32/TLR8/LAG3/PDCD1LG2/THBS1/LAPTM5/FN1/MEFV/IL6/HGF/SLAMF1/HDAC9/FCGR2B/IGF1/IDO1/LBP/IL1RL1/ADIPOQ/NLRP7/FOXJ1/SCGB1A1	43
BP	GO:0060047	heart contraction	36/906	279/18862	6.76e-08	2.11e-06	1.51e-06	GNAO1/FXYD6/HSPB7/CASQ2/CACNA1C/TPM1/ABCC9/POPDC2/PLN/SCN1B/ACTC1/FLNA/CELF2/DES/BIN1/PDE4B/ANK2/ATP1A2/CHRM2/NPR1/RGS2/SGCD/KCNE4/GJA5/CAV1/DMD/CXCR4/PIK3CG/RYR2/KCNIP3/KCNH2/KCNK3/RGS4/CHGA/TNNC1/KCNH6	36
BP	GO:0006909	phagocytosis	44/906	381/18862	6.78e-08	2.11e-06	1.51e-06	NCKAP1L/DOCK2/SIRPA/IRF8/COLEC12/WAS/SYT11/WIPF1/AXL/CORO1A/MYO1G/CD14/SRPX/ITGB2/FCGR2A/FCGR3A/ITGAM/RHOH/TYROBP/AIF1/BIN2/ITGB3/FCER1G/FCGR1A/NCF2/CD300A/ITGAL/SPHK1/PLA2G5/FCN1/THBS1/STAP1/CD300LF/IL2RB/PTX3/SLAMF1/FCGR2B/CCL2/TGM2/MARCO/LBP/FPR2/ADIPO	44
BP	GO:0061448	connective tissue development	33/906	243/18862	6.99e-08	2.16e-06	1.55e-06	FGF2/ANXA6/CHRDL2/ACTA2/PRRX1/TGFBI/CSF1/LOX/PDGFRB/COL5A1/ROR2/PKDCC/GLI2/ADAMTS12/BGN/RUNX3/IHH/EFEMP1/SULF1/CYTL1/COL11A1/FOXC2/GREM1/COMP/SFRP2/SULF2/COL2A1/SHOX2/PTHLH/EPYC/HMGA2/NOG/SERPINB7	33
BP	GO:0097553	calcium ion transmembrane import into cytosol	23/906	134/18862	9.77e-08	2.99e-06	2.15e-06	FGF2/CASQ2/CACNA1C/JPH2/AKAP6/PLN/CORO1A/ANK2/RASA3/ATP1A2/CXCL11/TRPV2/DMD/CCL19/CXCL9/CXCL10/RYR2/CD19/CCR5/CCL3/BDKRB1/CCL21/DRD1	23
BP	GO:0006026	aminoglycan catabolic process	16/906	68/18862	9.85e-08	3e-06	2.16e-06	LYVE1/FGF2/GPC6/HPSE2/CHI3L2/OGN/DCN/PRELP/BGN/FMOD/CSPG4/VCAN/OVGP1/GPC3/OMD/CHIT1	16
BP	GO:0090287	regulation of cellular response to growth factor stimulus	37/906	296/18862	1.02e-07	3.08e-06	2.22e-06	ITGA5/FGF2/TGFB1I1/SMAD6/FBN1/RBPMS2/TGFB3/EMILIN1/SLIT2/CHRD/LOX/ITGB3/CHRDL1/SMOC2/DCN/HTRA1/CAV1/SFRP1/THBS1/HTRA3/ADAMTS12/CXCL13/MYOCD/ASPN/SULF1/GPC3/SEMA6A/GREM1/SFRP2/SULF2/NTRK3/VTN/SFRP4/ONECUT2/TFAP2B/NOG/FGFBP1	37
BP	GO:0002335	mature B cell differentiation	11/906	31/18862	1.03e-07	3.11e-06	2.23e-06	CR1/DOCK10/DOCK11/MFNG/SLAMF8/GPR183/ITM2A/IL6/CD19/POU2AF1/FCGR2B	11
BP	GO:0010522	regulation of calcium ion transport into cytosol	19/906	95/18862	1.04e-07	3.12e-06	2.25e-06	CASQ2/CACNA1C/JPH2/AKAP6/PLN/CORO1A/ANK2/ATP1A2/P2RX7/CXCL11/CD4/CAV1/DMD/CXCL9/CXCL10/RYR2/CD19/BDKRB1/DRD1	19
BP	GO:0002285	lymphocyte activation involved in immune response	28/906	189/18862	1.09e-07	3.23e-06	2.32e-06	CR1/FGL2/DOCK10/DOCK11/CORO1A/MFNG/CD180/IL27RA/FCER1G/NLRP3/HAVCR2/CD28/ITGAL/CCL19/GPR183/ITM2A/SPN/HLA-DMB/ICAM1/SLAMF6/IL6/LY9/CD86/CD19/IL12RB1/POU2AF1/FCGR2B/IRF4	28
BP	GO:0042100	B cell proliferation	19/906	96/18862	1.24e-07	3.68e-06	2.64e-06	NCKAP1L/CD70/BTK/SASH3/MNDA/IL7R/CD180/TYROBP/CD22/TNFSF13B/CD300A/CR2/MS4A1/GPR183/BLK/CD19/FCGR2B/CD79A/CD38	19
BP	GO:0001706	endoderm formation	14/906	53/18862	1.31e-07	3.86e-06	2.77e-06	ITGA7/ITGA5/COL6A1/ITGB2/COL5A1/COL5A2/ITGA4/FN1/COL11A1/DUSP2/VTN/MMP9/HMGA2/NOG	14
BP	GO:0032612	interleukin-1 production	22/906	126/18862	1.35e-07	3.95e-06	2.84e-06	SIRPA/MNDA/IL16/LILRA5/TYROBP/CD33/P2RX7/NLRP3/HAVCR2/TLR8/SPHK1/CCL19/PYHIN1/MEFV/IL6/LPL/SAA1/GBP5/CCL3/IGF1/CD36/NLRP7	22
BP	GO:0030183	B cell differentiation	23/906	137/18862	1.48e-07	4.31e-06	3.1e-06	NCKAP1L/CR1/DOCK10/BTK/DOCK11/MFNG/NFAM1/CD79B/SLAMF8/CR2/MS4A1/VCAM1/ITGA4/SFRP1/GPR183/ITM2A/IL6/CD27/CD19/POU2AF1/HDAC9/FCGR2B/CD79A	23
BP	GO:0070372	regulation of ERK1 and ERK2 cascade	37/906	301/18862	1.57e-07	4.52e-06	3.25e-06	FGF2/CSF1R/FERMT2/SIRPA/TNFAIP8L3/GLIPR2/EMILIN1/PDGFRB/TBC1D10C/PTPN22/CD4/HAVCR2/C5AR1/PLA2G5/CCL19/GPR183/CCL13/FN1/ICAM1/CCR1/SLAMF1/CCL4/CCL2/CCL3/SEMA6A/MARCO/CCL8/LMO3/CCL5/CCL18/FPR2/ADIPOQ/PTPRR/CD36/CCL21/S100A7/PSCA	37
BP	GO:0045582	positive regulation of T cell differentiation	18/906	88/18862	1.57e-07	4.52e-06	3.25e-06	NCKAP1L/CR1/SASH3/IL7R/LILRB2/VNN1/RHOH/IL2RA/NLRP3/EGR3/GLI2/CCL19/SHH/RUNX3/CD86/CD27/IHH/IL12RB1	18
BP	GO:0002573	myeloid leukocyte differentiation	29/906	204/18862	1.61e-07	4.58e-06	3.29e-06	CSF1R/C1QC/FBN1/SPI1/MAFB/PIK3CD/LTF/TYROBP/LILRB3/CSF1/OSCAR/EVI2B/ROR2/CD4/SFRP1/CCL19/GPR183/CCR1/GPR68/GPC3/LRRC17/CCL3/CSF3/IRF4/TESC/ADIPOQ/MMP9/CLDN18/DHRS2	29
BP	GO:1905521	regulation of macrophage migration	12/906	39/18862	1.65e-07	4.65e-06	3.34e-06	CSF1R/CMKLR1/EMILIN1/C3AR1/CSF1/SLAMF8/C5AR1/THBS1/STAP1/RARRES2/CCL3/CCL5	12
BP	GO:0003015	heart process	36/906	289/18862	1.65e-07	4.65e-06	3.34e-06	GNAO1/FXYD6/HSPB7/CASQ2/CACNA1C/TPM1/ABCC9/POPDC2/PLN/SCN1B/ACTC1/FLNA/CELF2/DES/BIN1/PDE4B/ANK2/ATP1A2/CHRM2/NPR1/RGS2/SGCD/KCNE4/GJA5/CAV1/DMD/CXCR4/PIK3CG/RYR2/KCNIP3/KCNH2/KCNK3/RGS4/CHGA/TNNC1/KCNH6	36
BP	GO:1903522	regulation of blood circulation	36/906	290/18862	1.8e-07	5.04e-06	3.62e-06	P2RX1/GNAO1/FXYD6/HSPB7/CASQ2/CACNA1C/TPM1/ABCC9/POPDC2/PLN/SCN1B/FLNA/CELF2/DES/BIN1/PDE4B/ANK2/ATP1A2/CHRM2/NPR1/RGS2/KCNE4/GJA5/CAV1/DMD/PIK3CG/ICAM1/RYR2/ADRA2A/KCNIP3/KCNH2/KCNK3/RGS4/CHGA/CD38/KCNH6	36
BP	GO:0014068	positive regulation of phosphatidylinositol 3-kinase signaling	18/906	90/18862	2.25e-07	6.22e-06	4.47e-06	FGF2/PIK3CD/PIK3AP1/PIK3R5/NCF1/PDGFRB/ROR2/CD28/DCN/FN1/PIK3CG/HCST/HGF/ROR1/IGF1/CSF3/CCL5/NTRK3	18
BP	GO:1903557	positive regulation of tumor necrosis factor superfamily cytokine production	18/906	90/18862	2.25e-07	6.22e-06	4.47e-06	SASH3/CD14/LILRA5/TYROBP/HAVCR2/LY96/CCL19/THBS1/TLR1/SPN/IL6/CD86/LPL/TNFRSF8/CCL3/CD2/LBP/CD36	18
BP	GO:0002699	positive regulation of immune effector process	30/906	219/18862	2.26e-07	6.22e-06	4.47e-06	CR1/BTK/SASH3/CD84/ITGB2/CD177/ITGAM/TYROBP/FCER2/PTPN22/NLRP3/CD28/CD300A/PLA2G5/LAG3/CCL19/BLK/LAPTM5/HLA-DMB/SLAMF6/IL6/STAP1/CD86/IL12RB1/KLRD1/SH2D1A/KLK7/KLK5/LBP/CD36	30
BP	GO:0010758	regulation of macrophage chemotaxis	10/906	27/18862	2.49e-07	6.78e-06	4.87e-06	CSF1R/CMKLR1/C3AR1/CSF1/SLAMF8/C5AR1/THBS1/STAP1/RARRES2/CCL5	10
BP	GO:0090025	regulation of monocyte chemotaxis	10/906	27/18862	2.49e-07	6.78e-06	4.87e-06	CXCL12/AIF1/SLIT2/SLAMF8/CXCL10/CCR1/GREM1/CCL5/FPR2/S100A7	10
BP	GO:0070371	ERK1 and ERK2 cascade	38/906	320/18862	2.61e-07	7.08e-06	5.09e-06	FGF2/CSF1R/FERMT2/SIRPA/TNFAIP8L3/GLIPR2/EMILIN1/PDGFRB/TBC1D10C/PTPN22/CD4/HAVCR2/C5AR1/PLA2G5/CCL19/GPR183/CCL13/FN1/ICAM1/CCR1/SLAMF1/CCL4/CCL2/CCL3/IGF1/SEMA6A/MARCO/CCL8/LMO3/CCL5/CCL18/FPR2/ADIPOQ/PTPRR/CD36/CCL21/S100A7/PSCA	38
BP	GO:0008016	regulation of heart contraction	32/906	245/18862	2.72e-07	7.33e-06	5.27e-06	GNAO1/FXYD6/HSPB7/CASQ2/CACNA1C/TPM1/ABCC9/POPDC2/PLN/SCN1B/FLNA/CELF2/DES/BIN1/PDE4B/ANK2/ATP1A2/CHRM2/NPR1/RGS2/KCNE4/GJA5/CAV1/DMD/PIK3CG/RYR2/KCNIP3/KCNH2/KCNK3/RGS4/CHGA/KCNH6	32
BP	GO:1902106	negative regulation of leukocyte differentiation	19/906	101/18862	2.88e-07	7.71e-06	5.54e-06	CR1/FGL2/C1QC/FBN1/MAFB/LTF/LILRB3/LAG3/SFRP1/SHH/RUNX3/IHH/GPR68/FCGR2B/LRRC17/CCL3/ADIPOQ/CLDN18/FOXJ1	19
BP	GO:0044409	entry into host	24/906	153/18862	2.97e-07	7.91e-06	5.69e-06	NCAM1/CD209/ITGA5/SIGLEC1/CR1/MRC1/AXL/ANPEP/SELPLG/ITGB3/CD4/CR2/CAV1/CXCR4/FCN1/ICAM1/CD86/PTX3/SLAMF1/CCR5/TMPRSS4/HS3ST5/CLDN9/CLDN6	24
BP	GO:0032729	positive regulation of interferon-gamma production	15/906	65/18862	3.24e-07	8.56e-06	6.15e-06	IRF8/SASH3/CD14/PDE4B/IL27RA/PTPN22/HAVCR2/TLR8/EBI3/SLAMF6/CD3E/IL12RB1/HLA-DPB1/CD2/IL12RB2	15
BP	GO:0006941	striated muscle contraction	26/906	176/18862	3.25e-07	8.56e-06	6.15e-06	SYNM/CASQ2/CACNA1C/TPM1/PLN/SCN1B/ACTC1/FLNA/BIN1/PDE4B/ANK2/ATP1A2/RGS2/KCNE4/GJA5/CAV1/DMD/CXCR4/RCSD1/PIK3CG/RYR2/KCNH2/DTNA/CHGA/TNNC1/MYBPH	26
BP	GO:0071346	cellular response to interferon-gamma	26/906	177/18862	3.64e-07	9.49e-06	6.82e-06	NCAM1/VIM/SIRPA/IRF8/MRC1/WAS/AIF1/FCGR1A/VCAM1/CCL19/CCL13/HLA-DQA1/ICAM1/CCL4/IL12RB1/HLA-DPB1/CCL2/GBP5/CCL3/CCL8/IRF4/CCL5/HLA-DQB1/CCL18/MT2A/CCL21	26
BP	GO:0098742	cell-cell adhesion via plasma-membrane adhesion molecules	34/906	273/18862	3.64e-07	9.49e-06	6.82e-06	CD209/ITGA5/NEXN/CADM3/SPARCL1/DCHS1/PALLD/CD84/IGSF21/GPC6/ITGB2/CD177/GATA5/ITGAM/SCARF2/ITGAL/VCAM1/VSTM2L/CDH11/MYADM/ICAM1/MDGA1/LRFN5/CDH2/CDHR1/CD6/DSC1/ADIPOQ/PCDH9/CLDN9/CLDN18/CDH12/CLDN3/CLDN6	34
BP	GO:0002062	chondrocyte differentiation	19/906	103/18862	3.96e-07	1.02e-05	7.35e-06	ANXA6/TGFBI/PKDCC/GLI2/ADAMTS12/RUNX3/IHH/EFEMP1/SULF1/CYTL1/COL11A1/GREM1/COMP/SFRP2/SULF2/COL2A1/SHOX2/PTHLH/HMGA2	19
BP	GO:0030282	bone mineralization	20/906	113/18862	3.97e-07	1.02e-05	7.35e-06	DDR2/TGFB3/LTF/ENPP1/LOX/SRGN/P2RX7/ROR2/PKDCC/TMEM119/CCR1/ASPN/GPC3/CCL3/IGF1/GREM1/COMP/OMD/NELL1/PTHLH	20
BP	GO:0042130	negative regulation of T cell proliferation	15/906	66/18862	4.01e-07	1.03e-05	7.4e-06	CR1/VSIG4/LILRB2/IL2RA/HAVCR2/LRRC32/PDCD1LG2/SHH/SPN/CD86/IHH/IDO1/PLA2G2D/FOXJ1/SCGB1A1	15
BP	GO:1902622	regulation of neutrophil migration	12/906	42/18862	4.08e-07	1.04e-05	7.47e-06	NCKAP1L/JAM3/C3AR1/THBS4/RHOH/SLIT2/MPP1/SLAMF8/C5AR1/CCL19/LBP/CCL21	12
BP	GO:0051271	negative regulation of cellular component movement	40/906	352/18862	4.09e-07	1.04e-05	7.47e-06	ADARB1/FGF2/CLIC4/TPM1/NAV3/PRKG1/WAS/CXCL12/BIN1/EMILIN1/AIF1/SLIT2/CHRD/DPYSL3/IL27RA/SLAMF8/CD300A/DCN/MEOX2/SFRP1/THBS1/SHH/CXCL13/IL24/STAP1/MYOCD/SULF1/SERPINF1/HAS1/PODN/CCL2/GREM1/IGFBP5/SFRP2/ADIPOQ/PTPRR/DPEP1/CCL21/CLDN3/NOG	40
BP	GO:1903169	regulation of calcium ion transmembrane transport	23/906	145/18862	4.26e-07	1.07e-05	7.7e-06	CASQ2/CACNA1C/JPH2/AKAP6/PLN/CORO1A/BIN1/PDE4B/ANK2/GEM/ATP1A2/CXCL11/DMD/CXCL9/PIK3CG/RRAD/CXCL10/RYR2/ADRA2A/CD19/BDKRB1/PLP1/DRD1	23
BP	GO:0018149	peptide cross-linking	11/906	35/18862	4.26e-07	1.07e-05	7.7e-06	F13A1/KRT1/DCN/THBS1/BGN/FN1/TGM1/TGM2/SPRR1B/PI3/SPRR2E	11
BP	GO:0010759	positive regulation of macrophage chemotaxis	8/906	17/18862	4.53e-07	1.13e-05	8.15e-06	CSF1R/CMKLR1/C3AR1/CSF1/C5AR1/THBS1/RARRES2/CCL5	8
BP	GO:0060048	cardiac muscle contraction	22/906	135/18862	4.69e-07	1.17e-05	8.39e-06	CASQ2/CACNA1C/TPM1/PLN/SCN1B/ACTC1/FLNA/BIN1/PDE4B/ANK2/ATP1A2/RGS2/KCNE4/GJA5/CAV1/DMD/CXCR4/PIK3CG/RYR2/KCNH2/CHGA/TNNC1	22
BP	GO:0030168	platelet activation	24/906	157/18862	4.84e-07	1.2e-05	8.6e-06	P2RX1/FERMT3/MYL9/PRKG1/AXL/FLNA/GNG2/LCP2/C1QTNF1/PIK3R5/ITGB3/PLEK/FCER1G/BLK/DGKI/FN1/PIK3CG/SERPINE2/IL6/PDPN/ADRA2A/SAA1/F2RL2/COMP	24
BP	GO:0051279	regulation of release of sequestered calcium ion into cytosol	16/906	76/18862	5.06e-07	1.25e-05	8.95e-06	CASQ2/CACNA1C/JPH2/AKAP6/PLN/CORO1A/ANK2/ATP1A2/CXCL11/DMD/CXCL9/CXCL10/RYR2/CD19/BDKRB1/DRD1	16
BP	GO:1903707	negative regulation of hemopoiesis	19/906	105/18862	5.4e-07	1.32e-05	9.51e-06	CR1/FGL2/C1QC/FBN1/MAFB/LTF/LILRB3/LAG3/SFRP1/SHH/RUNX3/IHH/GPR68/FCGR2B/LRRC17/CCL3/ADIPOQ/CLDN18/FOXJ1	19
BP	GO:0043030	regulation of macrophage activation	14/906	59/18862	5.55e-07	1.35e-05	9.72e-06	VSIG4/SYT11/HAVCR2/LRRK2/SPHK1/THBS1/CST7/IL6/STAP1/LRFN5/FCGR2B/CCL3/LBP/IL1RL1	14
BP	GO:0051051	negative regulation of transport	46/906	438/18862	5.58e-07	1.35e-05	9.72e-06	GNAO1/MAP1B/CASQ2/SIRPA/PLN/SYT11/CORO1A/CD84/BIN1/LILRB2/TACR2/GEM/ENPP1/KCNB1/ATP1A2/CD33/ITGB3/RGS2/CD300A/LRRK2/CRYAB/PKDCC/KCNE4/CAV1/SFRP1/THBS1/SHH/RRAD/ICAM1/SERPINE2/STXBP6/PTGER3/CD300LF/ADRA2A/ACTN2/FCGR2B/KCNH2/NRG1/RGS4/CHGA/SFRP4/ADIPOQ/CD36	46
BP	GO:0030336	negative regulation of cell migration	38/906	330/18862	5.71e-07	1.38e-05	9.9e-06	ADARB1/FGF2/CLIC4/TPM1/NAV3/PRKG1/CXCL12/EMILIN1/AIF1/SLIT2/CHRD/DPYSL3/IL27RA/SLAMF8/CD300A/DCN/MEOX2/SFRP1/THBS1/SHH/CXCL13/IL24/STAP1/MYOCD/SULF1/SERPINF1/HAS1/PODN/CCL2/GREM1/IGFBP5/SFRP2/ADIPOQ/PTPRR/DPEP1/CCL21/CLDN3/NOG	38
BP	GO:0072677	eosinophil migration	9/906	23/18862	5.81e-07	1.4e-05	1e-05	CD300A/CCL13/CCL4/CCL2/CCL3/SCG2/CCL8/CCL5/CCL21	9
BP	GO:2000146	negative regulation of cell motility	39/906	345/18862	6.51e-07	1.56e-05	1.12e-05	ADARB1/FGF2/CLIC4/TPM1/NAV3/PRKG1/WAS/CXCL12/EMILIN1/AIF1/SLIT2/CHRD/DPYSL3/IL27RA/SLAMF8/CD300A/DCN/MEOX2/SFRP1/THBS1/SHH/CXCL13/IL24/STAP1/MYOCD/SULF1/SERPINF1/HAS1/PODN/CCL2/GREM1/IGFBP5/SFRP2/ADIPOQ/PTPRR/DPEP1/CCL21/CLDN3/NOG	39
BP	GO:0032760	positive regulation of tumor necrosis factor production	17/906	87/18862	6.89e-07	1.64e-05	1.18e-05	SASH3/CD14/LILRA5/TYROBP/HAVCR2/LY96/CCL19/THBS1/TLR1/SPN/IL6/LPL/TNFRSF8/CCL3/CD2/LBP/CD36	17
BP	GO:0035987	endodermal cell differentiation	12/906	44/18862	7.12e-07	1.69e-05	1.21e-05	ITGA7/ITGA5/COL6A1/ITGB2/COL5A1/COL5A2/ITGA4/FN1/COL11A1/VTN/MMP9/HMGA2	12
BP	GO:0046632	alpha-beta T cell differentiation	19/906	107/18862	7.31e-07	1.72e-05	1.24e-05	NCKAP1L/SASH3/TOX/NLRP3/TNFSF8/CCL19/GPR183/SHH/RUNX3/ITK/SPN/SLAMF6/IL6/LY9/CD86/IHH/IL12RB1/IRF4/PLA2G2D	19
BP	GO:1903115	regulation of actin filament-based movement	11/906	37/18862	8e-07	1.87e-05	1.34e-05	CACNA1C/PLN/BIN1/PDE4B/ANK2/ATP1A2/GJA5/CAV1/PDPN/RYR2/TNNC1	11
BP	GO:2000403	positive regulation of lymphocyte migration	11/906	37/18862	8e-07	1.87e-05	1.34e-05	CXCL12/AIF1/ITGA4/CXCL13/SPN/CXCL10/CCL4/CCL3/CCL5/CCL21/S100A7	11
BP	GO:0032611	interleukin-1 beta production	19/906	108/18862	8.48e-07	1.97e-05	1.41e-05	SIRPA/MNDA/LILRA5/TYROBP/CD33/P2RX7/NLRP3/TLR8/SPHK1/CCL19/PYHIN1/MEFV/IL6/LPL/GBP5/CCL3/IGF1/CD36/NLRP7	19
BP	GO:0097305	response to alcohol	30/906	233/18862	8.68e-07	2e-05	1.44e-05	KCNMB1/SLC2A4/CYBB/ACTC1/SPI1/GNG2/CD14/SLIT2/PTGFR/RGS2/UGT1A1/MAP4K1/NLRP3/TNC/VCAM1/NEFL/SFRP1/CCL19/ICAM1/CD27/CCR5/CCL3/CSF3/RGS4/ADIPOQ/CCL21/ADH6/CLDN18/CLDN3/CRH	30
BP	GO:0051216	cartilage development	26/906	185/18862	8.69e-07	2e-05	1.44e-05	FGF2/ANXA6/CHRDL2/PRRX1/TGFBI/ROR2/PKDCC/GLI2/ADAMTS12/BGN/RUNX3/IHH/EFEMP1/SULF1/CYTL1/COL11A1/GREM1/COMP/SFRP2/SULF2/COL2A1/SHOX2/PTHLH/EPYC/HMGA2/NOG	26
BP	GO:0034341	response to interferon-gamma	27/906	197/18862	8.9e-07	2.02e-05	1.45e-05	NCAM1/VIM/SIRPA/IRF8/MRC1/WAS/AIF1/FCGR1A/VCAM1/CCL19/CCL13/HLA-DQA1/ICAM1/MEFV/CCL4/IL12RB1/HLA-DPB1/CCL2/GBP5/CCL3/CCL8/IRF4/CCL5/HLA-DQB1/CCL18/MT2A/CCL21	27
BP	GO:0002407	dendritic cell chemotaxis	9/906	24/18862	8.9e-07	2.02e-05	1.45e-05	SLAMF8/CXCR4/CCL19/GPR183/PIK3CG/CCR1/CCR5/CCL5/CCL21	9
BP	GO:1905523	positive regulation of macrophage migration	9/906	24/18862	8.9e-07	2.02e-05	1.45e-05	CSF1R/CMKLR1/C3AR1/CSF1/C5AR1/THBS1/RARRES2/CCL3/CCL5	9
BP	GO:0032652	regulation of interleukin-1 production	20/906	119/18862	9.35e-07	2.11e-05	1.52e-05	SIRPA/MNDA/IL16/LILRA5/TYROBP/CD33/P2RX7/NLRP3/HAVCR2/TLR8/SPHK1/CCL19/PYHIN1/MEFV/IL6/LPL/SAA1/CCL3/IGF1/NLRP7	20
BP	GO:0032963	collagen metabolic process	19/906	109/18862	9.81e-07	2.2e-05	1.58e-05	VIM/TGFB3/EMILIN1/PDGFRB/MMP25/COL5A1/CTSK/MFAP4/MMP3/ADAMTS2/COL15A1/ADAMTS14/FAP/IL6/IHH/MMP9/MMP7/KLK6/SERPINB7	19
BP	GO:0070374	positive regulation of ERK1 and ERK2 cascade	28/906	210/18862	9.87e-07	2.21e-05	1.59e-05	FGF2/CSF1R/FERMT2/TNFAIP8L3/GLIPR2/PDGFRB/PTPN22/CD4/HAVCR2/C5AR1/PLA2G5/CCL19/GPR183/CCL13/ICAM1/CCR1/SLAMF1/CCL4/CCL2/CCL3/MARCO/CCL8/CCL5/CCL18/FPR2/CD36/CCL21/S100A7	28
BP	GO:0052126	movement in host environment	25/906	175/18862	1.03e-06	2.3e-05	1.65e-05	CHMP4C/NCAM1/CD209/ITGA5/SIGLEC1/CR1/MRC1/AXL/ANPEP/SELPLG/ITGB3/CD4/CR2/CAV1/CXCR4/FCN1/ICAM1/CD86/PTX3/SLAMF1/CCR5/TMPRSS4/HS3ST5/CLDN9/CLDN6	25
BP	GO:0001649	osteoblast differentiation	29/906	223/18862	1.07e-06	2.37e-05	1.71e-05	DDR2/FERMT2/SMAD6/COL6A1/RANBP3L/LTF/CHRD/LOX/TNC/GLI2/SFRP1/SHH/TMEM119/IL6/HGF/ITGA11/IHH/VCAN/CCL3/CTHRC1/IGF1/GREM1/IGFBP5/GDPD2/SFRP2/SHOX2/NELL1/PTHLH/NOG	29
BP	GO:0010038	response to metal ion	39/906	352/18862	1.08e-06	2.39e-05	1.72e-05	KCNMB1/CASQ2/RASGRP2/CLIC4/PLN/CYBB/SYT11/C1QA/KCNMA1/CD14/NCF1/CYBRD1/LRRK2/SOD3/CAV1/VCAM1/THBS1/SHH/ICAM1/TFF1/RYR2/FBP1/SERPINF1/ALOX5AP/FIBIN/MT1M/KCNK3/MT2A/SYT12/CHP2/DPEP1/MMP9/AQP3/TNNC1/CYP1A1/CYP1A2/KRT14/FABP4/ASCL1	39
BP	GO:1903034	regulation of response to wounding	24/906	164/18862	1.09e-06	2.39e-05	1.72e-05	MYLK/FGF2/FERMT2/SIGLEC10/PRKG1/FLNA/KRT1/C1QTNF1/SMOC2/CAV1/CXCR4/THBS1/FAP/SERPINE2/ADRA2A/FOXC2/TSPAN8/RGMA/VTN/F3/CD36/DUOX2/KLK8/CLDN3	24
BP	GO:0060485	mesenchyme development	34/906	287/18862	1.17e-06	2.55e-05	1.84e-05	ANXA6/BNC2/FERMT2/TGFB1I1/DACT3/ACTG2/ACTC1/DCHS1/FLNA/TGFB3/RANBP3L/ACTA2/OLFM1/GLIPR2/GATA5/RBM24/PDGFRB/NRP2/MEOX1/SFRP1/SHH/FN1/IL6/PDPN/HGF/FOXH1/CDH2/FOXC2/SEMA6A/GREM1/NRG1/SFRP2/HMGA2/NOG	34
BP	GO:0050730	regulation of peptidyl-tyrosine phosphorylation	32/906	262/18862	1.23e-06	2.68e-05	1.93e-05	ITGA5/CSF1R/FGF7/ITGB2/LILRA5/THBS4/NCF1/ITGB3/FCGR1A/CD4/CD300A/CAV1/SFRP1/SAMSN1/ICAM1/CSPG4/IL24/IL6/STAP1/HGF/ADRA2A/CD3E/DOK7/IGF1/GREM1/CSF3/NRG1/CCL5/SFRP2/VTN/ADIPOQ/CD36	32
BP	GO:0022617	extracellular matrix disassembly	16/906	81/18862	1.25e-06	2.71e-05	1.95e-05	DDR2/CTSG/TIMP2/CTSK/A2M/HTRA1/MMP3/FAP/ADAMTS4/IL6/PDPN/KLK7/KLK5/TLL1/MMP9/MMP7	16
BP	GO:0048245	eosinophil chemotaxis	8/906	19/18862	1.29e-06	2.79e-05	2.01e-05	CCL13/CCL4/CCL2/CCL3/SCG2/CCL8/CCL5/CCL21	8
BP	GO:0022612	gland morphogenesis	19/906	111/18862	1.31e-06	2.81e-05	2.02e-05	LIMS2/CSF1R/FGF7/TGFB3/NTN1/CSF1/TNC/CAV1/GLI2/SFRP1/SHH/IL6/LAMA1/HGF/SULF1/TGM2/IGFBP5/SULF2/NOG	19
BP	GO:0090022	regulation of neutrophil chemotaxis	10/906	32/18862	1.53e-06	3.27e-05	2.35e-05	NCKAP1L/JAM3/C3AR1/THBS4/SLIT2/MPP1/C5AR1/CCL19/LBP/CCL21	10
BP	GO:0032732	positive regulation of interleukin-1 production	14/906	64/18862	1.6e-06	3.4e-05	2.44e-05	MNDA/IL16/LILRA5/TYROBP/P2RX7/NLRP3/HAVCR2/TLR8/CCL19/PYHIN1/IL6/LPL/SAA1/CCL3	14
BP	GO:0055001	muscle cell development	24/906	168/18862	1.69e-06	3.58e-05	2.57e-05	FLNC/CFL2/LMOD1/TPM1/AKAP6/MYH11/ACTC1/PI16/TMOD1/BIN1/ANK2/LOX/PDGFRB/RGS2/PGM5/DMD/ALPK2/ACTN2/HDAC9/IGF1/COMP/RGS4/ANKRD1/SHOX2	24
BP	GO:0002313	mature B cell differentiation involved in immune response	9/906	26/18862	1.95e-06	4.12e-05	2.96e-05	CR1/DOCK10/DOCK11/MFNG/GPR183/ITM2A/IL6/POU2AF1/FCGR2B	9
BP	GO:0050731	positive regulation of peptidyl-tyrosine phosphorylation	26/906	193/18862	1.96e-06	4.12e-05	2.96e-05	ITGA5/CSF1R/FGF7/LILRA5/THBS4/NCF1/ITGB3/FCGR1A/CD4/ICAM1/CSPG4/IL24/IL6/STAP1/HGF/ADRA2A/CD3E/DOK7/IGF1/GREM1/CSF3/NRG1/CCL5/VTN/ADIPOQ/CD36	26
BP	GO:0045058	T cell selection	12/906	48/18862	1.97e-06	4.12e-05	2.96e-05	DOCK2/TOX/CD4/CD28/SHH/SPN/SLAMF6/IL6/LY9/CD3E/IL12RB1/IRF4	12
BP	GO:0014808	release of sequestered calcium ion into cytosol by sarcoplasmic reticulum	10/906	33/18862	2.1e-06	4.37e-05	3.14e-05	CASQ2/CACNA1C/AKAP6/PLN/ANK2/ATP1A2/DMD/RYR2/CCR5/CCL3	10
BP	GO:0050764	regulation of phagocytosis	17/906	94/18862	2.14e-06	4.43e-05	3.19e-05	NCKAP1L/DOCK2/SIRPA/SYT11/FCER1G/CD300A/SPHK1/PLA2G5/STAP1/CD300LF/IL2RB/PTX3/FCGR2B/CCL2/FPR2/ADIPOQ/CD36	17
BP	GO:0045471	response to ethanol	20/906	126/18862	2.36e-06	4.84e-05	3.48e-05	KCNMB1/SLC2A4/CYBB/ACTC1/SPI1/CD14/RGS2/UGT1A1/NLRP3/TNC/VCAM1/ICAM1/CD27/CSF3/RGS4/ADIPOQ/ADH6/CLDN18/CLDN3/CRH	20
BP	GO:0040013	negative regulation of locomotion	40/906	377/18862	2.36e-06	4.84e-05	3.48e-05	ADARB1/FGF2/CLIC4/TPM1/NAV3/PRKG1/WAS/CXCL12/EMILIN1/AIF1/SLIT2/CHRD/DPYSL3/IL27RA/SLAMF8/CD300A/DCN/MEOX2/SFRP1/THBS1/SHH/CXCL13/IL24/STAP1/MYOCD/SULF1/SERPINF1/HAS1/PODN/CCL2/SEMA6A/GREM1/IGFBP5/SFRP2/ADIPOQ/PTPRR/DPEP1/CCL21/CLDN3/NOG	40
BP	GO:0046635	positive regulation of alpha-beta T cell activation	14/906	66/18862	2.36e-06	4.84e-05	3.48e-05	NCKAP1L/SASH3/PTPN22/RASAL3/NLRP3/CD28/CCL19/SHH/RUNX3/EBI3/CD86/IHH/CD3E/IL12RB1	14
BP	GO:0002831	regulation of response to biotic stimulus	43/906	420/18862	2.54e-06	5.18e-05	3.72e-05	CD209/CR1/FGL2/VSIG4/SYT11/MNDA/LTF/CLEC4A/CD180/TYROBP/IL2RA/FCER1G/LY86/PTPN22/A2M/HAVCR2/SLAMF8/TLR8/HTRA1/PLA2G5/LAG3/LY96/FCN1/PYHIN1/SLAMF6/MUC16/IL12RB1/FCGR2B/KLRD1/GBP5/CLEC4E/BIRC3/SH2D1A/CLEC10A/KLK7/CCL5/KLK5/LBP/FPR2/CD36/MUCL1/MUC4/MUC5B	43
BP	GO:0048738	cardiac muscle tissue development	27/906	208/18862	2.59e-06	5.25e-05	3.78e-05	FGF2/TPM1/JPH2/AKAP6/MYH11/PLN/ACTC1/PI16/GATA5/PDGFRB/RGS2/SGCD/ALPK2/RYR2/FOXH1/ACTN2/MYOCD/COL11A1/FOXC2/IGF1/GREM1/NRG1/RGS4/ANKRD1/SHOX2/TNNC1/NOG	27
BP	GO:0014066	regulation of phosphatidylinositol 3-kinase signaling	20/906	127/18862	2.67e-06	5.41e-05	3.89e-05	FGF2/PIK3CD/PIK3AP1/PPP1R16B/PIK3R5/NCF1/PDGFRB/ROR2/CD28/DCN/FN1/PIK3CG/SERPINE2/HCST/HGF/ROR1/IGF1/CSF3/CCL5/NTRK3	20
BP	GO:0090066	regulation of anatomical structure size	48/906	493/18862	2.77e-06	5.59e-05	4.02e-05	P2RX1/CFL2/NCKAP1L/LMOD1/MAP1B/PRKG1/WAS/DPYSL2/CXCL12/CORO1A/TMOD1/KCNMA1/BIN1/NTN1/ACTA2/IL7R/OLFM1/ATP1A2/SLIT2/NPR1/RGS2/P2RX7/PLEK/AKT3/IQGAP2/LRRK2/TRPV2/GJA5/CAV1/NEFL/FN1/MYADM/ICAM1/ELN/ISLR2/ADRA2A/ACTN2/KANK4/FOXC2/SEMA6A/PLXNA4/COMP/CSF3/CD38/	48
BP	GO:0002703	regulation of leukocyte mediated immunity	27/906	209/18862	2.84e-06	5.66e-05	4.07e-05	CR1/BTK/WAS/SASH3/CD84/IL7R/ITGB2/CD177/ITGAM/TYROBP/FCER2/IL27RA/NLRP3/HAVCR2/CD28/CD300A/LAG3/BLK/ICAM1/SLAMF6/IL6/STAP1/IL12RB1/FCGR2B/KLRD1/SH2D1A/FOXJ1	27
BP	GO:0051651	maintenance of location in cell	27/906	209/18862	2.84e-06	5.66e-05	4.07e-05	FGF2/ANXA6/CASQ2/CACNA1C/JPH2/AKAP6/PLN/CORO1A/ANK2/RASA3/ATP1A2/SRGN/CXCL11/GRIK5/CD4/CAV1/DMD/CCL19/CXCL9/CXCL10/RYR2/CD19/CCR5/CCL3/BDKRB1/CCL21/DRD1	27
BP	GO:1903514	release of sequestered calcium ion into cytosol by endoplasmic reticulum	10/906	34/18862	2.84e-06	5.66e-05	4.07e-05	CASQ2/CACNA1C/AKAP6/PLN/ANK2/ATP1A2/DMD/RYR2/CCR5/CCL3	10
BP	GO:0050918	positive chemotaxis	14/906	67/18862	2.85e-06	5.66e-05	4.07e-05	FGF2/CXCL12/FGF7/CORO1A/IL16/CXCL10/HGF/CCL3/SCG2/CCL5/CCR4/NTRK3/F3/FPR2	14
BP	GO:0002576	platelet degranulation	20/906	128/18862	3.03e-06	5.98e-05	4.3e-05	P2RX1/F13A1/FERMT3/FLNA/TGFB3/SRGN/ITGB3/PLEK/A2M/THBS1/BLK/FN1/HGF/ISLR/ACTN2/RARRES2/IGF1/SERPINA1/CD36/MMRN1	20
BP	GO:0032663	regulation of interleukin-2 production	13/906	59/18862	3.44e-06	6.77e-05	4.86e-05	CR1/NAV3/VSIG4/SASH3/PDE4B/CD4/HAVCR2/CD28/LAG3/LAPTM5/CD86/CD3E/IRF4	13
BP	GO:0051897	positive regulation of protein kinase B signaling	24/906	175/18862	3.51e-06	6.88e-05	4.94e-05	FGF2/FERMT2/FGF7/AXL/PIK3CD/TNFAIP8L3/PIK3AP1/C1QTNF1/PIK3R5/PDGFRB/CD28/CCL19/THBS1/PIK3CG/CD86/HGF/CD19/CCL3/ICOS/IGFBP5/CSF3/NRG1/F3/CCL21	24
BP	GO:0002507	tolerance induction	9/906	28/18862	3.95e-06	7.68e-05	5.52e-05	LILRB2/IL2RA/HAVCR2/BLK/CD3E/ICOS/IDO1/CCR4/FOXJ1	9
BP	GO:0050855	regulation of B cell receptor signaling pathway	9/906	28/18862	3.95e-06	7.68e-05	5.52e-05	NFAM1/CD22/PTPN22/CD300A/BLK/PAX5/STAP1/CD19/FCGR2B	9
BP	GO:0034113	heterotypic cell-cell adhesion	13/906	60/18862	4.2e-06	8.13e-05	5.85e-05	ITGA7/ITGA5/SIRPA/JAM3/ITGAX/LILRB2/ITGB2/ITGB3/VCAM1/ITGA4/MYADM/CD2/ADIPOQ	13
BP	GO:0061041	regulation of wound healing	20/906	131/18862	4.36e-06	8.41e-05	6.04e-05	MYLK/FGF2/FERMT2/PRKG1/KRT1/C1QTNF1/SMOC2/CAV1/CXCR4/THBS1/FAP/SERPINE2/ADRA2A/FOXC2/TSPAN8/VTN/F3/CD36/DUOX2/CLDN3	20
BP	GO:0043588	skin development	42/906	415/18862	4.44e-06	8.53e-05	6.13e-05	KRT81/CLIC4/CYP26B1/FGF7/PALLD/KRT1/COL5A3/COL5A1/CTSK/SPRR2A/COL5A2/ADAMTS2/GLI2/SHH/FOXQ1/SPRR2F/KRTAP5-9/TGM1/DSC1/SPRR2G/COMP/IGFBP5/KLK5/KRT6C/SPRR1B/KRT6B/DKK4/AQP3/PI3/KRT75/TFAP2B/ZBED2/SPRR2E/S100A7/KRT13/SCEL/KRT24/KRT14/KLK13/KRT79/KRT31/LCE3D	42
BP	GO:0035747	natural killer cell chemotaxis	6/906	11/18862	4.53e-06	8.67e-05	6.23e-05	PIK3CD/PIK3CG/CCL4/CCL2/CCL3/CCL5	6
BP	GO:0002449	lymphocyte mediated immunity	38/906	360/18862	4.74e-06	9.02e-05	6.48e-05	CR1/CD70/C1QC/BTK/WAS/C1QB/C1QA/CORO1A/SASH3/MYO1G/C1R/IL7R/FCER2/C1S/IL27RA/FCER1G/NLRP3/HAVCR2/CD28/TLR8/CR2/LAG3/ICAM1/SLAMF6/IL6/CD27/CD19/C7/IL12RB1/PRF1/GZMM/FCGR2B/KLRD1/SH2D1A/HLA-DQB1/CD8A/GZMB/FOXJ1	38
BP	GO:0051235	maintenance of location	35/906	319/18862	4.76e-06	9.02e-05	6.48e-05	FGF2/ANXA6/CASQ2/CACNA1C/JPH2/AKAP6/PLN/FBN1/FLNA/CORO1A/ANK2/RASA3/ENPP1/ATP1A2/SRGN/ITGB3/CXCL11/GRIK5/CD4/CAV1/DMD/CCL19/CXCL9/IL6/CXCL10/RYR2/CD19/CCR5/LPL/CCL3/BDKRB1/CD36/CCL21/S100A7/DRD1	35
BP	GO:0033081	regulation of T cell differentiation in thymus	8/906	22/18862	4.81e-06	9.06e-05	6.51e-05	IL7R/VNN1/TOX/EGR3/GLI2/SHH/IHH/FOXJ1	8
BP	GO:0043369	CD4-positive or CD8-positive, alpha-beta T cell lineage commitment	8/906	22/18862	4.81e-06	9.06e-05	6.51e-05	TOX/SHH/SPN/SLAMF6/IL6/LY9/IL12RB1/IRF4	8
BP	GO:0043368	positive T cell selection	10/906	36/18862	5.05e-06	9.47e-05	6.81e-05	DOCK2/TOX/SHH/SPN/SLAMF6/IL6/LY9/CD3E/IL12RB1/IRF4	10
BP	GO:0032623	interleukin-2 production	13/906	61/18862	5.11e-06	9.55e-05	6.86e-05	CR1/NAV3/VSIG4/SASH3/PDE4B/CD4/HAVCR2/CD28/LAG3/LAPTM5/CD86/CD3E/IRF4	13
BP	GO:0001906	cell killing	24/906	179/18862	5.23e-06	9.74e-05	7e-05	CORO1A/LTF/IL7R/ITGAM/TYROBP/FCER2/P2RX7/CTSG/HAVCR2/LAG3/CCL13/ICAM1/SLAMF6/STAP1/IL12RB1/PRF1/GZMM/FCGR2B/KLRD1/SH2D1A/LYZ/CHGA/GNLY/GZMB	24
BP	GO:0036336	dendritic cell migration	9/906	29/18862	5.49e-06	0.000101758	7.31e-05	SLAMF8/CXCR4/CCL19/GPR183/PIK3CG/CCR1/CCR5/CCL5/CCL21	9
BP	GO:0045765	regulation of angiogenesis	36/906	335/18862	5.61e-06	0.000103549	7.44e-05	HSPB6/STAB1/ITGA5/FGF2/CYBB/PIK3CD/KRT1/ITGAX/ITGB2/EMILIN1/C3AR1/THBS4/PPP1R16B/NPR1/AKT3/SMOC2/DCN/SPHK1/C5AR1/ADAM12/CXCR4/SFRP1/THBS1/CXCL13/IL6/CXCL10/PTGIS/HGF/SULF1/SERPINF1/FOXC2/SEMA6A/GREM1/SFRP2/F3/HMGA2	36
BP	GO:0006027	glycosaminoglycan catabolic process	13/906	62/18862	6.18e-06	0.000112044	8.05e-05	LYVE1/FGF2/GPC6/HPSE2/OGN/DCN/PRELP/BGN/FMOD/CSPG4/VCAN/GPC3/OMD	13
BP	GO:0070527	platelet aggregation	13/906	62/18862	6.18e-06	0.000112044	8.05e-05	FERMT3/MYL9/PRKG1/FLNA/C1QTNF1/ITGB3/PLEK/BLK/FN1/PIK3CG/SERPINE2/PDPN/COMP	13
BP	GO:0050853	B cell receptor signaling pathway	20/906	134/18862	6.21e-06	0.000112044	8.05e-05	NCKAP1L/LAT2/BTK/PIK3CD/MNDA/NFAM1/CD22/PTPN22/CD79B/CD300A/MS4A1/BLK/PAX5/ITK/STAP1/KLHL6/CD19/FCGR2B/CD79A/CD38	20
BP	GO:0043367	CD4-positive, alpha-beta T cell differentiation	15/906	81/18862	6.21e-06	0.000112044	8.05e-05	NCKAP1L/SASH3/TOX/NLRP3/CCL19/GPR183/RUNX3/SPN/SLAMF6/IL6/LY9/CD86/IL12RB1/IRF4/PLA2G2D	15
BP	GO:0002224	toll-like receptor signaling pathway	22/906	157/18862	6.23e-06	0.000112044	8.05e-05	COLEC12/BTK/CD14/LTF/ITGB2/PIK3AP1/ITGAM/PTPN22/CTSK/HAVCR2/CD300A/TLR8/CAV1/LY96/TLR1/CD300LF/TNIP3/TLR10/BIRC3/IRF4/LBP/CD36	22
BP	GO:0007015	actin filament organization	43/906	435/18862	6.23e-06	0.000112044	8.05e-05	CFL2/SYNPO2/SORBS1/NCKAP1L/LMOD1/CALD1/FERMT2/TPM1/WAS/ACTC1/WIPF1/CXCL12/TPM2/FLNA/CORO1A/MYO1F/TMOD1/MYO1G/TGFB3/BIN1/GAS7/RHOH/AIF1/SLIT2/DPYSL3/GPR65/PLEK/IQGAP2/XIRP1/SFRP1/MYADM/ICAM1/ELN/ACTN2/KANK4/CSF3/GDPD2/GAS2/FAM107A/RGS4/CORO6/CCL21/ADD2	43
BP	GO:0050864	regulation of B cell activation	25/906	193/18862	6.25e-06	0.000112044	8.05e-05	NCKAP1L/CR1/BTK/SASH3/MNDA/NFAM1/TYROBP/CD22/IL27RA/TBC1D10C/TNFSF13B/CD28/SLAMF8/CD300A/SFRP1/GPR183/BLK/LAPTM5/SAMSN1/IL6/CD27/CD19/FCGR2B/CD38/FOXJ1	25
BP	GO:0060348	bone development	25/906	193/18862	6.25e-06	0.000112044	8.05e-05	ANXA6/FBN1/CYP26B1/DCHS1/TGFB3/RANBP3L/LTF/TYROBP/LOX/BGN/TMEM119/IHH/GPR68/SULF1/LRRC17/IGF1/GREM1/COMP/SFRP2/SULF2/SFRP4/COL2A1/SHOX2/EPYC/CLDN18	25
BP	GO:0032675	regulation of interleukin-6 production	22/906	158/18862	6.91e-06	0.000123504	8.88e-05	NCKAP1L/SIRPA/POU2F2/SYT11/IL16/LILRB2/LILRA5/TYROBP/AIF1/IL27RA/PTPN22/HAVCR2/TLR8/TLR1/IL6/HGF/SLAMF1/LPL/POU2AF1/LBP/CD36/FOXJ1	22
BP	GO:0030316	osteoclast differentiation	16/906	92/18862	7.17e-06	0.000127534	9.17e-05	CSF1R/FBN1/MAFB/LTF/TYROBP/LILRB3/CSF1/OSCAR/SFRP1/GPR183/CCR1/GPR68/GPC3/LRRC17/CCL3/CLDN18	16
BP	GO:0071677	positive regulation of mononuclear cell migration	13/906	63/18862	7.45e-06	0.00013167	9.46e-05	CXCL12/AIF1/ITGA4/CXCL13/SPN/CXCL10/CCR1/CCL4/CCL3/CCL5/FPR2/CCL21/S100A7	13
BP	GO:2000401	regulation of lymphocyte migration	13/906	63/18862	7.45e-06	0.00013167	9.46e-05	CXCL12/AIF1/IL27RA/ITGA4/CXCL13/SPN/CXCL10/CCL4/CCL2/CCL3/CCL5/CCL21/S100A7	13
BP	GO:2000406	positive regulation of T cell migration	9/906	30/18862	7.51e-06	0.000132163	9.5e-05	CXCL12/AIF1/ITGA4/CXCL13/SPN/CXCL10/CCL5/CCL21/S100A7	9
BP	GO:0032651	regulation of interleukin-1 beta production	17/906	103/18862	7.77e-06	0.000136283	9.79e-05	SIRPA/MNDA/LILRA5/TYROBP/CD33/P2RX7/NLRP3/TLR8/SPHK1/CCL19/PYHIN1/MEFV/IL6/LPL/CCL3/IGF1/NLRP7	17
BP	GO:1901342	regulation of vasculature development	36/906	341/18862	8.35e-06	0.000146007	0.00010493	HSPB6/STAB1/ITGA5/FGF2/CYBB/PIK3CD/KRT1/ITGAX/ITGB2/EMILIN1/C3AR1/THBS4/PPP1R16B/NPR1/AKT3/SMOC2/DCN/SPHK1/C5AR1/ADAM12/CXCR4/SFRP1/THBS1/CXCL13/IL6/CXCL10/PTGIS/HGF/SULF1/SERPINF1/FOXC2/SEMA6A/GREM1/SFRP2/F3/HMGA2	36
BP	GO:0031214	biomineral tissue development	22/906	160/18862	8.5e-06	0.000147943	0.000106322	DDR2/FAM20A/TGFB3/LTF/ENPP1/LOX/SRGN/P2RX7/ROR2/PKDCC/TMEM119/CCR1/ASPN/GPC3/CCL3/IGF1/GREM1/COMP/OMD/NELL1/PTHLH/AMTN	22
BP	GO:0006022	aminoglycan metabolic process	23/906	172/18862	8.55e-06	0.000148397	0.000106648	LYVE1/FGF2/GPC6/HPSE2/ST3GAL6/CHI3L2/PDGFRB/HS3ST3B1/OGN/DCN/PRELP/BGN/FMOD/CSPG4/HS3ST3A1/HGF/HAS1/VCAN/OVGP1/GPC3/OMD/CHIT1/HS3ST5	23
BP	GO:0001704	formation of primary germ layer	18/906	115/18862	9.11e-06	0.000157566	0.000113237	ITGA7/ITGA5/COL6A1/ATOH8/ITGB2/ITGB3/COL5A1/COL5A2/ITGA4/FN1/COL11A1/FOXC2/DUSP2/SFRP2/VTN/MMP9/HMGA2/NOG	18
BP	GO:0072001	renal system development	32/906	288/18862	9.27e-06	0.000159778	0.000114827	FGF2/SMAD6/FBN1/KANK2/CYP26B1/DCHS1/ACTA2/SLIT2/PDGFRB/DCN/LRRK2/GLI2/SFRP1/SHH/ADAMTS16/MYOCD/SULF1/SERPINF1/GPC3/FOXC2/COL4A4/GREM1/REN/SULF2/ADIPOQ/MMP9/TFAP2B/PCSK9/FOXJ1/PROM1/NOG/SERPINB7	32
BP	GO:0070167	regulation of biomineral tissue development	16/906	94/18862	9.53e-06	0.000163699	0.000117644	DDR2/TGFB3/LTF/ENPP1/SRGN/P2RX7/PKDCC/TMEM119/CCR1/ASPN/CCL3/GREM1/COMP/OMD/NELL1/AMTN	16
BP	GO:0002920	regulation of humoral immune response	20/906	138/18862	9.76e-06	0.00016683	0.000119895	CR1/C1QC/VSIG4/C1QB/C1QA/C1R/C3AR1/FCER2/C1S/A2M/CR2/C5AR1/CXCL13/CD19/C7/FCGR2B/KLK7/KLK5/VTN/FOXJ1	20
BP	GO:0031348	negative regulation of defense response	28/906	236/18862	9.79e-06	0.00016683	0.000119895	CR1/SIRPA/FGL2/SIGLEC10/VSIG4/SYT11/AOAH/KRT1/IL2RA/TNFAIP8L2/NLRP3/A2M/HAVCR2/SLAMF8/HTRA1/TNFAIP6/CST7/MEFV/LRFN5/PTGIS/HGF/SERPINF1/FCGR2B/SAA1/KLRD1/IGF1/FPR2/ADIPOQ	28
BP	GO:0019835	cytolysis	9/906	31/18862	1.01e-05	0.00017174	0.000123424	CR1/GZMA/C7/PRF1/GZMM/LBP/LYZ/GZMH/GZMB	9
BP	GO:0032753	positive regulation of interleukin-4 production	8/906	24/18862	1.02e-05	0.00017174	0.000123424	SASH3/FCER1G/NLRP3/HAVCR2/CD28/CD86/CD3E/IRF4	8
BP	GO:0001763	morphogenesis of a branching structure	24/906	186/18862	1.02e-05	0.00017174	0.000123424	FGF2/CLIC4/DCHS1/FGF7/RSPO3/SLIT2/CSF1/LRRK2/TNC/GLI2/SFRP1/SHH/LAMA1/ADAMTS16/HGF/IHH/SULF1/GPC3/FOXC2/TGM2/GREM1/SFRP2/SHOX2/NOG	24
BP	GO:0032635	interleukin-6 production	22/906	162/18862	1.04e-05	0.000174205	0.000125195	NCKAP1L/SIRPA/POU2F2/SYT11/IL16/LILRB2/LILRA5/TYROBP/AIF1/IL27RA/PTPN22/HAVCR2/TLR8/TLR1/IL6/HGF/SLAMF1/LPL/POU2AF1/LBP/CD36/FOXJ1	22
BP	GO:0110148	biomineralization	22/906	162/18862	1.04e-05	0.000174205	0.000125195	DDR2/FAM20A/TGFB3/LTF/ENPP1/LOX/SRGN/P2RX7/ROR2/PKDCC/TMEM119/CCR1/ASPN/GPC3/CCL3/IGF1/GREM1/COMP/OMD/NELL1/PTHLH/AMTN	22
BP	GO:0007157	heterophilic cell-cell adhesion via plasma membrane cell adhesion molecules	11/906	47/18862	1.05e-05	0.000174599	0.000125478	CD209/ITGA5/CADM3/DCHS1/IGSF21/SCARF2/ITGAL/VCAM1/ICAM1/CDH2/CD6	11
BP	GO:0016485	protein processing	27/906	224/18862	1.05e-05	0.000174599	0.000125478	PCSK1/C1R/CPXM2/CPXM1/SRGN/CTSE/CTSG/LRRK2/ADAMTS2/GAS1/THBS1/SHH/MMEL1/CST7/SERPINE2/CPA3/IHH/SPON1/COMP/REN/TMPRSS4/F3/HP/PCSK9/NLRP7/KLK13/KLK6	27
BP	GO:0070588	calcium ion transmembrane transport	33/906	304/18862	1.1e-05	0.000182541	0.000131186	FGF2/ANXA6/CASQ2/CACNA1C/JPH2/AKAP6/PLN/CORO1A/BIN1/PDE4B/ANK2/RASA3/GEM/ATP1A2/P2RX7/CXCL11/TRPV2/DMD/CCL19/CXCL9/PIK3CG/RRAD/CXCL10/RYR2/ADRA2A/CD19/CCR5/CCL3/BDKRB1/CCL21/PLP1/CACNA1I/DRD1	33
BP	GO:0030049	muscle filament sliding	10/906	39/18862	1.11e-05	0.000182541	0.000131186	VIM/TPM1/ACTC1/TPM2/TMOD1/DES/DMD/ACTN2/TNNC1/MYBPC1	10
BP	GO:0033275	actin-myosin filament sliding	10/906	39/18862	1.11e-05	0.000182541	0.000131186	VIM/TPM1/ACTC1/TPM2/TMOD1/DES/DMD/ACTN2/TNNC1/MYBPC1	10
BP	GO:0048771	tissue remodeling	23/906	175/18862	1.14e-05	0.00018715	0.000134498	CSF1R/DDR2/AXL/FLNA/TGFB3/RSPO3/THBS4/ITGB3/P2RX7/CAV1/SFRP1/BGN/TMEM119/CSPG4/IL6/IHH/FOXC2/TGM2/CTHRC1/GREM1/IGFBP5/CD38/CLDN18	23
BP	GO:0055117	regulation of cardiac muscle contraction	14/906	75/18862	1.14e-05	0.00018715	0.000134498	CASQ2/CACNA1C/PLN/BIN1/PDE4B/ANK2/ATP1A2/RGS2/GJA5/CAV1/DMD/PIK3CG/RYR2/CHGA	14
BP	GO:0046851	negative regulation of bone remodeling	7/906	18/18862	1.15e-05	0.000187414	0.000134688	P2RX7/SFRP1/TMEM119/IL6/GREM1/CD38/CLDN18	7
BP	GO:0007229	integrin-mediated signaling pathway	17/906	106/18862	1.15e-05	0.000187414	0.000134688	ITGA7/ITGA5/LIMS2/FERMT2/FERMT3/FLNA/ITGAX/ITGB2/CD177/COL16A1/ITGAM/ITGB3/PLEK/ITGAL/ITGA4/FN1/ITGA11	17
BP	GO:0043271	negative regulation of ion transport	34/906	319/18862	1.21e-05	0.000195607	0.000140576	GNAO1/CASQ2/PLN/SYT11/BIN1/LILRB2/GEM/ENPP1/KCNB1/ATP1A2/CD33/ITGB3/RGS2/LRRK2/PKDCC/KCNE4/CAV1/SFRP1/THBS1/SHH/RRAD/ICAM1/SERPINE2/ADRA2A/ACTN2/KCNH2/RGS4/CHGA/SFRP4/ADIPOQ/CD36/MMP9/PCSK9/CRH	34
BP	GO:0110149	regulation of biomineralization	16/906	96/18862	1.26e-05	0.000203054	0.000145928	DDR2/TGFB3/LTF/ENPP1/SRGN/P2RX7/PKDCC/TMEM119/CCR1/ASPN/CCL3/GREM1/COMP/OMD/NELL1/AMTN	16
BP	GO:0002762	negative regulation of myeloid leukocyte differentiation	11/906	48/18862	1.3e-05	0.000208836	0.000150083	C1QC/FBN1/MAFB/LTF/LILRB3/SFRP1/GPR68/LRRC17/CCL3/ADIPOQ/CLDN18	11
BP	GO:0033628	regulation of cell adhesion mediated by integrin	11/906	48/18862	1.3e-05	0.000208836	0.000150083	NCKAP1L/FERMT3/JAM3/CXCL13/PIK3CG/CD3E/FOXC2/CCL5/SFRP2/TESC/CCL21	11
BP	GO:0002761	regulation of myeloid leukocyte differentiation	18/906	118/18862	1.31e-05	0.000210015	0.00015093	C1QC/FBN1/MAFB/LTF/TYROBP/LILRB3/CSF1/EVI2B/ROR2/CD4/SFRP1/CCR1/GPR68/LRRC17/CCL3/TESC/ADIPOQ/CLDN18	18
BP	GO:0007492	endoderm development	14/906	76/18862	1.34e-05	0.000212965	0.000153051	ITGA7/ITGA5/COL6A1/ITGB2/COL5A1/COL5A2/ITGA4/FN1/COL11A1/DUSP2/VTN/MMP9/HMGA2/NOG	14
BP	GO:0030500	regulation of bone mineralization	14/906	76/18862	1.34e-05	0.000212965	0.000153051	DDR2/TGFB3/LTF/ENPP1/SRGN/P2RX7/PKDCC/TMEM119/CCR1/CCL3/GREM1/COMP/OMD/NELL1	14
BP	GO:0032673	regulation of interleukin-4 production	9/906	32/18862	1.35e-05	0.000213673	0.00015356	SASH3/FCER1G/NLRP3/HAVCR2/CD28/CD86/CD3E/IRF4/SCGB1A1	9
BP	GO:0001822	kidney development	31/906	280/18862	1.37e-05	0.000215825	0.000155106	FGF2/SMAD6/FBN1/KANK2/CYP26B1/DCHS1/ACTA2/SLIT2/PDGFRB/DCN/LRRK2/GLI2/SFRP1/SHH/ADAMTS16/SULF1/SERPINF1/GPC3/FOXC2/COL4A4/GREM1/REN/SULF2/ADIPOQ/MMP9/TFAP2B/PCSK9/FOXJ1/PROM1/NOG/SERPINB7	31
BP	GO:0007584	response to nutrient	22/906	165/18862	1.4e-05	0.000219802	0.000157964	MAP1B/FOLR2/CYBB/KANK2/CYP26B1/MN1/UGT1A1/CD4/TNC/VCAM1/SFRP1/CXCL10/SLC16A1/CD3E/LPL/SFRP2/ADIPOQ/AQP3/POSTN/CYP1A1/SST/ASCL1	22
BP	GO:0070296	sarcoplasmic reticulum calcium ion transport	10/906	40/18862	1.41e-05	0.000221035	0.00015885	CASQ2/CACNA1C/AKAP6/PLN/ANK2/ATP1A2/DMD/RYR2/CCR5/CCL3	10
BP	GO:0150077	regulation of neuroinflammatory response	10/906	40/18862	1.41e-05	0.000221035	0.00015885	SYT11/LRRK2/SPHK1/MMP3/CST7/IL6/STAP1/CCL3/IGF1/MMP9	10
BP	GO:0033622	integrin activation	8/906	25/18862	1.43e-05	0.000222881	0.000160177	FERMT2/FERMT3/JAM3/CXCL12/COL16A1/PLEK/FN1/CXCL13	8
BP	GO:0050766	positive regulation of phagocytosis	13/906	67/18862	1.51e-05	0.000233316	0.000167676	NCKAP1L/DOCK2/SIRPA/FCER1G/PLA2G5/STAP1/CD300LF/IL2RB/PTX3/FCGR2B/CCL2/FPR2/CD36	13
BP	GO:0050848	regulation of calcium-mediated signaling	13/906	67/18862	1.51e-05	0.000233316	0.000167676	CMKLR1/AKAP6/LMCD1/CD22/PLEK/TBC1D10C/CD4/LRRK2/CD3E/CCL4/CCL3/IGF1/CHP2	13
BP	GO:0060415	muscle tissue morphogenesis	13/906	67/18862	1.51e-05	0.000233316	0.000167676	MYLK/ADARB1/TPM1/ACTC1/RYR2/FOXH1/COL11A1/FOXC2/NRG1/ANKRD1/SHOX2/TNNC1/NOG	13
BP	GO:0035637	multicellular organismal signaling	25/906	203/18862	1.52e-05	0.000234131	0.000168262	P2RX1/FXYD6/CASQ2/CACNA1C/ABCC9/JAM3/PLN/SCN1B/FLNA/BIN1/ANK2/ATP1A2/NPR1/KCNE4/GJA5/CAV1/RYR2/KCNIP3/KCNH2/KCNK3/SCN7A/CACNA1I/DRD1/KCNH6/CNTNAP2	25
BP	GO:0006029	proteoglycan metabolic process	15/906	87/18862	1.53e-05	0.000234442	0.000168485	HS3ST3B1/DCN/ADAMTS12/BGN/CSPG4/IHH/SULF1/VCAN/CYTL1/COL11A1/IGF1/HS6ST3/SULF2/COL2A1/HS3ST5	15
BP	GO:1904063	negative regulation of cation transmembrane transport	15/906	87/18862	1.53e-05	0.000234442	0.000168485	CASQ2/PLN/BIN1/GEM/ATP1A2/RGS2/KCNE4/CAV1/RRAD/ADRA2A/ACTN2/KCNH2/RGS4/MMP9/PCSK9	15
BP	GO:0001771	immunological synapse formation	6/906	13/18862	1.55e-05	0.000236133	0.000169701	DOCK2/HAVCR2/CCL19/PRF1/CD6/CCL21	6
BP	GO:0031663	lipopolysaccharide-mediated signaling pathway	12/906	58/18862	1.62e-05	0.000245956	0.00017676	CD14/LTF/CD180/LY86/PTPN22/LY96/CD6/CCL2/CCL3/CCL5/LBP/CD36	12
BP	GO:0050830	defense response to Gram-positive bacterium	16/906	98/18862	1.65e-05	0.000249146	0.000179052	MPEG1/IL7R/SSC5D/RNASE6/IL27RA/CTSG/HAVCR2/C5AR1/TNFSF8/IL6/RARRES2/LBP/LYZ/CHGA/CD36/RNASE7	16
BP	GO:0071772	response to BMP	22/906	167/18862	1.69e-05	0.000254957	0.000183228	SMAD6/FBN1/RBPMS2/TGFB3/GATA5/CHRD/CHRDL1/ROR2/HTRA1/SFRP1/HTRA3/ADAMTS12/SULF1/GPC3/GREM1/COMP/SFRP2/RGMA/SFRP4/COL2A1/TFAP2B/NOG	22
BP	GO:0071773	cellular response to BMP stimulus	22/906	167/18862	1.69e-05	0.000254957	0.000183228	SMAD6/FBN1/RBPMS2/TGFB3/GATA5/CHRD/CHRDL1/ROR2/HTRA1/SFRP1/HTRA3/ADAMTS12/SULF1/GPC3/GREM1/COMP/SFRP2/RGMA/SFRP4/COL2A1/TFAP2B/NOG	22
BP	GO:0032633	interleukin-4 production	9/906	33/18862	1.78e-05	0.000265813	0.00019103	SASH3/FCER1G/NLRP3/HAVCR2/CD28/CD86/CD3E/IRF4/SCGB1A1	9
BP	GO:0086004	regulation of cardiac muscle cell contraction	9/906	33/18862	1.78e-05	0.000265813	0.00019103	CACNA1C/PLN/BIN1/PDE4B/ANK2/ATP1A2/GJA5/CAV1/RYR2	9
BP	GO:0002833	positive regulation of response to biotic stimulus	29/906	258/18862	1.93e-05	0.000288072	0.000207027	CD209/MNDA/CLEC4A/CD180/TYROBP/FCER1G/LY86/HAVCR2/TLR8/PLA2G5/LAG3/LY96/FCN1/PYHIN1/SLAMF6/MUC16/KLRD1/GBP5/CLEC4E/SH2D1A/CLEC10A/KLK7/CCL5/KLK5/LBP/FPR2/MUCL1/MUC4/MUC5B	29
BP	GO:0006940	regulation of smooth muscle contraction	12/906	59/18862	1.94e-05	0.000288218	0.000207132	P2RX1/CNN1/PRKG1/KCNMA1/TACR2/ATP1A2/CHRM2/RGS2/SPHK1/CAV1/ADRA2A/MYOCD	12
BP	GO:0090303	positive regulation of wound healing	12/906	59/18862	1.94e-05	0.000288218	0.000207132	MYLK/FERMT2/SMOC2/CXCR4/THBS1/ADRA2A/FOXC2/VTN/F3/CD36/DUOX2/CLDN3	12
BP	GO:0045926	negative regulation of growth	28/906	245/18862	1.97e-05	0.000290783	0.000208976	FHL1/DACT3/PI16/NTN1/ENPP1/SLIT2/NPR1/RGS2/MEG3/CRYAB/DCBLD2/SFRP1/SERPINE2/FBP1/CDA/GPC3/SEMA6A/SCGB3A1/BDKRB1/GREM1/MT1M/IGFBP5/SFRP2/RGS4/TMPRSS4/MT2A/FSTL4/NOG	28
BP	GO:0021952	central nervous system projection neuron axonogenesis	8/906	26/18862	1.98e-05	0.000290783	0.000208976	ADARB1/SCN1B/EPHB6/SLIT2/GLI2/CDH11/PLXNA4/DCLK1	8
BP	GO:1901623	regulation of lymphocyte chemotaxis	8/906	26/18862	1.98e-05	0.000290783	0.000208976	CXCL13/CXCL10/CCL4/CCL2/CCL3/CCL5/CCL21/S100A7	8
BP	GO:0006813	potassium ion transport	27/906	232/18862	1.99e-05	0.000291484	0.000209479	FHL1/KCNMB1/CASQ2/ABCC9/AKAP6/FLNA/KCNMA1/BIN1/ANK2/KCNB1/ATP1A2/KCNH4/KCNE4/GJA5/CAV1/ADRA2A/KCNIP3/ACTN2/KCNQ5/KCNH2/KCNK3/RGS4/KCNH8/SNAP25/KCNK13/DRD1/KCNH6	27
BP	GO:0034764	positive regulation of transmembrane transport	25/906	207/18862	2.13e-05	0.000310164	0.000222904	SORBS1/KCNMB1/CLIP3/JPH2/AKAP6/FLNA/ANK2/P2RX7/CXCL11/DMD/CXCL9/CXCL10/RYR2/ITLN1/ACTN2/CD19/GPC3/CCL2/IGF1/BDKRB1/KCNH2/TESC/ADIPOQ/PLP1/DRD1	25
BP	GO:0034767	positive regulation of ion transmembrane transport	25/906	207/18862	2.13e-05	0.000310164	0.000222904	SORBS1/KCNMB1/CLIP3/JPH2/AKAP6/FLNA/ANK2/P2RX7/CXCL11/DMD/CXCL9/CXCL10/RYR2/ITLN1/ACTN2/CD19/GPC3/CCL2/IGF1/BDKRB1/KCNH2/TESC/ADIPOQ/PLP1/DRD1	25
BP	GO:0002286	T cell activation involved in immune response	17/906	111/18862	2.15e-05	0.000311951	0.000224188	FGL2/FCER1G/NLRP3/HAVCR2/ITGAL/CCL19/GPR183/SPN/HLA-DMB/ICAM1/SLAMF6/IL6/LY9/CD86/IL12RB1/FCGR2B/IRF4	17
BP	GO:0002221	pattern recognition receptor signaling pathway	25/906	208/18862	2.31e-05	0.000333544	0.000239706	COLEC12/BTK/CD14/LTF/ITGB2/PIK3AP1/ITGAM/SLC15A3/PTPN22/CTSK/HAVCR2/CD300A/TLR8/CAV1/LY96/FCN1/TLR1/CD300LF/TNIP3/TLR10/CLEC4E/BIRC3/IRF4/LBP/CD36	25
BP	GO:0032615	interleukin-12 production	12/906	60/18862	2.33e-05	0.000333544	0.000239706	CMKLR1/IRF8/IL16/LILRA5/TLR8/CCL19/THBS1/LAPTM5/MEFV/SLAMF1/IDO1/CD36	12
BP	GO:0032655	regulation of interleukin-12 production	12/906	60/18862	2.33e-05	0.000333544	0.000239706	CMKLR1/IRF8/IL16/LILRA5/TLR8/CCL19/THBS1/LAPTM5/MEFV/SLAMF1/IDO1/CD36	12
BP	GO:0045576	mast cell activation	12/906	60/18862	2.33e-05	0.000333544	0.000239706	LAT2/BTK/PIK3CD/CD84/LCP2/RHOH/PTGDS/CD300A/BLK/PIK3CG/CD300LF/CHGA	12
BP	GO:0030514	negative regulation of BMP signaling pathway	11/906	51/18862	2.41e-05	0.000342928	0.000246451	SMAD6/FBN1/RBPMS2/CHRD/CHRDL1/HTRA1/SFRP1/HTRA3/GREM1/SFRP2/NOG	11
BP	GO:0043277	apoptotic cell clearance	11/906	51/18862	2.41e-05	0.000342928	0.000246451	AXL/RHOH/TYROBP/ITGB3/FCN1/THBS1/CD300LF/CCL2/TGM2/MARCO/CD36	11
BP	GO:0030278	regulation of ossification	17/906	112/18862	2.42e-05	0.000343913	0.000247158	DDR2/SMAD6/TGFB3/LTF/ENPP1/CSF1/SRGN/P2RX7/PKDCC/SFRP1/TMEM119/CCR1/CCL3/GREM1/COMP/OMD/NELL1	17
BP	GO:0046634	regulation of alpha-beta T cell activation	16/906	101/18862	2.43e-05	0.000343913	0.000247158	NCKAP1L/SASH3/PTPN22/RASAL3/NLRP3/CD28/CD300A/CCL19/SHH/RUNX3/EBI3/CD86/IHH/CD3E/IL12RB1/IRF4	16
BP	GO:0002577	regulation of antigen processing and presentation	7/906	20/18862	2.58e-05	0.000359924	0.000258665	FGL2/WAS/LILRB2/CCL19/THBS1/FCGR2B/CCL21	7
BP	GO:0034104	negative regulation of tissue remodeling	7/906	20/18862	2.58e-05	0.000359924	0.000258665	P2RX7/SFRP1/TMEM119/IL6/GREM1/CD38/CLDN18	7
BP	GO:0043373	CD4-positive, alpha-beta T cell lineage commitment	7/906	20/18862	2.58e-05	0.000359924	0.000258665	TOX/SPN/SLAMF6/IL6/LY9/IL12RB1/IRF4	7
BP	GO:0090026	positive regulation of monocyte chemotaxis	7/906	20/18862	2.58e-05	0.000359924	0.000258665	CXCL12/AIF1/CXCL10/CCR1/CCL5/FPR2/S100A7	7
BP	GO:1903978	regulation of microglial cell activation	7/906	20/18862	2.58e-05	0.000359924	0.000258665	SYT11/LRRK2/SPHK1/CST7/IL6/STAP1/CCL3	7
BP	GO:0006942	regulation of striated muscle contraction	15/906	91/18862	2.67e-05	0.000371115	0.000266707	CASQ2/CACNA1C/PLN/BIN1/PDE4B/ANK2/ATP1A2/RGS2/GJA5/CAV1/DMD/PIK3CG/RYR2/CHGA/MYBPH	15
BP	GO:0030510	regulation of BMP signaling pathway	15/906	91/18862	2.67e-05	0.000371115	0.000266707	SMAD6/FBN1/RBPMS2/CHRD/CHRDL1/HTRA1/SFRP1/HTRA3/SULF1/GPC3/GREM1/SFRP2/SFRP4/TFAP2B/NOG	15
BP	GO:0002360	T cell lineage commitment	8/906	27/18862	2.7e-05	0.00037129	0.000266833	TOX/SHH/SPN/SLAMF6/IL6/LY9/IL12RB1/IRF4	8
BP	GO:0045671	negative regulation of osteoclast differentiation	8/906	27/18862	2.7e-05	0.00037129	0.000266833	FBN1/MAFB/LTF/LILRB3/SFRP1/LRRC17/CCL3/CLDN18	8
BP	GO:0071624	positive regulation of granulocyte chemotaxis	8/906	27/18862	2.7e-05	0.00037129	0.000266833	NCKAP1L/C3AR1/THBS4/C5AR1/CCL19/LBP/CCL21/S100A7	8
BP	GO:0001909	leukocyte mediated cytotoxicity	17/906	113/18862	2.73e-05	0.000374471	0.000269119	CORO1A/IL7R/ITGAM/TYROBP/CTSG/HAVCR2/LAG3/ICAM1/SLAMF6/STAP1/IL12RB1/PRF1/GZMM/FCGR2B/KLRD1/SH2D1A/GZMB	17
BP	GO:0048660	regulation of smooth muscle cell proliferation	21/906	160/18862	2.77e-05	0.000376255	0.000270402	FGF2/CNN1/TPM1/PRKG1/RBPMS2/TGFB3/AIF1/PDGFRB/NPR1/OGN/PDE1A/THBS1/IL6/ELN/MYOCD/TGM2/IGF1/IGFBP5/CCL5/ADIPOQ/MMP9	21
BP	GO:0050728	negative regulation of inflammatory response	21/906	160/18862	2.77e-05	0.000376255	0.000270402	SIRPA/SIGLEC10/SYT11/AOAH/KRT1/IL2RA/TNFAIP8L2/NLRP3/SLAMF8/TNFAIP6/CST7/MEFV/LRFN5/PTGIS/HGF/SERPINF1/FCGR2B/SAA1/IGF1/FPR2/ADIPOQ	21
BP	GO:0030888	regulation of B cell proliferation	12/906	61/18862	2.77e-05	0.000376255	0.000270402	NCKAP1L/BTK/SASH3/MNDA/TYROBP/CD22/TNFSF13B/CD300A/GPR183/BLK/FCGR2B/CD38	12
BP	GO:1905330	regulation of morphogenesis of an epithelium	12/906	61/18862	2.77e-05	0.000376255	0.000270402	FGF2/FGF7/PIK3CD/ITGAX/SFRP1/SHH/ADAMTS12/CXCL10/HGF/SULF1/GREM1/NOG	12
BP	GO:2000404	regulation of T cell migration	10/906	43/18862	2.81e-05	0.000380113	0.000273174	CXCL12/AIF1/IL27RA/ITGA4/CXCL13/SPN/CXCL10/CCL5/CCL21/S100A7	10
BP	GO:0008544	epidermis development	43/906	463/18862	2.87e-05	0.000387731	0.000278648	KRT81/CLIC4/WAS/CYP26B1/FGF7/PALLD/KRT1/CTSK/SLITRK6/SPRR2A/GLI2/SHH/FOXQ1/SPRR2F/KRTAP5-9/TGM1/DSC1/SPRR2G/IGFBP5/KLK7/KLK5/KRT6C/SPRR1B/SFRP4/KRT6B/DKK4/AQP3/KRTDAP/PI3/PTHLH/KRT75/ZBED2/SPRR2E/S100A7/KRT13/SCEL/KRT24/KRT14/KLK13/BNC1/KRT79/KRT31/LCE3D	43
BP	GO:0061138	morphogenesis of a branching epithelium	22/906	173/18862	2.96e-05	0.000398069	0.000286078	FGF2/CLIC4/DCHS1/FGF7/RSPO3/SLIT2/CSF1/TNC/GLI2/SFRP1/SHH/LAMA1/ADAMTS16/HGF/IHH/SULF1/GPC3/FOXC2/TGM2/GREM1/SFRP2/NOG	22
BP	GO:0002755	MyD88-dependent toll-like receptor signaling pathway	9/906	35/18862	2.98e-05	0.000399699	0.00028725	BTK/CD14/CD300A/TLR8/LY96/TLR1/CD300LF/TLR10/CD36	9
BP	GO:0042554	superoxide anion generation	9/906	35/18862	2.98e-05	0.000399699	0.00028725	CYBB/ITGB2/CD177/ITGAM/TYROBP/NCF1/NCF2/FPR2/DUOX2	9
BP	GO:0055002	striated muscle cell development	16/906	103/18862	3.11e-05	0.000416069	0.000299014	FLNC/CFL2/LMOD1/TPM1/MYH11/ACTC1/TMOD1/LOX/PDGFRB/PGM5/DMD/ACTN2/HDAC9/COMP/ANKRD1/SHOX2	16
BP	GO:0001655	urogenital system development	33/906	320/18862	3.16e-05	0.000421221	0.000302717	FGF2/SMAD6/FBN1/KANK2/CYP26B1/DCHS1/ACTA2/SLIT2/PDGFRB/DCN/LRRK2/TNC/GLI2/SFRP1/SHH/ADAMTS16/MYOCD/SULF1/SERPINF1/GPC3/FOXC2/COL4A4/GREM1/REN/SULF2/ADIPOQ/MMP9/TFAP2B/PCSK9/FOXJ1/PROM1/NOG/SERPINB7	33
BP	GO:0001558	regulation of cell growth	39/906	406/18862	3.18e-05	0.000423079	0.000304052	FHL1/MAP1B/RASGRP2/DACT3/AKAP6/DPYSL2/CXCL12/PI16/NTN1/OLFM1/ENPP1/SLIT2/NPR1/RGS2/SPHK1/MEG3/CRYAB/DCBLD2/TRPV2/CXCR4/SFRP1/FN1/SERPINE2/FBP1/ISLR2/MYOCD/CDA/IGF1/SEMA6A/SCGB3A1/BDKRB1/PLXNA4/GREM1/IGFBP5/SFRP2/FAM107A/RGS4/CD38/FSTL4	39
BP	GO:0048659	smooth muscle cell proliferation	21/906	162/18862	3.34e-05	0.000442347	0.000317899	FGF2/CNN1/TPM1/PRKG1/RBPMS2/TGFB3/AIF1/PDGFRB/NPR1/OGN/PDE1A/THBS1/IL6/ELN/MYOCD/TGM2/IGF1/IGFBP5/CCL5/ADIPOQ/MMP9	21
BP	GO:0043405	regulation of MAP kinase activity	32/906	307/18862	3.36e-05	0.000444236	0.000319257	FGF2/TGFB3/FPR1/PIK3R5/PDGFRB/RGS2/MAP4K1/PTPN22/ROR2/CD300A/LRRK2/C5AR1/CAV1/CXCR4/SFRP1/CCL19/THBS1/PIK3CG/CSPG4/HGF/ADRA2A/SAA1/IGF1/DUSP2/NRG1/UCHL1/SFRP2/NTRK3/LAX1/RGS4/ADIPOQ/ERN2	32
BP	GO:0086003	cardiac muscle cell contraction	13/906	72/18862	3.38e-05	0.000444815	0.000319673	CACNA1C/PLN/SCN1B/FLNA/BIN1/PDE4B/ANK2/ATP1A2/KCNE4/GJA5/CAV1/RYR2/KCNH2	13
BP	GO:1903036	positive regulation of response to wounding	13/906	72/18862	3.38e-05	0.000444815	0.000319673	MYLK/FERMT2/FLNA/SMOC2/CXCR4/THBS1/ADRA2A/FOXC2/VTN/F3/CD36/DUOX2/CLDN3	13
BP	GO:0150076	neuroinflammatory response	10/906	44/18862	3.48e-05	0.000455726	0.000327514	SYT11/LRRK2/SPHK1/MMP3/CST7/IL6/STAP1/CCL3/IGF1/MMP9	10
BP	GO:0010524	positive regulation of calcium ion transport into cytosol	11/906	53/18862	3.53e-05	0.000459462	0.000330199	JPH2/AKAP6/P2RX7/CXCL11/CD4/CAV1/CXCL9/CXCL10/CD19/BDKRB1/DRD1	11
BP	GO:0045766	positive regulation of angiogenesis	22/906	175/18862	3.53e-05	0.000459462	0.000330199	HSPB6/ITGA5/FGF2/CYBB/PIK3CD/ITGAX/ITGB2/C3AR1/AKT3/SMOC2/SPHK1/C5AR1/ADAM12/CXCR4/THBS1/PTGIS/HGF/FOXC2/GREM1/SFRP2/F3/HMGA2	22
BP	GO:1904018	positive regulation of vasculature development	22/906	175/18862	3.53e-05	0.000459462	0.000330199	HSPB6/ITGA5/FGF2/CYBB/PIK3CD/ITGAX/ITGB2/C3AR1/AKT3/SMOC2/SPHK1/C5AR1/ADAM12/CXCR4/THBS1/PTGIS/HGF/FOXC2/GREM1/SFRP2/F3/HMGA2	22
BP	GO:0030324	lung development	21/906	163/18862	3.66e-05	0.000474936	0.00034132	FGF2/FGF7/TGFB3/CRISPLD2/LOX/PDGFRB/TNC/PKDCC/ADAMTS2/GLI2/SHH/LAMA1/PDPN/MYOCD/GPC3/IGFBP5/TBX4/CYP1A2/FOXJ1/NOG/ASCL1	21
BP	GO:0002363	alpha-beta T cell lineage commitment	7/906	21/18862	3.7e-05	0.000477853	0.000343416	TOX/SPN/SLAMF6/IL6/LY9/IL12RB1/IRF4	7
BP	GO:0033630	positive regulation of cell adhesion mediated by integrin	7/906	21/18862	3.7e-05	0.000477853	0.000343416	NCKAP1L/CXCL13/CD3E/FOXC2/CCL5/SFRP2/CCL21	7
BP	GO:0045670	regulation of osteoclast differentiation	12/906	63/18862	3.88e-05	0.000499772	0.000359168	FBN1/MAFB/LTF/TYROBP/LILRB3/CSF1/SFRP1/CCR1/GPR68/LRRC17/CCL3/CLDN18	12
BP	GO:0048644	muscle organ morphogenesis	13/906	73/18862	3.94e-05	0.000504119	0.000362293	MYLK/ADARB1/TPM1/ACTC1/RYR2/FOXH1/COL11A1/FOXC2/NRG1/ANKRD1/SHOX2/TNNC1/NOG	13
BP	GO:1903556	negative regulation of tumor necrosis factor superfamily cytokine production	13/906	73/18862	3.94e-05	0.000504119	0.000362293	SIRPA/SYT11/AXL/LTF/CLEC4A/CD33/IL27RA/PTPN22/HAVCR2/SLAMF1/IGF1/LBP/ADIPOQ	13
BP	GO:0032956	regulation of actin cytoskeleton organization	35/906	352/18862	3.95e-05	0.000504545	0.000362599	CFL2/SYNPO2/NCKAP1L/LMOD1/CSF1R/DIXDC1/FERMT2/TPM1/JAM3/WAS/CXCL12/FLNA/CORO1A/TMOD1/TGFB3/BIN1/RHOH/SLIT2/PDGFRB/GPR65/PLEK/IQGAP2/SFRP1/MYADM/ICAM1/STAP1/ELN/ACTN2/KANK4/CSF3/FAM107A/NTRK3/RGS4/CCL21/ADD2	35
BP	GO:0009612	response to mechanical stimulus	24/906	202/18862	4.04e-05	0.000513954	0.000369361	MAP1B/CXCL12/NRXN2/ATP1A2/SLITRK6/DCN/TLR8/TNC/DMD/CXCR4/THBS1/SERPINE2/CXCL10/RYR2/IHH/CDH2/TNFRSF8/COL11A1/BDKRB1/ANKRD1/POSTN/MMP7/SCEL/CNTNAP2	24
BP	GO:0045667	regulation of osteoblast differentiation	18/906	128/18862	4.05e-05	0.000513954	0.000369361	DDR2/FERMT2/SMAD6/RANBP3L/LTF/CHRD/SFRP1/TMEM119/IL6/HGF/CTHRC1/IGF1/GREM1/IGFBP5/GDPD2/SFRP2/NELL1/NOG	18
BP	GO:0016049	cell growth	43/906	470/18862	4.09e-05	0.000517986	0.000372258	FHL1/MAP1B/RASGRP2/DACT3/AKAP6/DPYSL2/CXCL12/PI16/NTN1/OLFM1/ENPP1/SLIT2/NPR1/RGS2/NRP2/SPHK1/MEG3/CRYAB/DCBLD2/TRPV2/ITGA4/CXCR4/SFRP1/FN1/SERPINE2/FBP1/ISLR2/MYOCD/CDA/IGF1/SEMA6A/SCGB3A1/BDKRB1/PLXNA4/GREM1/IGFBP5/DCLK1/SFRP2/FAM107A/RGS4/CD38/FSTL4/PO	43
BP	GO:0002468	dendritic cell antigen processing and presentation	6/906	15/18862	4.16e-05	0.00052549	0.000377652	FGL2/CLEC4A/CCL19/THBS1/FCGR2B/CCL21	6
BP	GO:0051346	negative regulation of hydrolase activity	42/906	456/18862	4.29e-05	0.000541104	0.000388872	NCKAP1L/CR1/PLN/PI16/BIN1/LTF/RHOH/SLIT2/RGS2/COL6A3/TIMP2/IQGAP2/SPINK4/A2M/LRRK2/CRYAB/THBS1/SPINK7/CST7/SERPINE2/SPOCD1/GZMA/CD27/SERPINA5/HGF/PTX3/SERPINF1/HDAC9/GPC3/CCDC8/SFRP2/VTN/SERPINA1/DPEP1/MMP9/PI3/CST4/TFPI2/NLRP7/PPP1R1B/ELFN2/SERPINB7	42
BP	GO:0060840	artery development	15/906	95/18862	4.5e-05	0.000565115	0.000406129	MYLK/SMAD6/PRRX1/LOX/PDGFRB/AKT3/GJA5/SHH/PRICKLE1/FOXH1/MYOCD/FOXC2/COMP/TFAP2B/NOG	15
BP	GO:0010466	negative regulation of peptidase activity	28/906	257/18862	4.69e-05	0.000587814	0.000422441	CR1/PI16/BIN1/LTF/COL6A3/TIMP2/SPINK4/A2M/CRYAB/THBS1/SPINK7/CST7/SERPINE2/CD27/SERPINA5/HGF/SERPINF1/GPC3/SFRP2/VTN/SERPINA1/DPEP1/MMP9/PI3/CST4/TFPI2/NLRP7/SERPINB7	28
BP	GO:0050673	epithelial cell proliferation	40/906	428/18862	4.7e-05	0.000587814	0.000422441	FGF2/LIMS2/CXCL12/FGF7/PIK3CD/ATOH8/THBS4/PPP1R16B/ITGB3/NRP2/PTPRN/AKT3/COL8A2/HTRA1/C5AR1/EGR3/CAV1/ITGA4/SFRP1/THBS1/SHH/FAP/RUNX3/IL6/HGF/IHH/TGM1/SULF1/SERPINF1/GPC3/CCL2/SCG2/IGF1/IGFBP5/SFRP2/SULF2/F3/KLK8/NOG/FGFBP1	40
BP	GO:0010880	regulation of release of sequestered calcium ion into cytosol by sarcoplasmic reticulum	8/906	29/18862	4.78e-05	0.000596595	0.000428752	CASQ2/CACNA1C/AKAP6/PLN/ANK2/ATP1A2/DMD/RYR2	8
BP	GO:0034109	homotypic cell-cell adhesion	14/906	85/18862	4.96e-05	0.000615854	0.000442592	FERMT3/MYL9/PRKG1/FLNA/C1QTNF1/ITGB3/PLEK/BLK/FN1/PIK3CG/SERPINE2/PDPN/COMP/CCL5	14
BP	GO:0014065	phosphatidylinositol 3-kinase signaling	20/906	154/18862	4.96e-05	0.000615854	0.000442592	FGF2/PIK3CD/PIK3AP1/PPP1R16B/PIK3R5/NCF1/PDGFRB/ROR2/CD28/DCN/FN1/PIK3CG/SERPINE2/HCST/HGF/ROR1/IGF1/CSF3/CCL5/NTRK3	20
BP	GO:0007369	gastrulation	22/906	179/18862	5e-05	0.000619181	0.000444984	ITGA7/ITGA5/COL6A1/ATOH8/ITGB2/ITGB3/COL5A1/COL5A2/ITGA4/SFRP1/FN1/MYADM/GPC3/COL11A1/FOXC2/DUSP2/SFRP2/VTN/ADIPOQ/MMP9/HMGA2/NOG	22
BP	GO:0006024	glycosaminoglycan biosynthetic process	16/906	107/18862	5.03e-05	0.000619621	0.0004453	GPC6/ST3GAL6/PDGFRB/HS3ST3B1/OGN/DCN/PRELP/BGN/FMOD/CSPG4/HS3ST3A1/HAS1/VCAN/GPC3/OMD/HS3ST5	16
BP	GO:0019730	antimicrobial humoral response	19/906	142/18862	5.03e-05	0.000619621	0.0004453	LTF/RNASE6/CXCL11/CTSG/CCL13/CXCL9/CXCL13/CXCL10/ITLN1/RARRES2/KLK7/KLK5/LYZ/CHGA/GNLY/CXCL5/PI3/RNASE7/S100A7	19
BP	GO:0002291	T cell activation via T cell receptor contact with antigen bound to MHC molecule on antigen presenting cell	5/906	10/18862	5.21e-05	0.000636527	0.00045745	FGL2/HAVCR2/ITGAL/HLA-DMB/ICAM1	5
BP	GO:0048251	elastic fiber assembly	5/906	10/18862	5.21e-05	0.000636527	0.00045745	MYH11/EMILIN1/LOX/MFAP4/FBLN5	5
BP	GO:0010881	regulation of cardiac muscle contraction by regulation of the release of sequestered calcium ion	7/906	22/18862	5.21e-05	0.000636527	0.00045745	CASQ2/CACNA1C/PLN/ANK2/ATP1A2/DMD/RYR2	7
BP	GO:0002686	negative regulation of leukocyte migration	10/906	46/18862	5.24e-05	0.000636563	0.000457475	CXCL12/EMILIN1/SLIT2/IL27RA/SLAMF8/CD300A/STAP1/CCL2/GREM1/CCL21	10
BP	GO:0006953	acute-phase response	10/906	46/18862	5.24e-05	0.000636563	0.000457475	CD163/UGT1A1/FN1/IL6/PTGER3/SAA1/SAA2/LBP/SERPINA1/HP	10
BP	GO:0030323	respiratory tube development	21/906	167/18862	5.26e-05	0.000637686	0.000458283	FGF2/FGF7/TGFB3/CRISPLD2/LOX/PDGFRB/TNC/PKDCC/ADAMTS2/GLI2/SHH/LAMA1/PDPN/MYOCD/GPC3/IGFBP5/TBX4/CYP1A2/FOXJ1/NOG/ASCL1	21
BP	GO:0034766	negative regulation of ion transmembrane transport	17/906	119/18862	5.36e-05	0.000649095	0.000466482	CASQ2/PLN/BIN1/GEM/ENPP1/ATP1A2/RGS2/KCNE4/CAV1/THBS1/RRAD/ADRA2A/ACTN2/KCNH2/RGS4/MMP9/PCSK9	17
BP	GO:0043491	protein kinase B signaling	29/906	273/18862	5.5e-05	0.00066208	0.000475814	FGF2/FERMT2/FGF7/AXL/PIK3CD/TNFAIP8L3/PIK3AP1/C1QTNF1/PIK3R5/LOX/PDGFRB/CD28/CCL19/THBS1/PIK3CG/CD86/HGF/CD19/CCL2/CCL3/IGF1/ICOS/IGFBP5/CSF3/NRG1/CCL5/NTRK3/F3/CCL21	29
BP	GO:0051701	biological process involved in interaction with host	25/906	219/18862	5.5e-05	0.00066208	0.000475814	CHMP4C/NCAM1/CD209/ITGA5/SIGLEC1/CR1/MRC1/AXL/ANPEP/SELPLG/ITGB3/CD4/CR2/CAV1/CXCR4/FCN1/ICAM1/CD86/PTX3/SLAMF1/CCR5/TMPRSS4/HS3ST5/CLDN9/CLDN6	25
BP	GO:0007178	transmembrane receptor protein serine/threonine kinase signaling pathway	35/906	358/18862	5.59e-05	0.000671327	0.000482459	VIM/FERMT2/TGFB1I1/SMAD6/FBN1/RBPMS2/TGFB3/ATOH8/EMILIN1/CHRD/LOX/CILP/CHRDL1/ROR2/LRRC32/HTRA1/CAV1/SFRP1/THBS1/HTRA3/SHH/FMOD/FOXH1/MYOCD/ASPN/SULF1/GPC3/GREM1/COMP/SFRP2/RGMA/SFRP4/ONECUT2/TFAP2B/NOG	35
BP	GO:0002027	regulation of heart rate	15/906	97/18862	5.77e-05	0.000690737	0.000496408	CASQ2/CACNA1C/TPM1/POPDC2/PLN/SCN1B/BIN1/ANK2/KCNE4/CAV1/DMD/RYR2/KCNH2/RGS4/KCNH6	15
BP	GO:0034763	negative regulation of transmembrane transport	17/906	120/18862	5.98e-05	0.000714142	0.000513229	CASQ2/PLN/BIN1/GEM/ENPP1/ATP1A2/RGS2/KCNE4/CAV1/THBS1/RRAD/ADRA2A/ACTN2/KCNH2/RGS4/MMP9/PCSK9	17
BP	GO:0032731	positive regulation of interleukin-1 beta production	11/906	56/18862	6.04e-05	0.00071985	0.000517331	MNDA/LILRA5/TYROBP/P2RX7/NLRP3/TLR8/CCL19/PYHIN1/IL6/LPL/CCL3	11
BP	GO:0050850	positive regulation of calcium-mediated signaling	8/906	30/18862	6.25e-05	0.000743369	0.000534233	AKAP6/LMCD1/CD4/CD3E/CCL4/CCL3/IGF1/CHP2	8
BP	GO:0030574	collagen catabolic process	10/906	47/18862	6.37e-05	0.000755305	0.000542811	MMP25/CTSK/MMP3/ADAMTS2/COL15A1/ADAMTS14/FAP/MMP9/MMP7/KLK6	10
BP	GO:0031341	regulation of cell killing	15/906	98/18862	6.51e-05	0.000770481	0.000553717	IL7R/ITGAM/TYROBP/FCER2/P2RX7/HAVCR2/LAG3/ICAM1/SLAMF6/STAP1/IL12RB1/PRF1/FCGR2B/KLRD1/SH2D1A	15
BP	GO:0010811	positive regulation of cell-substrate adhesion	17/906	121/18862	6.65e-05	0.000784762	0.000563981	ITGA5/LIMS2/FERMT2/CCDC80/FLNA/EMILIN1/COL16A1/CSF1/SFRP1/FN1/MYADM/FBLN2/CD3E/VIT/CD36/CCL21/OLFM4	17
BP	GO:0050729	positive regulation of inflammatory response	18/906	133/18862	6.77e-05	0.000796989	0.000572768	BTK/IL16/LILRA5/CD28/LRRK2/OSMR/PIK3CG/IL6/STAP1/PTGER3/LPL/TLR10/TGM2/CCL3/IDO1/LBP/IL1RL1/FABP4	18
BP	GO:0002819	regulation of adaptive immune response	21/906	170/18862	6.83e-05	0.00080288	0.000577002	CR1/BTK/WAS/SASH3/IL7R/FCER2/CD48/IL27RA/NLRP3/CD4/TNFSF13B/HAVCR2/CD28/CCL19/SAMSN1/IL6/IL12RB1/FCGR2B/KLRD1/IL1RL1/FOXJ1	21
BP	GO:0048017	inositol lipid-mediated signaling	23/906	196/18862	7.05e-05	0.000826061	0.000593661	FGF2/CSF1R/PIK3CD/TNFAIP8L3/PIK3AP1/PPP1R16B/PIK3R5/NCF1/PDGFRB/ROR2/CD28/DCN/PLCD3/FN1/PIK3CG/SERPINE2/HCST/HGF/ROR1/IGF1/CSF3/CCL5/NTRK3	23
BP	GO:0030203	glycosaminoglycan metabolic process	20/906	158/18862	7.16e-05	0.00083534	0.00060033	LYVE1/FGF2/GPC6/HPSE2/ST3GAL6/PDGFRB/HS3ST3B1/OGN/DCN/PRELP/BGN/FMOD/CSPG4/HS3ST3A1/HGF/HAS1/VCAN/GPC3/OMD/HS3ST5	20
BP	GO:0031295	T cell costimulation	11/906	57/18862	7.16e-05	0.00083534	0.00060033	LILRB2/TNFSF13B/CD28/CAV1/PDCD1LG2/CCL19/CD86/CD3E/PDCD1/ICOS/CCL21	11
BP	GO:0060384	innervation	7/906	23/18862	7.18e-05	0.000835353	0.000600339	ADARB1/SLITRK6/VCAM1/ITGA4/SERPINE2/SULF1/SULF2	7
BP	GO:1900046	regulation of hemostasis	12/906	67/18862	7.32e-05	0.000849567	0.000610554	PRKG1/KRT1/C1QTNF1/CAV1/THBS1/FAP/SERPINE2/COMP/TSPAN8/VTN/F3/CD36	12
BP	GO:0090101	negative regulation of transmembrane receptor protein serine/threonine kinase signaling pathway	18/906	134/18862	7.47e-05	0.000865497	0.000622002	TGFB1I1/SMAD6/FBN1/RBPMS2/TGFB3/EMILIN1/CHRD/CILP/CHRDL1/HTRA1/CAV1/SFRP1/HTRA3/ASPN/GREM1/SFRP2/ONECUT2/NOG	18
BP	GO:0034612	response to tumor necrosis factor	32/906	320/18862	7.5e-05	0.000866191	0.000622501	CLIP3/SLC2A4/AFF3/CD70/CD14/TNFRSF9/TNFSF13B/SPHK1/VCAM1/TNFSF8/SFRP1/CCL19/THBS1/LAPTM5/CCL13/ADAMTS12/ICAM1/CD27/TNFRSF8/CCL4/CCL2/CCL3/BIRC3/CCL8/CCL5/CCL18/ADIPOQ/ANKRD1/CCL21/POSTN/CLDN18/FABP4	32
BP	GO:0061844	antimicrobial humoral immune response mediated by antimicrobial peptide	13/906	78/18862	8.07e-05	0.000929828	0.000668235	LTF/RNASE6/CXCL11/CCL13/CXCL9/CXCL13/CXCL10/KLK7/KLK5/GNLY/CXCL5/RNASE7/S100A7	13
BP	GO:0051604	protein maturation	30/906	293/18862	8.12e-05	0.000934212	0.000671385	PCSK1/C1R/CPXM2/CPXM1/NNAT/SRGN/CTSE/CTSG/LRRK2/ADAMTS2/GAS1/THBS1/SHH/MMEL1/CST7/SERPINE2/CPA3/IHH/SPON1/COMP/REN/TESC/TMPRSS4/F3/HP/DUOXA2/PCSK9/NLRP7/KLK13/KLK6	30
BP	GO:0030308	negative regulation of cell growth	22/906	185/18862	8.24e-05	0.000938341	0.000674353	FHL1/DACT3/PI16/NTN1/ENPP1/SLIT2/NPR1/RGS2/MEG3/CRYAB/DCBLD2/SFRP1/SERPINE2/FBP1/CDA/SEMA6A/SCGB3A1/BDKRB1/GREM1/SFRP2/RGS4/FSTL4	22
BP	GO:0001508	action potential	18/906	135/18862	8.24e-05	0.000938341	0.000674353	P2RX1/CACNA1C/AKAP6/SCN1B/FLNA/BIN1/ANK2/KCNB1/ATP1A2/KCNE4/GJA5/CAV1/DMD/RYR2/KCNH2/CD36/SCN7A/CACNA1I	18
BP	GO:1901136	carbohydrate derivative catabolic process	23/906	198/18862	8.24e-05	0.000938341	0.000674353	LYVE1/FGF2/AOAH/PDE4B/GPC6/HPSE2/CHI3L2/OGN/DCN/PDE1A/PRELP/ADAMTS12/BGN/FMOD/CSPG4/CDA/VCAN/OVGP1/GPC3/PDE4C/NUDT11/OMD/CHIT1	23
BP	GO:0035710	CD4-positive, alpha-beta T cell activation	15/906	100/18862	8.26e-05	0.000938341	0.000674353	NCKAP1L/SASH3/TOX/NLRP3/CCL19/GPR183/RUNX3/SPN/SLAMF6/IL6/LY9/CD86/IL12RB1/IRF4/PLA2G2D	15
BP	GO:0043266	regulation of potassium ion transport	15/906	100/18862	8.26e-05	0.000938341	0.000674353	FHL1/KCNMB1/CASQ2/AKAP6/FLNA/BIN1/ANK2/KCNE4/CAV1/ADRA2A/KCNIP3/ACTN2/KCNH2/RGS4/DRD1	15
BP	GO:0071805	potassium ion transmembrane transport	24/906	212/18862	8.78e-05	0.000995165	0.00071519	FHL1/KCNMB1/CASQ2/ABCC9/AKAP6/FLNA/KCNMA1/BIN1/ANK2/KCNB1/ATP1A2/KCNH4/KCNE4/CAV1/KCNIP3/ACTN2/KCNQ5/KCNH2/KCNK3/RGS4/KCNH8/SNAP25/KCNK13/KCNH6	24
BP	GO:0003007	heart morphogenesis	26/906	239/18862	8.86e-05	0.00100258	0.000720522	TPM1/SMAD6/ACTC1/DCHS1/FLNA/OLFM1/GATA5/SLIT2/NRP2/COL5A1/GJA5/ALPK2/SHH/ELN/RYR2/IHH/FOXH1/COL11A1/FOXC2/NRG1/SFRP2/COL2A1/ANKRD1/SHOX2/TNNC1/NOG	26
BP	GO:0050851	antigen receptor-mediated signaling pathway	32/906	323/18862	8.94e-05	0.00100962	0.000725576	NCKAP1L/LAT2/BTK/WAS/PIK3CD/MNDA/LCP2/PDE4B/NFAM1/CD22/PTPN22/CD4/CD79B/CD28/CD300A/MS4A1/BLK/LAPTM5/PAX5/ITK/HLA-DQA1/STAP1/KLHL6/CD19/CD3E/HLA-DPB1/FCGR2B/SH2D1A/HLA-DQB1/CD79A/LAX1/CD38	32
BP	GO:0002604	regulation of dendritic cell antigen processing and presentation	5/906	11/18862	9.17e-05	0.00102515	0.000736736	FGL2/CCL19/THBS1/FCGR2B/CCL21	5
BP	GO:0097048	dendritic cell apoptotic process	5/906	11/18862	9.17e-05	0.00102515	0.000736736	CXCL12/AXL/CCL19/BLK/CCL21	5
BP	GO:1902563	regulation of neutrophil activation	5/906	11/18862	9.17e-05	0.00102515	0.000736736	ITGB2/CD177/ITGAM/CD300A/FCGR2B	5
BP	GO:2000668	regulation of dendritic cell apoptotic process	5/906	11/18862	9.17e-05	0.00102515	0.000736736	CXCL12/AXL/CCL19/BLK/CCL21	5
BP	GO:0001776	leukocyte homeostasis	13/906	79/18862	9.24e-05	0.0010283	0.000739002	NCKAP1L/DOCK10/JAM3/DOCK11/AXL/CORO1A/PIK3CD/PDE4B/IL2RA/TNFSF13B/GPR183/IL6/SIT1	13
BP	GO:0002312	B cell activation involved in immune response	13/906	79/18862	9.24e-05	0.0010283	0.000739002	CR1/DOCK10/DOCK11/MFNG/CD180/IL27RA/CD28/GPR183/ITM2A/IL6/CD19/POU2AF1/FCGR2B	13
BP	GO:0002295	T-helper cell lineage commitment	6/906	17/18862	9.47e-05	0.00104455	0.000750684	SPN/SLAMF6/IL6/LY9/IL12RB1/IRF4	6
BP	GO:0002888	positive regulation of myeloid leukocyte mediated immunity	6/906	17/18862	9.47e-05	0.00104455	0.000750684	BTK/ITGB2/CD177/ITGAM/TYROBP/STAP1	6
BP	GO:0030889	negative regulation of B cell proliferation	6/906	17/18862	9.47e-05	0.00104455	0.000750684	BTK/MNDA/TYROBP/CD300A/BLK/FCGR2B	6
BP	GO:0033631	cell-cell adhesion mediated by integrin	6/906	17/18862	9.47e-05	0.00104455	0.000750684	ITGA5/FERMT3/ITGA4/CXCL13/CD3E/CCL5	6
BP	GO:0090023	positive regulation of neutrophil chemotaxis	7/906	24/18862	9.72e-05	0.00106941	0.000768544	NCKAP1L/C3AR1/THBS4/C5AR1/CCL19/LBP/CCL21	7
BP	GO:0061337	cardiac conduction	19/906	149/18862	9.74e-05	0.00106958	0.00076867	FXYD6/CASQ2/CACNA1C/ABCC9/PLN/SCN1B/FLNA/BIN1/ANK2/ATP1A2/NPR1/KCNE4/GJA5/CAV1/RYR2/KCNIP3/KCNH2/KCNK3/KCNH6	19
BP	GO:0071356	cellular response to tumor necrosis factor	30/906	296/18862	9.77e-05	0.00107055	0.000769366	CLIP3/SLC2A4/CD70/TNFRSF9/TNFSF13B/SPHK1/VCAM1/TNFSF8/SFRP1/CCL19/THBS1/LAPTM5/CCL13/ADAMTS12/ICAM1/CD27/TNFRSF8/CCL4/CCL2/CCL3/BIRC3/CCL8/CCL5/CCL18/ADIPOQ/ANKRD1/CCL21/POSTN/CLDN18/FABP4	30
BP	GO:0031294	lymphocyte costimulation	11/906	59/18862	9.95e-05	0.00108789	0.000781825	LILRB2/TNFSF13B/CD28/CAV1/PDCD1LG2/CCL19/CD86/CD3E/PDCD1/ICOS/CCL21	11
BP	GO:0048565	digestive tract development	17/906	125/18862	0.000100444	0.00109567	0.000787417	RBPMS2/DCHS1/TGFB3/GATA5/PKDCC/GLI2/SFRP1/DACT1/SHH/IHH/MYOCD/RARRES2/SFRP2/SHOX2/CLDN18/CYP1A1/ASCL1	17
BP	GO:0060541	respiratory system development	22/906	188/18862	0.00010467	0.00113922	0.00081872	FGF2/FGF7/TGFB3/CRISPLD2/LOX/PDGFRB/TNC/PKDCC/ADAMTS2/GLI2/SHH/LAMA1/PDPN/MYOCD/GPC3/IGFBP5/MSC/TBX4/CYP1A2/FOXJ1/NOG/ASCL1	22
BP	GO:0006023	aminoglycan biosynthetic process	16/906	114/18862	0.000109269	0.00118662	0.000852786	GPC6/ST3GAL6/PDGFRB/HS3ST3B1/OGN/DCN/PRELP/BGN/FMOD/CSPG4/HS3ST3A1/HAS1/VCAN/GPC3/OMD/HS3ST5	16
BP	GO:0072006	nephron development	18/906	138/18862	0.000109898	0.0011908	0.000855789	FGF2/DCHS1/ACTA2/PDGFRB/SHH/ADAMTS16/SULF1/GPC3/FOXC2/COL4A4/GREM1/SULF2/ADIPOQ/TFAP2B/FOXJ1/PROM1/NOG/SERPINB7	18
BP	GO:0006801	superoxide metabolic process	12/906	70/18862	0.000113746	0.00122977	0.000883792	CYBB/ITGB2/CD177/ITGAM/TYROBP/NCF1/NCF2/FBLN5/SOD3/FPR2/CD36/DUOX2	12
BP	GO:0007200	phospholipase C-activating G protein-coupled receptor signaling pathway	15/906	103/18862	0.000116381	0.00125532	0.000902155	CMKLR1/C3AR1/CHRM2/FPR1/GPR65/C5AR1/PTGER3/ADRA2A/ACTN2/FPR3/TGM2/F2RL2/CHGA/FPR2/DRD1	15
BP	GO:0051926	negative regulation of calcium ion transport	11/906	60/18862	0.000116624	0.00125532	0.000902155	GNAO1/CASQ2/PLN/BIN1/LILRB2/GEM/ATP1A2/CD33/RRAD/ICAM1/ADRA2A	11
BP	GO:0050679	positive regulation of epithelial cell proliferation	23/906	203/18862	0.000120632	0.0012956	0.000931104	FGF2/CXCL12/FGF7/PIK3CD/THBS4/PPP1R16B/ITGB3/NRP2/PTPRN/AKT3/HTRA1/C5AR1/EGR3/ITGA4/SFRP1/SHH/IHH/TGM1/SCG2/IGF1/F3/NOG/FGFBP1	23
BP	GO:0007188	adenylate cyclase-modulating G protein-coupled receptor signaling pathway	25/906	230/18862	0.000121799	0.00130526	0.000938044	GNAO1/RAMP1/PLN/SSTR2/FLNA/GNG2/PDE4B/CHRM2/FPR1/PTGFR/RGS2/GLP2R/GPR65/CXCL11/GRM3/CXCL9/CXCL10/PTGER3/ADRA2A/APLP1/MARCO/CHGA/FPR2/PTHLH/DRD1	25
BP	GO:0045088	regulation of innate immune response	31/906	315/18862	0.00012936	0.00138165	0.000992945	CD209/CR1/VSIG4/MNDA/CLEC4A/TYROBP/FCER1G/PTPN22/A2M/HAVCR2/SLAMF8/TLR8/PLA2G5/LAG3/FCN1/PYHIN1/SLAMF6/MUC16/FCGR2B/KLRD1/GBP5/CLEC4E/BIRC3/SH2D1A/CLEC10A/CCL5/LBP/FPR2/MUCL1/MUC4/MUC5B	31
BP	GO:0042742	defense response to bacterium	33/906	344/18862	0.000129494	0.00138165	0.000992945	STAB1/MPEG1/IRF8/COLEC12/SYT11/LTF/IL7R/SSC5D/RNASE6/IL27RA/FCER1G/CTSG/CD4/HAVCR2/SLAMF8/C5AR1/TNFSF8/CXCL13/SPN/IL6/RARRES2/KLK7/KLK5/LBP/LYZ/CHGA/GNLY/FPR2/CD36/HP/PI3/RNASE7/S100A7	33
BP	GO:0048762	mesenchymal cell differentiation	25/906	231/18862	0.000130507	0.00138843	0.000997818	ANXA6/FERMT2/TGFB1I1/DACT3/FLNA/TGFB3/RANBP3L/OLFM1/GLIPR2/GATA5/NRP2/SFRP1/SHH/FN1/IL6/PDPN/HGF/CDH2/FOXC2/SEMA6A/GREM1/NRG1/SFRP2/HMGA2/NOG	25
BP	GO:0032720	negative regulation of tumor necrosis factor production	12/906	71/18862	0.000130984	0.00138843	0.000997818	SIRPA/SYT11/AXL/CLEC4A/CD33/IL27RA/PTPN22/HAVCR2/SLAMF1/IGF1/LBP/ADIPOQ	12
BP	GO:0050818	regulation of coagulation	12/906	71/18862	0.000130984	0.00138843	0.000997818	PRKG1/KRT1/C1QTNF1/CAV1/THBS1/FAP/SERPINE2/TSPAN8/VTN/F3/CD36/HS3ST5	12
BP	GO:0042493	response to drug	34/906	359/18862	0.00013199	0.00139605	0.00100329	GNAO1/NCKAP1L/MAP1B/CYBB/ACTC1/PDE4B/LOX/TIMP2/UGT1A1/NNMT/SLAMF8/CXCR4/SFRP1/THBS1/ICAM1/FBP1/LPL/KCNH2/REN/SFRP2/KCNK3/CD38/ADIPOQ/CYP2C9/ANKRD1/DPEP1/TFAP2B/CYP1A1/HMGA2/CYP1A2/DRD1/CRH/SST/SCGB1A1	34
BP	GO:0003018	vascular process in circulatory system	26/906	245/18862	0.000133161	0.00140236	0.00100783	P2RX1/SLCO2B1/SLC2A4/FERMT2/ABCC9/PRKG1/KCNMA1/ACTA2/TACR2/ATP1A2/SLIT2/NPR1/RGS2/SLC16A2/GJA5/CAV1/SLC2A3/ICAM1/SLC16A1/ADRA2A/FOXC2/COMP/CD38/CD36/SLC28A2/DRD1	26
BP	GO:0010951	negative regulation of endopeptidase activity	26/906	245/18862	0.000133161	0.00140236	0.00100783	CR1/BIN1/LTF/COL6A3/TIMP2/SPINK4/A2M/CRYAB/THBS1/SPINK7/CST7/SERPINE2/CD27/SERPINA5/HGF/SERPINF1/SFRP2/VTN/SERPINA1/DPEP1/MMP9/PI3/CST4/TFPI2/NLRP7/SERPINB7	26
BP	GO:0051153	regulation of striated muscle cell differentiation	14/906	93/18862	0.000135747	0.00142592	0.00102476	AKAP6/CYP26B1/PI16/RBM24/RGS2/SHH/TMEM119/MYOCD/HDAC9/IGF1/GREM1/NRG1/RGS4/SHOX2	14
BP	GO:0002643	regulation of tolerance induction	6/906	18/18862	0.000136276	0.00142592	0.00102476	LILRB2/IL2RA/HAVCR2/CD3E/IDO1/FOXJ1	6
BP	GO:0032695	negative regulation of interleukin-12 production	6/906	18/18862	0.000136276	0.00142592	0.00102476	CMKLR1/LILRA5/TLR8/THBS1/MEFV/SLAMF1	6
BP	GO:0030216	keratinocyte differentiation	30/906	302/18862	0.000139905	0.00146076	0.0010498	KRT81/CLIC4/CYP26B1/PALLD/KRT1/CTSK/SPRR2A/SPRR2F/KRTAP5-9/TGM1/DSC1/SPRR2G/KLK5/KRT6C/SPRR1B/KRT6B/AQP3/PI3/KRT75/ZBED2/SPRR2E/S100A7/KRT13/SCEL/KRT24/KRT14/KLK13/KRT79/KRT31/LCE3D	30
BP	GO:0048015	phosphatidylinositol-mediated signaling	22/906	192/18862	0.000142658	0.00148632	0.00106817	FGF2/CSF1R/PIK3CD/PIK3AP1/PPP1R16B/PIK3R5/NCF1/PDGFRB/ROR2/CD28/DCN/PLCD3/FN1/PIK3CG/SERPINE2/HCST/HGF/ROR1/IGF1/CSF3/CCL5/NTRK3	22
BP	GO:0001894	tissue homeostasis	27/906	260/18862	0.000143372	0.00149058	0.00107123	CSF1R/JAM3/CORO1A/SASH3/KRT1/LTF/CSF1/ITGB3/P2RX7/AKT3/DMD/TMEM119/IL6/TFF1/IHH/CDHR1/CYTL1/LYZ/CD38/COL2A1/CST4/CLDN18/ABCA4/MUC4/SLC28A2/CLDN3/PROM1	27
BP	GO:1904064	positive regulation of cation transmembrane transport	18/906	141/18862	0.000145114	0.00150548	0.00108194	KCNMB1/JPH2/AKAP6/FLNA/ANK2/CXCL11/DMD/CXCL9/CXCL10/RYR2/ACTN2/CD19/CCL2/BDKRB1/KCNH2/TESC/PLP1/DRD1	18
BP	GO:0048708	astrocyte differentiation	12/906	72/18862	0.000150412	0.00155426	0.00111699	VIM/C1QA/BIN1/ROR2/C5AR1/SHH/SERPINE2/IL6/ROR1/FPR2/PLP1/NOG	12
BP	GO:0030100	regulation of endocytosis	23/906	206/18862	0.000150453	0.00155426	0.00111699	NCKAP1L/CLIP3/SYT11/AXL/CD14/BIN1/CD177/ITGB3/CD22/CD300A/LRRK2/SPHK1/CAV1/CCL19/STAP1/GPC3/GREM1/VTN/SFRP4/ADIPOQ/CD36/CCL21/PCSK9	23
BP	GO:2001204	regulation of osteoclast development	5/906	12/18862	0.000150928	0.00155587	0.00111815	FBN1/LTF/TYROBP/GPR68/CLDN18	5
BP	GO:0030509	BMP signaling pathway	19/906	154/18862	0.000151582	0.00155932	0.00112063	SMAD6/FBN1/RBPMS2/TGFB3/CHRD/CHRDL1/ROR2/HTRA1/SFRP1/HTRA3/SULF1/GPC3/GREM1/COMP/SFRP2/RGMA/SFRP4/TFAP2B/NOG	19
BP	GO:0048736	appendage development	20/906	167/18862	0.000154898	0.00158673	0.00114032	FERMT2/CACNA1C/AFF3/CYP26B1/PRRX1/ROR2/PKDCC/MEOX2/GLI2/SHH/IHH/GPC3/GREM1/COMP/SFRP2/TBX4/COL2A1/SHOX2/TFAP2B/NOG	20
BP	GO:0060173	limb development	20/906	167/18862	0.000154898	0.00158673	0.00114032	FERMT2/CACNA1C/AFF3/CYP26B1/PRRX1/ROR2/PKDCC/MEOX2/GLI2/SHH/IHH/GPC3/GREM1/COMP/SFRP2/TBX4/COL2A1/SHOX2/TFAP2B/NOG	20
BP	GO:0051495	positive regulation of cytoskeleton organization	24/906	220/18862	0.000156203	0.0015963	0.0011472	CFL2/SYNPO2/NCKAP1L/LMOD1/MAP1B/FERMT2/TPM1/NAV3/WAS/FLNA/CORO1A/TGFB3/BIN1/GPR65/P2RX7/PLEK/IQGAP2/SFRP1/ICAM1/STAP1/ACTN2/CSF3/NTRK3/CCL21	24
BP	GO:0002886	regulation of myeloid leukocyte mediated immunity	10/906	52/18862	0.000156487	0.0015963	0.0011472	BTK/CD84/ITGB2/CD177/ITGAM/TYROBP/CD300A/BLK/STAP1/FCGR2B	10
BP	GO:0032835	glomerulus development	11/906	62/18862	0.000158472	0.00161317	0.00115933	ACTA2/PDGFRB/SULF1/FOXC2/COL4A4/SULF2/ADIPOQ/FOXJ1/PROM1/NOG/SERPINB7	11
BP	GO:0019058	viral life cycle	33/906	348/18862	0.000160905	0.00163453	0.00117468	CHMP4C/NCAM1/CD209/ITGA5/ADARB1/SIGLEC1/CR1/MRC1/AXL/ANPEP/LTF/SELPLG/ITGB3/CD4/CD28/CR2/CAV1/LRRC15/CXCR4/FCN1/ICAM1/CD86/PTX3/SLAMF1/CCR5/CCL2/CCL8/CCL5/TMPRSS4/HS3ST5/CLDN9/HMGA2/CLDN6	33
BP	GO:0060306	regulation of membrane repolarization	8/906	34/18862	0.000163465	0.00165708	0.00119089	CASQ2/AKAP6/SCN1B/FLNA/ANK2/KCNE4/CAV1/KCNH2	8
BP	GO:0002822	regulation of adaptive immune response based on somatic recombination of immune receptors built from immunoglobulin superfamily domains	19/906	155/18862	0.00016515	0.00167068	0.00120066	CR1/BTK/WAS/SASH3/IL7R/FCER2/IL27RA/NLRP3/CD4/TNFSF13B/HAVCR2/CD28/CCL19/IL6/IL12RB1/FCGR2B/KLRD1/IL1RL1/FOXJ1	19
BP	GO:0034142	toll-like receptor 4 signaling pathway	9/906	43/18862	0.000168716	0.00170323	0.00122405	CD14/LTF/ITGB2/PIK3AP1/ITGAM/PTPN22/LY96/TNIP3/LBP	9
BP	GO:0002292	T cell differentiation involved in immune response	12/906	73/18862	0.000172252	0.00173176	0.00124455	FGL2/FCER1G/NLRP3/CCL19/GPR183/SPN/SLAMF6/IL6/LY9/CD86/IL12RB1/IRF4	12
BP	GO:0033077	T cell differentiation in thymus	12/906	73/18862	0.000172252	0.00173176	0.00124455	DOCK2/MAFB/IL7R/VNN1/TOX/CD28/EGR3/GLI2/SHH/IHH/CD3E/FOXJ1	12
BP	GO:0033002	muscle cell proliferation	24/906	222/18862	0.000179414	0.00180004	0.00129363	FGF2/CNN1/TPM1/PRKG1/RBPMS2/TGFB3/AIF1/PDGFRB/NPR1/OGN/PDE1A/THBS1/SHH/IL6/ELN/MYOCD/FOXC2/TGM2/IGF1/IGFBP5/CCL5/ADIPOQ/MMP9/NOG	24
BP	GO:0002544	chronic inflammatory response	6/906	19/18862	0.00019111	0.00191346	0.00137513	VNN1/VCAM1/THBS1/CXCL13/CCL5/IDO1	6
BP	GO:0045089	positive regulation of innate immune response	24/906	223/18862	0.000192127	0.00191969	0.00137961	CD209/MNDA/CLEC4A/TYROBP/FCER1G/HAVCR2/TLR8/PLA2G5/LAG3/FCN1/PYHIN1/SLAMF6/MUC16/KLRD1/GBP5/CLEC4E/SH2D1A/CLEC10A/CCL5/LBP/FPR2/MUCL1/MUC4/MUC5B	24
BP	GO:0045165	cell fate commitment	26/906	251/18862	0.000196674	0.0019571	0.0014065	FGF2/TGFB1I1/CYP26B1/PRRX1/ZNF521/GATA5/TOX/ROR2/SLAMF8/GLI2/GAS1/SFRP1/SHH/SPN/SLAMF6/IL6/LY9/PDPN/IHH/IL12RB1/FOXC2/IRF4/SFRP2/TBX4/ONECUT2/ASCL1	26
BP	GO:0090092	regulation of transmembrane receptor protein serine/threonine kinase signaling pathway	26/906	251/18862	0.000196674	0.0019571	0.0014065	TGFB1I1/SMAD6/FBN1/RBPMS2/TGFB3/EMILIN1/CHRD/LOX/CILP/CHRDL1/HTRA1/CAV1/SFRP1/THBS1/HTRA3/SHH/MYOCD/ASPN/SULF1/GPC3/GREM1/SFRP2/SFRP4/ONECUT2/TFAP2B/NOG	26
BP	GO:0050829	defense response to Gram-negative bacterium	13/906	85/18862	0.000198289	0.00196916	0.00141517	MPEG1/LTF/SSC5D/RNASE6/CTSG/CD4/IL6/RARRES2/LBP/LYZ/CHGA/RNASE7/S100A7	13
BP	GO:0021955	central nervous system neuron axonogenesis	8/906	35/18862	0.000203058	0.00201242	0.00144626	ADARB1/SCN1B/EPHB6/SLIT2/GLI2/CDH11/PLXNA4/DCLK1	8
BP	GO:0045807	positive regulation of endocytosis	14/906	97/18862	0.000214304	0.00211956	0.00152326	NCKAP1L/CLIP3/AXL/CD14/LRRK2/CCL19/STAP1/GPC3/GREM1/VTN/SFRP4/CD36/CCL21/PCSK9	14
BP	GO:0061756	leukocyte adhesion to vascular endothelial cell	10/906	54/18862	0.000217021	0.00213777	0.00153634	CXCL12/SELPLG/ITGB2/VCAM1/ITGA4/SPN/ICAM1/IL6/CCL21/ADD2	10
BP	GO:0086002	cardiac muscle cell action potential involved in contraction	10/906	54/18862	0.000217021	0.00213777	0.00153634	CACNA1C/SCN1B/FLNA/BIN1/ANK2/KCNE4/GJA5/CAV1/RYR2/KCNH2	10
BP	GO:0010882	regulation of cardiac muscle contraction by calcium ion signaling	7/906	27/18862	0.000219729	0.0021514	0.00154614	CASQ2/CACNA1C/PLN/ANK2/ATP1A2/DMD/RYR2	7
BP	GO:0033688	regulation of osteoblast proliferation	7/906	27/18862	0.000219729	0.0021514	0.00154614	LTF/MN1/SFRP1/TMEM119/CTHRC1/GREM1/NELL1	7
BP	GO:0036037	CD8-positive, alpha-beta T cell activation	7/906	27/18862	0.000219729	0.0021514	0.00154614	NCKAP1L/WDFY4/CLEC4A/TOX/PTPN22/TNFSF8/RUNX3	7
BP	GO:0007409	axonogenesis	40/906	460/18862	0.000221171	0.00216118	0.00155317	NCAM1/BOC/ADARB1/MAP1B/MAP1A/CSF1R/NEXN/PLXNC1/SCN1B/DPYSL2/CXCL12/PALLD/PIK3CD/DOK2/NTN1/OLFM1/EPHB6/RHOH/SLIT2/NRP2/SLITRK6/TRPV2/GLI2/VSTM2L/CDH11/ITGA4/NEFL/CXCR4/SHH/FN1/LAMA1/ISLR2/CDH2/S100B/SEMA6A/PLXNA4/DCLK1/SHOX2/FSTL4/NOG	40
BP	GO:0032755	positive regulation of interleukin-6 production	13/906	86/18862	0.000223503	0.00217526	0.00156328	POU2F2/IL16/LILRB2/LILRA5/TYROBP/AIF1/TLR8/TLR1/IL6/LPL/POU2AF1/LBP/CD36	13
BP	GO:1901379	regulation of potassium ion transmembrane transport	13/906	86/18862	0.000223503	0.00217526	0.00156328	FHL1/KCNMB1/CASQ2/AKAP6/FLNA/BIN1/ANK2/KCNE4/CAV1/KCNIP3/ACTN2/KCNH2/RGS4	13
BP	GO:0032535	regulation of cellular component size	34/906	370/18862	0.000233809	0.00226651	0.00162886	CFL2/NCKAP1L/LMOD1/MAP1B/WAS/DPYSL2/CXCL12/CORO1A/TMOD1/KCNMA1/BIN1/NTN1/IL7R/OLFM1/SLIT2/P2RX7/PLEK/AKT3/IQGAP2/TRPV2/NEFL/FN1/MYADM/ICAM1/ELN/ISLR2/ACTN2/KANK4/SEMA6A/PLXNA4/CSF3/FSTL4/CCL21/ADD2	34
BP	GO:1902903	regulation of supramolecular fiber organization	34/906	370/18862	0.000233809	0.00226651	0.00162886	CFL2/SYNPO2/NCKAP1L/LMOD1/MAP1B/CLIP3/MAP1A/FERMT2/TPM1/NAV3/WAS/CXCL12/FLNA/CORO1A/TMOD1/TGFB3/BIN1/EMILIN1/SLIT2/GPR65/PLEK/IQGAP2/AEBP1/CRYAB/SFRP1/MYADM/ICAM1/ELN/ACTN2/KANK4/CSF3/RGS4/CCL21/ADD2	34
BP	GO:0002921	negative regulation of humoral immune response	5/906	13/18862	0.000235573	0.00227905	0.00163787	CR1/VSIG4/A2M/FCGR2B/FOXJ1	5
BP	GO:0035107	appendage morphogenesis	17/906	134/18862	0.000236973	0.00227905	0.00163787	CACNA1C/AFF3/CYP26B1/PRRX1/ROR2/PKDCC/GLI2/SHH/IHH/GPC3/GREM1/SFRP2/TBX4/COL2A1/SHOX2/TFAP2B/NOG	17
BP	GO:0035108	limb morphogenesis	17/906	134/18862	0.000236973	0.00227905	0.00163787	CACNA1C/AFF3/CYP26B1/PRRX1/ROR2/PKDCC/GLI2/SHH/IHH/GPC3/GREM1/SFRP2/TBX4/COL2A1/SHOX2/TFAP2B/NOG	17
BP	GO:0055123	digestive system development	17/906	134/18862	0.000236973	0.00227905	0.00163787	RBPMS2/DCHS1/TGFB3/GATA5/PKDCC/GLI2/SFRP1/DACT1/SHH/IHH/MYOCD/RARRES2/SFRP2/SHOX2/CLDN18/CYP1A1/ASCL1	17
BP	GO:0086009	membrane repolarization	9/906	45/18862	0.000243251	0.00233482	0.00167796	CASQ2/AKAP6/SCN1B/FLNA/ANK2/ATP1A2/KCNE4/CAV1/KCNH2	9
BP	GO:0007519	skeletal muscle tissue development	18/906	147/18862	0.000246235	0.00235883	0.0016952	CFL2/POPDC2/CYP26B1/ASB2/HLF/RBM24/MYOM1/DCN/CAV1/MEOX2/SHH/PAX5/ELN/MYOCD/HDAC9/MSC/ANKRD1/SHOX2	18
BP	GO:0045730	respiratory burst	8/906	36/18862	0.000250189	0.002392	0.00171905	CYBB/PIK3CD/NCF1/CD52/NCF2/SLAMF8/PIK3CG/LBP	8
BP	GO:0051899	membrane depolarization	13/906	87/18862	0.000251412	0.002399	0.00172408	FHL1/CACNA1C/SCN1B/ANK2/ATP1A2/P2RX7/DCN/LRRK2/GJA5/CAV1/KCNH2/SCN7A/CACNA1I	13
BP	GO:0031529	ruffle organization	10/906	55/18862	0.000253982	0.00241878	0.0017383	CSF1R/TPM1/AIF1/PLEK/CAV1/ICAM1/CSPG4/STAP1/CCL21/EPS8L3	10
BP	GO:0086001	cardiac muscle cell action potential	12/906	76/18862	0.000254723	0.00242111	0.00173997	CACNA1C/SCN1B/FLNA/BIN1/ANK2/ATP1A2/KCNE4/GJA5/CAV1/DMD/RYR2/KCNH2	12
BP	GO:0090280	positive regulation of calcium ion import	6/906	20/18862	0.000261974	0.00248036	0.00178255	CXCL12/PDGFRB/TRPV2/CCL2/CCL3/CRH	6
BP	GO:0140131	positive regulation of lymphocyte chemotaxis	6/906	20/18862	0.000261974	0.00248036	0.00178255	CXCL13/CCL4/CCL3/CCL5/CCL21/S100A7	6
BP	GO:0030099	myeloid cell differentiation	37/906	419/18862	0.000278782	0.00263438	0.00189324	NCKAP1L/CSF1R/IRF8/MYL9/RASGRP4/C1QC/FBN1/SPI1/MAFB/PIK3CD/LTF/TYROBP/LILRB3/CSF1/LOX/OSCAR/EVI2B/ROR2/CD4/IKZF1/SFRP1/CCL19/GPR183/THBS1/CSF3R/CCR1/GPR68/GPC3/LRRC17/CCL3/CSF3/IRF4/TESC/ADIPOQ/MMP9/CLDN18/DHRS2	37
BP	GO:0030193	regulation of blood coagulation	11/906	66/18862	0.000281159	0.00264658	0.00190201	PRKG1/KRT1/C1QTNF1/CAV1/THBS1/FAP/SERPINE2/TSPAN8/VTN/F3/CD36	11
BP	GO:0050854	regulation of antigen receptor-mediated signaling pathway	11/906	66/18862	0.000281159	0.00264658	0.00190201	NFAM1/CD22/PTPN22/CD300A/BLK/LAPTM5/PAX5/STAP1/CD19/FCGR2B/SH2D1A	11
BP	GO:0014909	smooth muscle cell migration	13/906	88/18862	0.000282247	0.00265127	0.00190538	TPM1/PRKG1/AIF1/SLIT2/PDGFRB/ITGB3/MYOCD/IGF1/IGFBP5/CCL5/VTN/ADIPOQ/POSTN	13
BP	GO:0008154	actin polymerization or depolymerization	23/906	215/18862	0.000282745	0.00265127	0.00190538	CFL2/NCKAP1L/LMOD1/WAS/WIPF1/CXCL12/CORO1A/TMOD1/BIN1/GAS7/AIF1/SLIT2/PLEK/IQGAP2/MYADM/ICAM1/ELN/ACTN2/KANK4/CSF3/FAM107A/CCL21/ADD2	23
BP	GO:0050678	regulation of epithelial cell proliferation	34/906	374/18862	0.000285493	0.00267191	0.00192021	FGF2/LIMS2/CXCL12/FGF7/PIK3CD/ATOH8/THBS4/PPP1R16B/ITGB3/NRP2/PTPRN/AKT3/HTRA1/C5AR1/EGR3/CAV1/ITGA4/SFRP1/THBS1/SHH/RUNX3/IHH/TGM1/SULF1/SERPINF1/GPC3/CCL2/SCG2/IGF1/SFRP2/SULF2/F3/NOG/FGFBP1	34
BP	GO:0034121	regulation of toll-like receptor signaling pathway	12/906	77/18862	0.000288777	0.00269563	0.00193725	CD14/LTF/PTPN22/CD300A/CAV1/LY96/TLR1/CD300LF/BIRC3/IRF4/LBP/CD36	12
BP	GO:0043268	positive regulation of potassium ion transport	9/906	46/18862	0.000289686	0.00269563	0.00193725	FHL1/KCNMB1/AKAP6/FLNA/ANK2/ADRA2A/ACTN2/KCNH2/DRD1	9
BP	GO:0043303	mast cell degranulation	9/906	46/18862	0.000289686	0.00269563	0.00193725	LAT2/BTK/PIK3CD/CD84/PTGDS/CD300A/BLK/PIK3CG/CHGA	9
BP	GO:0006721	terpenoid metabolic process	16/906	124/18862	0.000294492	0.00273513	0.00196564	CYP26B1/GPC6/UGT1A1/LPL/RARRES2/GPC3/ADH1B/GPIHBP1/CYP2C9/ADH6/HMGCS2/ABCA4/CYP1A1/CYP1A2/CRH/ADH1C	16
BP	GO:0090218	positive regulation of lipid kinase activity	8/906	37/18862	0.000305906	0.00283573	0.00203794	FGF2/TNFAIP8L3/PDGFRB/CCL19/CD19/FPR2/CCL21/EEF1A2	8
BP	GO:0045861	negative regulation of proteolysis	32/906	346/18862	0.000314673	0.00291147	0.00209237	MAP1A/CR1/PI16/BIN1/LTF/COL6A3/TIMP2/SPINK4/A2M/LRRK2/CRYAB/GAS1/THBS1/SHH/SPINK7/CST7/SERPINE2/CD27/SERPINA5/HGF/SERPINF1/GPC3/SFRP2/VTN/SERPINA1/DPEP1/MMP9/PI3/CST4/TFPI2/NLRP7/SERPINB7	32
BP	GO:0033273	response to vitamin	13/906	89/18862	0.000316252	0.00292054	0.00209889	MAP1B/FOLR2/KANK2/CYP26B1/MN1/CD4/TNC/SFRP1/CXCL10/AQP3/POSTN/CYP1A1/ASCL1	13
BP	GO:0110053	regulation of actin filament organization	27/906	273/18862	0.000317196	0.00292372	0.00210118	CFL2/SYNPO2/NCKAP1L/LMOD1/FERMT2/TPM1/WAS/CXCL12/FLNA/CORO1A/TMOD1/TGFB3/BIN1/SLIT2/GPR65/PLEK/IQGAP2/SFRP1/MYADM/ICAM1/ELN/ACTN2/KANK4/CSF3/RGS4/CCL21/ADD2	27
BP	GO:0034394	protein localization to cell surface	11/906	67/18862	0.000322012	0.00295466	0.00212341	MAP1A/JAM3/FGF7/FLNA/ANK2/CD177/TYROBP/FBLN5/FCN1/ACTN2/GPIHBP1	11
BP	GO:0045669	positive regulation of osteoblast differentiation	11/906	67/18862	0.000322012	0.00295466	0.00212341	DDR2/FERMT2/LTF/TMEM119/IL6/HGF/CTHRC1/IGF1/GDPD2/SFRP2/NELL1	11
BP	GO:0002698	negative regulation of immune effector process	16/906	125/18862	0.000322976	0.00295466	0.00212341	CR1/FGL2/VSIG4/CD84/TGFB3/IL7R/IL2RA/CD22/A2M/HAVCR2/SLAMF8/CD300A/HTRA1/FCGR2B/KLRD1/FOXJ1	16
BP	GO:0002705	positive regulation of leukocyte mediated immunity	16/906	125/18862	0.000322976	0.00295466	0.00212341	BTK/SASH3/ITGB2/CD177/ITGAM/TYROBP/FCER2/NLRP3/CD28/LAG3/SLAMF6/IL6/STAP1/IL12RB1/KLRD1/SH2D1A	16
BP	GO:0014812	muscle cell migration	14/906	101/18862	0.000329196	0.00300592	0.00216025	TPM1/PRKG1/THBS4/AIF1/SLIT2/PDGFRB/ITGB3/MYOCD/IGF1/IGFBP5/CCL5/VTN/ADIPOQ/POSTN	14
BP	GO:0044706	multi-multicellular organism process	22/906	204/18862	0.000339473	0.00309397	0.00222353	P2RX1/ITGA5/TGFB3/COL16A1/PTGFR/RGS2/HAVCR2/SERPINE2/IHH/OVGP1/IGFBP5/IDO1/PAPPA/PSG5/CD38/MMP9/PTHLH/EPYC/MMP7/CYP1A1/CRH/SCGB1A1	22
BP	GO:0002279	mast cell activation involved in immune response	9/906	47/18862	0.000343217	0.00309889	0.00222706	LAT2/BTK/PIK3CD/CD84/PTGDS/CD300A/BLK/PIK3CG/CHGA	9
BP	GO:0002448	mast cell mediated immunity	9/906	47/18862	0.000343217	0.00309889	0.00222706	LAT2/BTK/PIK3CD/CD84/PTGDS/CD300A/BLK/PIK3CG/CHGA	9
BP	GO:0010712	regulation of collagen metabolic process	9/906	47/18862	0.000343217	0.00309889	0.00222706	VIM/TGFB3/EMILIN1/PDGFRB/MFAP4/FAP/IL6/IHH/SERPINB7	9
BP	GO:0097028	dendritic cell differentiation	9/906	47/18862	0.000343217	0.00309889	0.00222706	IRF8/SPI1/AXL/LILRB2/CCL19/BLK/FCGR2B/IRF4/DHRS2	9
BP	GO:0008360	regulation of cell shape	18/906	151/18862	0.000343755	0.00309889	0.00222706	ITGA7/CSF1R/FERMT2/TPM1/PLXNC1/FMNL1/CORO1A/ITGB2/RHOH/CCL13/LST1/FN1/ICAM1/PDPN/CCL2/CCL3/PLXNA4/GAS2	18
BP	GO:0055008	cardiac muscle tissue morphogenesis	10/906	57/18862	0.000343827	0.00309889	0.00222706	TPM1/ACTC1/RYR2/FOXH1/COL11A1/FOXC2/NRG1/ANKRD1/TNNC1/NOG	10
BP	GO:0010810	regulation of cell-substrate adhesion	23/906	218/18862	0.000345422	0.0031018	0.00222916	ITGA5/LIMS2/FERMT2/CCDC80/FLNA/EMILIN1/COL16A1/CSF1/SFRP1/THBS1/FN1/MYADM/FBLN2/PDPN/CD3E/VIT/GREM1/FAM107A/ONECUT2/CD36/CCL21/POSTN/OLFM4	23
BP	GO:0042445	hormone metabolic process	23/906	218/18862	0.000345422	0.0031018	0.00222916	CYP26B1/PCSK1/SLC16A2/CTSG/UGT1A1/CTSK/SHH/HSD17B2/CPA3/ADH1B/REN/DIO3/CYP2C9/IYD/DUOXA2/UGT2B15/ADH6/DUOX2/CYP1A1/CYP1A2/DHRS2/KLK6/ADH1C	23
BP	GO:0052547	regulation of peptidase activity	39/906	455/18862	0.000351812	0.00312522	0.00224599	P2RX1/CR1/PI16/BIN1/LTF/PCOLCE/COL6A3/TIMP2/NLRP3/SPINK4/A2M/CRYAB/CAV1/THBS1/LAPTM5/PCOLCE2/SPINK7/FN1/CST7/MEFV/SERPINE2/CD27/SERPINA5/HGF/SERPINF1/GPC3/BIRC3/SFRP2/VTN/F3/SERPINA1/DPEP1/MMP9/PI3/CST4/TFPI2/NLRP7/CLDN3/SERPINB7	39
BP	GO:0001780	neutrophil homeostasis	5/906	14/18862	0.000351993	0.00312522	0.00224599	JAM3/AXL/PIK3CD/PDE4B/IL6	5
BP	GO:0002517	T cell tolerance induction	5/906	14/18862	0.000351993	0.00312522	0.00224599	LILRB2/IL2RA/CD3E/ICOS/IDO1	5
BP	GO:0072540	T-helper 17 cell lineage commitment	5/906	14/18862	0.000351993	0.00312522	0.00224599	SLAMF6/IL6/LY9/IL12RB1/IRF4	5
BP	GO:0086103	G protein-coupled receptor signaling pathway involved in heart process	5/906	14/18862	0.000351993	0.00312522	0.00224599	PLN/PDE4B/RGS2/CAV1/CHGA	5
BP	GO:1903035	negative regulation of response to wounding	13/906	90/18862	0.000353687	0.00312522	0.00224599	FGF2/SIGLEC10/PRKG1/KRT1/C1QTNF1/THBS1/FAP/SERPINE2/TSPAN8/RGMA/VTN/KLK8/CLDN3	13
BP	GO:0001773	myeloid dendritic cell activation	7/906	29/18862	0.000355081	0.00312522	0.00224599	DOCK2/SPI1/HAVCR2/SLAMF1/CD2/IRF4/DHRS2	7
BP	GO:0002063	chondrocyte development	7/906	29/18862	0.000355081	0.00312522	0.00224599	SULF1/COL11A1/COMP/SFRP2/SULF2/SHOX2/PTHLH	7
BP	GO:0043032	positive regulation of macrophage activation	7/906	29/18862	0.000355081	0.00312522	0.00224599	HAVCR2/LRRK2/THBS1/STAP1/CCL3/LBP/IL1RL1	7
BP	GO:1901380	negative regulation of potassium ion transmembrane transport	7/906	29/18862	0.000355081	0.00312522	0.00224599	CASQ2/BIN1/KCNE4/CAV1/ACTN2/KCNH2/RGS4	7
BP	GO:1902624	positive regulation of neutrophil migration	7/906	29/18862	0.000355081	0.00312522	0.00224599	NCKAP1L/C3AR1/THBS4/C5AR1/CCL19/LBP/CCL21	7
BP	GO:0043087	regulation of GTPase activity	41/906	487/18862	0.000363408	0.00319275	0.00229452	GNAO1/NCKAP1L/RASGRP2/FERMT2/DOCK2/DOCK10/PRKG1/DOCK11/PLXNC1/RANBP3L/RASA3/RGS18/RHOH/ACAP1/SLIT2/ARHGAP9/RGS2/GPR65/TBC1D10C/RASAL3/IQGAP2/LRRK2/TAGAP/STMN3/SFRP1/CCL19/CCL13/CXCL13/ICAM1/CCL4/CCL2/CCL3/PLXNA4/CCL8/CCL5/NTRK3/CCL18/RGS4/CCL21/AGAP11/FOX	41
BP	GO:0071887	leukocyte apoptotic process	14/906	102/18862	0.000365028	0.00320122	0.0023006	BTK/CXCL12/AXL/PIK3CD/IL7R/IL2RA/CCL19/BLK/IL6/CD27/PDCD1/CCL5/IDO1/CCL21	14
BP	GO:0051896	regulation of protein kinase B signaling	25/906	247/18862	0.000368295	0.0032207	0.0023146	FGF2/FERMT2/FGF7/AXL/PIK3CD/TNFAIP8L3/PIK3AP1/C1QTNF1/PIK3R5/PDGFRB/CD28/CCL19/THBS1/PIK3CG/CD86/HGF/CD19/CCL3/ICOS/IGFBP5/CSF3/NRG1/NTRK3/F3/CCL21	25
BP	GO:0001910	regulation of leukocyte mediated cytotoxicity	12/906	79/18862	0.000368571	0.0032207	0.0023146	IL7R/ITGAM/TYROBP/HAVCR2/LAG3/ICAM1/SLAMF6/STAP1/IL12RB1/FCGR2B/KLRD1/SH2D1A	12
BP	GO:0010463	mesenchymal cell proliferation	8/906	38/18862	0.000371345	0.00323914	0.00232785	DCHS1/FGF7/PRRX1/CHRD/SHH/IHH/GPC3/SHOX2	8
BP	GO:0031099	regeneration	21/906	192/18862	0.000379417	0.00330364	0.00237421	MAP1B/SGCA/JAM3/CXCL12/AXL/FLNA/PRRX1/UGT1A1/NNMT/C5AR1/TNC/NEFL/IL6/HGF/IHH/IGF1/RGMA/SULF2/POSTN/KLK8/KLK6	21
BP	GO:0019882	antigen processing and presentation	24/906	234/18862	0.000394312	0.00342558	0.00246184	CD209/FGL2/WDFY4/CYBB/WAS/LILRB2/CLEC4A/NCF1/FCER1G/FCGR1A/CTSE/NCF2/LAG3/CCL19/THBS1/HLA-DQA1/HLA-DMB/ICAM1/HLA-DPB1/FCGR2B/HLA-DQB1/CD8A/CD36/CCL21	24
BP	GO:0001823	mesonephros development	13/906	91/18862	0.000394826	0.00342558	0.00246184	FGF2/SMAD6/DCHS1/SLIT2/SFRP1/SHH/ADAMTS16/GPC3/FOXC2/GREM1/REN/FOXJ1/NOG	13
BP	GO:0060688	regulation of morphogenesis of a branching structure	9/906	48/18862	0.000404654	0.0035046	0.00251863	FGF7/LRRK2/SFRP1/SHH/HGF/SULF1/GREM1/SHOX2/NOG	9
BP	GO:2000106	regulation of leukocyte apoptotic process	12/906	80/18862	0.000414992	0.00358777	0.0025784	BTK/CXCL12/AXL/PIK3CD/IL7R/CCL19/BLK/CD27/PDCD1/CCL5/IDO1/CCL21	12
BP	GO:0032743	positive regulation of interleukin-2 production	7/906	30/18862	0.000444125	0.00381932	0.00274481	SASH3/PDE4B/CD4/CD28/CD86/CD3E/IRF4	7
BP	GO:0045577	regulation of B cell differentiation	7/906	30/18862	0.000444125	0.00381932	0.00274481	NCKAP1L/CR1/BTK/NFAM1/SLAMF8/SFRP1/CD27	7
BP	GO:0050901	leukocyte tethering or rolling	7/906	30/18862	0.000444125	0.00381932	0.00274481	CXCL12/SELPLG/VCAM1/ITGA4/SPN/CCL21/ADD2	7
BP	GO:0002456	T cell mediated immunity	14/906	104/18862	0.000446776	0.00383008	0.00275255	CD70/WAS/SASH3/MYO1G/IL7R/NLRP3/ICAM1/IL6/IL12RB1/PRF1/GZMM/FCGR2B/KLRD1/CD8A	14
BP	GO:0071900	regulation of protein serine/threonine kinase activity	41/906	492/18862	0.000447139	0.00383008	0.00275255	FGF2/CSF1R/FERMT2/FAM20A/TGFB3/LTF/FPR1/PIK3R5/PDGFRB/RGS2/MAP4K1/PTPN22/ROR2/CD300A/LRRK2/C5AR1/CAV1/CXCR4/SFRP1/CCL19/THBS1/PIK3CG/CSPG4/CXCL10/HGF/ADRA2A/MYOCD/CCND2/SAA1/IGF1/DUSP2/NRG1/UCHL1/SFRP2/NTRK3/LAX1/RGS4/ADIPOQ/ERN2/HMGA2/CCNA1	41
BP	GO:0086091	regulation of heart rate by cardiac conduction	8/906	39/18862	0.000447734	0.00383008	0.00275255	CACNA1C/SCN1B/BIN1/ANK2/KCNE4/CAV1/KCNH2/KCNH6	8
BP	GO:0043409	negative regulation of MAPK cascade	20/906	181/18862	0.000453412	0.00387187	0.00278257	SIRPA/EMILIN1/RGS2/P2RX7/TBC1D10C/PTPN22/CD300A/CAV1/SFRP1/DACT1/SEMA6A/LMO3/DUSP2/UCHL1/SFRP2/LAX1/RGS4/ADIPOQ/PTPRR/PSCA	20
BP	GO:0030239	myofibril assembly	10/906	59/18862	0.00045872	0.00391035	0.00281023	CFL2/LMOD1/TPM1/MYH11/ACTC1/TMOD1/PDGFRB/PGM5/ACTN2/ANKRD1	10
BP	GO:0045932	negative regulation of muscle contraction	6/906	22/18862	0.000464393	0.00394491	0.00283507	PRKG1/KCNMA1/BIN1/ATP1A2/RGS2/PIK3CG	6
BP	GO:0050765	negative regulation of phagocytosis	6/906	22/18862	0.000464393	0.00394491	0.00283507	SIRPA/SYT11/CD300A/CD300LF/FCGR2B/ADIPOQ	6
BP	GO:0014910	regulation of smooth muscle cell migration	12/906	81/18862	0.000466252	0.00395382	0.00284147	TPM1/PRKG1/AIF1/SLIT2/PDGFRB/MYOCD/IGF1/IGFBP5/CCL5/VTN/ADIPOQ/POSTN	12
BP	GO:0046638	positive regulation of alpha-beta T cell differentiation	9/906	49/18862	0.000474863	0.00400596	0.00287895	NCKAP1L/SASH3/NLRP3/CCL19/SHH/RUNX3/CD86/IHH/IL12RB1	9
BP	GO:1900047	negative regulation of hemostasis	9/906	49/18862	0.000474863	0.00400596	0.00287895	PRKG1/KRT1/C1QTNF1/THBS1/FAP/SERPINE2/COMP/TSPAN8/VTN	9
BP	GO:0048844	artery morphogenesis	11/906	70/18862	0.000475688	0.00400596	0.00287895	MYLK/PRRX1/PDGFRB/AKT3/GJA5/FOXH1/MYOCD/FOXC2/COMP/TFAP2B/NOG	11
BP	GO:1904427	positive regulation of calcium ion transmembrane transport	11/906	70/18862	0.000475688	0.00400596	0.00287895	JPH2/AKAP6/ANK2/CXCL11/CXCL9/CXCL10/RYR2/CD19/BDKRB1/PLP1/DRD1	11
BP	GO:2000095	regulation of Wnt signaling pathway, planar cell polarity pathway	5/906	15/18862	0.00050719	0.0042639	0.00306431	RSPO3/SFRP1/DACT1/GPC3/SFRP2	5
BP	GO:0000302	response to reactive oxygen species	23/906	224/18862	0.000508254	0.00426548	0.00306545	GNAO1/SIRPA/TPM1/BTK/AXL/NCF1/PDGFRB/PTPRN/FBLN5/LRRK2/SOD3/SPHK1/MMP3/CRYAB/CCL19/IL6/HGF/CD36/DPEP1/MMP9/HP/S100A7/SCGB1A1	23
BP	GO:0032653	regulation of interleukin-10 production	10/906	60/18862	0.000527139	0.0044088	0.00316845	SASH3/LILRA5/TYROBP/CD28/PDCD1LG2/IL6/HGF/FCGR2B/IRF4/IDO1	10
BP	GO:0061098	positive regulation of protein tyrosine kinase activity	10/906	60/18862	0.000527139	0.0044088	0.00316845	CSF1R/LILRA5/NCF1/FCGR1A/STAP1/ADRA2A/DOK7/GREM1/NRG1/CCL5	10
BP	GO:0051281	positive regulation of release of sequestered calcium ion into cytosol	8/906	40/18862	0.000536391	0.0044785	0.00321854	JPH2/AKAP6/CXCL11/CXCL9/CXCL10/CD19/BDKRB1/DRD1	8
BP	GO:0031424	keratinization	23/906	225/18862	0.000541078	0.00450991	0.00324112	KRT81/CYP26B1/KRT1/SPRR2A/SPRR2F/KRTAP5-9/TGM1/DSC1/SPRR2G/KLK5/KRT6C/SPRR1B/KRT6B/PI3/KRT75/SPRR2E/KRT13/KRT24/KRT14/KLK13/KRT79/KRT31/LCE3D	23
BP	GO:0030900	forebrain development	32/906	357/18862	0.000543154	0.00451574	0.00324531	GNAO1/CSF1R/DIXDC1/PRKG1/CXCL12/SSTR2/AXL/FLNA/ITGAM/TYROBP/ATP1A2/SLIT2/NRP2/TOX/LRRK2/GLI2/NEFL/CXCR4/SHH/BCL2A1/PAX5/CDH2/APLP1/PLXNA4/DCLK1/PCDH9/DRD1/CRH/NOG/CNTNAP2/IGF2BP1/ASCL1	32
BP	GO:0018958	phenol-containing compound metabolic process	14/906	106/18862	0.00054363	0.00451574	0.00324531	ZEB2/ITGB2/ITGAM/NPR1/SLC16A2/CTSK/HDC/AOC2/DIO3/INSM1/IYD/DUOXA2/DUOX2/DRD1	14
BP	GO:0022898	regulation of transmembrane transporter activity	26/906	268/18862	0.000544809	0.00451784	0.00324681	FHL1/FXYD6/CASQ2/JPH2/AKAP6/PLN/SCN1B/PDE4B/ANK2/GEM/ATP1A2/KCNE4/CAV1/DMD/NEFL/RRAD/RYR2/ADRA2A/ACTN2/CCL2/TESC/MMP9/PCSK9/CRH/PM20D1/SHISA9	26
BP	GO:0072073	kidney epithelium development	16/906	131/18862	0.00054894	0.00454437	0.00326588	FGF2/SMAD6/KANK2/DCHS1/SLIT2/SFRP1/SHH/ADAMTS16/GPC3/FOXC2/GREM1/ADIPOQ/TFAP2B/FOXJ1/PROM1/NOG	16
BP	GO:0048566	embryonic digestive tract development	7/906	31/18862	0.000550117	0.00454639	0.00326733	RBPMS2/PKDCC/GLI2/SHH/IHH/RARRES2/SHOX2	7
BP	GO:0002706	regulation of lymphocyte mediated immunity	18/906	157/18862	0.000552362	0.00454952	0.00326958	CR1/BTK/WAS/SASH3/IL7R/FCER2/IL27RA/NLRP3/HAVCR2/CD28/LAG3/SLAMF6/IL6/IL12RB1/FCGR2B/KLRD1/SH2D1A/FOXJ1	18
BP	GO:0060538	skeletal muscle organ development	18/906	157/18862	0.000552362	0.00454952	0.00326958	CFL2/POPDC2/CYP26B1/ASB2/HLF/RBM24/MYOM1/DCN/CAV1/MEOX2/SHH/PAX5/ELN/MYOCD/HDAC9/MSC/ANKRD1/SHOX2	18
BP	GO:0032409	regulation of transporter activity	27/906	283/18862	0.000558039	0.00458853	0.00329762	FHL1/FXYD6/CASQ2/JPH2/AKAP6/PLN/SCN1B/PDE4B/ANK2/GEM/ATP1A2/KCNE4/CAV1/DMD/NEFL/RRAD/RYR2/ADRA2A/ACTN2/CCL2/TESC/ADIPOQ/MMP9/PCSK9/CRH/PM20D1/SHISA9	27
BP	GO:0006898	receptor-mediated endocytosis	30/906	328/18862	0.000574507	0.00471598	0.00338921	STAB1/SIGLEC1/CD163/RAMP1/MRC1/COLEC12/SYT11/CD14/ITGB2/ITGAM/ITGB3/FCER1G/FCGR1A/CAV1/ITGA4/CCL19/FCGR2B/SAA1/GREM1/MARCO/VTN/FPR2/SFRP4/SNAP25/ADIPOQ/CD36/HP/CCL21/PCSK9/LRP1B	30
BP	GO:1901019	regulation of calcium ion transmembrane transporter activity	12/906	83/18862	0.000584882	0.00479308	0.00344462	CASQ2/JPH2/AKAP6/PLN/PDE4B/ANK2/GEM/ATP1A2/DMD/RRAD/RYR2/ADRA2A	12
BP	GO:0003170	heart valve development	10/906	61/18862	0.000603796	0.00493978	0.00355005	SMAD6/DCHS1/OLFM1/EMILIN1/NFATC1/GATA5/SLIT2/GJA5/ELN/SHOX2	10
BP	GO:0032413	negative regulation of ion transmembrane transporter activity	11/906	72/18862	0.000608936	0.00496517	0.00356829	CASQ2/PLN/GEM/ATP1A2/KCNE4/CAV1/RRAD/ADRA2A/ACTN2/MMP9/PCSK9	11
BP	GO:0035924	cellular response to vascular endothelial growth factor stimulus	11/906	72/18862	0.000608936	0.00496517	0.00356829	PIK3CD/PDGFRB/NRP2/SMOC2/DCN/SPHK1/EGR3/VCAM1/GAS1/ADAMTS12/SEMA6A	11
BP	GO:0009913	epidermal cell differentiation	32/906	360/18862	0.000626703	0.00510151	0.00366628	KRT81/CLIC4/CYP26B1/PALLD/KRT1/CTSK/SLITRK6/SPRR2A/SPRR2F/KRTAP5-9/TGM1/DSC1/SPRR2G/KLK5/KRT6C/SPRR1B/SFRP4/KRT6B/AQP3/PI3/KRT75/ZBED2/SPRR2E/S100A7/KRT13/SCEL/KRT24/KRT14/KLK13/KRT79/KRT31/LCE3D	32
BP	GO:0060284	regulation of cell development	40/906	485/18862	0.000639682	0.00519848	0.00373597	MAP1B/LIMS2/FERMT2/PLXNC1/FBN1/CXCL12/FLNA/BIN1/LTF/NTN1/TYROBP/SLIT2/SLAMF8/LRRK2/TRPV2/NEFL/CXCR4/SHH/FN1/MYADM/SERPINE2/IL6/ISLR2/GPR68/SERPINF1/HDAC9/IGF1/SEMA6A/PLXNA4/DIO3/ADIPOQ/SHOX2/FSTL4/POSTN/PTHLH/OLFM4/CLDN18/BNC1/NOG/ASCL1	40
BP	GO:0051147	regulation of muscle cell differentiation	18/906	159/18862	0.00064271	0.00520991	0.00374418	BOC/AKAP6/RBPMS2/CYP26B1/PI16/NFATC1/RBM24/RGS2/SHH/TMEM119/MYOCD/CDH2/HDAC9/IGF1/GREM1/NRG1/RGS4/SHOX2	18
BP	GO:0045103	intermediate filament-based process	9/906	51/18862	0.000645362	0.00520991	0.00374418	SYNM/VIM/DES/NEFL/SHH/SYNC/KRT6C/NEFM/KRT14	9
BP	GO:0046850	regulation of bone remodeling	9/906	51/18862	0.000645362	0.00520991	0.00374418	CSF1R/ITGB3/P2RX7/SFRP1/TMEM119/IL6/GREM1/CD38/CLDN18	9
BP	GO:1904645	response to amyloid-beta	9/906	51/18862	0.000645362	0.00520991	0.00374418	MMP3/VCAM1/ITGA4/ICAM1/FCGR2B/IGF1/FPR2/CD36/MMP9	9
BP	GO:0032412	regulation of ion transmembrane transporter activity	25/906	257/18862	0.000663724	0.00534928	0.00384434	FHL1/FXYD6/CASQ2/JPH2/AKAP6/PLN/SCN1B/PDE4B/ANK2/GEM/ATP1A2/KCNE4/CAV1/DMD/NEFL/RRAD/RYR2/ADRA2A/ACTN2/CCL2/TESC/MMP9/PCSK9/CRH/SHISA9	25
BP	GO:0033687	osteoblast proliferation	7/906	32/18862	0.000675273	0.00541551	0.00389194	LTF/MN1/SFRP1/TMEM119/CTHRC1/GREM1/NELL1	7
BP	GO:0090075	relaxation of muscle	7/906	32/18862	0.000675273	0.00541551	0.00389194	PRKG1/PLN/KCNMA1/PDE4B/ATP1A2/RGS2/CHGA	7
BP	GO:0090322	regulation of superoxide metabolic process	7/906	32/18862	0.000675273	0.00541551	0.00389194	ITGB2/CD177/ITGAM/TYROBP/FBLN5/FPR2/CD36	7
BP	GO:0032613	interleukin-10 production	10/906	62/18862	0.000689435	0.00552001	0.00396704	SASH3/LILRA5/TYROBP/CD28/PDCD1LG2/IL6/HGF/FCGR2B/IRF4/IDO1	10
BP	GO:1901214	regulation of neuron death	28/906	302/18862	0.000699131	0.00558847	0.00401623	C1QA/AXL/CORO1A/TGFB3/ITGB2/KCNB1/ITGAM/TYROBP/CSF1/GRIK5/LRRK2/C5AR1/VSTM2L/NEFL/FAIM2/FOXQ1/SERPINF1/FCGR2B/CCL2/CCL3/CSF3/CCL5/CHGA/TFAP2B/PCSK9/TOX3/PM20D1/ASCL1	28
BP	GO:0045637	regulation of myeloid cell differentiation	25/906	258/18862	0.000702356	0.00560506	0.00402816	NCKAP1L/MYL9/C1QC/FBN1/SPI1/MAFB/LTF/TYROBP/LILRB3/CSF1/LOX/EVI2B/ROR2/CD4/SFRP1/THBS1/CSF3R/CCR1/GPR68/LRRC17/CCL3/CSF3/TESC/ADIPOQ/CLDN18	25
BP	GO:0010819	regulation of T cell chemotaxis	5/906	16/18862	0.000708705	0.00560981	0.00403158	CXCL13/CXCL10/CCL5/CCL21/S100A7	5
BP	GO:0036035	osteoclast development	5/906	16/18862	0.000708705	0.00560981	0.00403158	FBN1/LTF/TYROBP/GPR68/CLDN18	5
BP	GO:0044764	multi-organism cellular process	5/906	16/18862	0.000708705	0.00560981	0.00403158	SIGLEC1/CD4/CAV1/CXCR4/CCR5	5
BP	GO:0045779	negative regulation of bone resorption	5/906	16/18862	0.000708705	0.00560981	0.00403158	P2RX7/TMEM119/IL6/CD38/CLDN18	5
BP	GO:1905153	regulation of membrane invagination	5/906	16/18862	0.000708705	0.00560981	0.00403158	NCKAP1L/SYT11/CD300A/STAP1/CD36	5
BP	GO:0034329	cell junction assembly	36/906	425/18862	0.000725072	0.00573007	0.004118	FLNC/SORBS1/ITGA5/MAP1B/LIMS2/FERMT2/JAM3/DCHS1/FLNA/NTN1/GPC6/NRXN2/COL16A1/SLITRK6/LGI2/GJA5/CAV1/CDH11/SFRP1/THBS1/FN1/MDGA1/LRFN5/ACTN2/CDH2/GREM1/FAM107A/CTNND2/CLDN9/CLDN18/ADD2/DRD1/CDH12/CLDN3/KRT14/CLDN6	36
BP	GO:0060191	regulation of lipase activity	13/906	97/18862	0.000736842	0.00581366	0.00417808	FGF2/RASGRP4/PDGFRB/RGS2/C5AR1/PLA2G5/ITK/CD86/LPL/HDAC9/CCL5/GPIHBP1/NTRK3	13
BP	GO:0002820	negative regulation of adaptive immune response	9/906	52/18862	0.000747684	0.00587071	0.00421907	CR1/IL7R/IL27RA/HAVCR2/SAMSN1/FCGR2B/KLRD1/IL1RL1/FOXJ1	9
BP	GO:0050819	negative regulation of coagulation	9/906	52/18862	0.000747684	0.00587071	0.00421907	PRKG1/KRT1/C1QTNF1/THBS1/FAP/SERPINE2/TSPAN8/VTN/HS3ST5	9
BP	GO:0051155	positive regulation of striated muscle cell differentiation	9/906	52/18862	0.000747684	0.00587071	0.00421907	AKAP6/CYP26B1/RBM24/SHH/MYOCD/IGF1/GREM1/NRG1/SHOX2	9
BP	GO:0014002	astrocyte development	8/906	42/18862	0.000756245	0.00592838	0.00426052	VIM/C1QA/ROR2/C5AR1/IL6/ROR1/FPR2/PLP1	8
BP	GO:0045109	intermediate filament organization	6/906	24/18862	0.000771561	0.00603874	0.00433983	VIM/DES/NEFL/SHH/NEFM/KRT14	6
BP	GO:0043547	positive regulation of GTPase activity	35/906	411/18862	0.000777061	0.00607204	0.00436376	GNAO1/NCKAP1L/RASGRP2/FERMT2/DOCK2/DOCK10/DOCK11/RANBP3L/RASA3/RGS18/ACAP1/ARHGAP9/RGS2/GPR65/TBC1D10C/RASAL3/IQGAP2/LRRK2/TAGAP/SFRP1/CCL19/CCL13/CXCL13/ICAM1/CCL4/CCL2/CCL3/CCL8/CCL5/NTRK3/CCL18/RGS4/CCL21/AGAP11/FOXJ1	35
BP	GO:0031343	positive regulation of cell killing	10/906	63/18862	0.000784843	0.0061035	0.00438637	ITGAM/TYROBP/FCER2/LAG3/SLAMF6/STAP1/IL12RB1/PRF1/KLRD1/SH2D1A	10
BP	GO:0035690	cellular response to drug	10/906	63/18862	0.000784843	0.0061035	0.00438637	PDE4B/SLAMF8/CXCR4/FBP1/KCNH2/REN/ADIPOQ/ANKRD1/DPEP1/HMGA2	10
BP	GO:0048662	negative regulation of smooth muscle cell proliferation	10/906	63/18862	0.000784843	0.0061035	0.00438637	CNN1/TPM1/PRKG1/TGFB3/AIF1/NPR1/OGN/MYOCD/IGFBP5/ADIPOQ	10
BP	GO:0071248	cellular response to metal ion	20/906	189/18862	0.000788095	0.00611903	0.00439753	RASGRP2/CLIC4/CYBB/SYT11/NCF1/LRRK2/SHH/FBP1/SERPINF1/ALOX5AP/MT1M/KCNK3/MT2A/SYT12/CHP2/DPEP1/MMP9/CYP1A1/CYP1A2/FABP4	20
BP	GO:0090130	tissue migration	32/906	365/18862	0.000791263	0.00613386	0.00440819	ZEB2/FGF2/ACTG2/KANK2/ACTC1/FGF7/PIK3CD/ACTA2/ATOH8/ITGB2/GLIPR2/SLIT2/ITGB3/NRP2/AKT3/SMOC2/DCN/EGR3/MEOX2/THBS1/FAP/CXCL13/PIK3CG/S100P/SERPINF1/HDAC9/FOXC2/SCG2/GREM1/PTPRR/MMP9/FGFBP1	32
BP	GO:1902905	positive regulation of supramolecular fiber organization	21/906	203/18862	0.00079332	0.00614005	0.00441264	CFL2/SYNPO2/NCKAP1L/LMOD1/MAP1B/FERMT2/TPM1/NAV3/WAS/FLNA/CORO1A/TGFB3/BIN1/GPR65/PLEK/IQGAP2/SFRP1/ICAM1/ACTN2/CSF3/CCL21	21
BP	GO:0001657	ureteric bud development	12/906	86/18862	0.000809656	0.00624479	0.00448791	FGF2/SMAD6/DCHS1/SLIT2/SFRP1/SHH/ADAMTS16/GPC3/FOXC2/GREM1/FOXJ1/NOG	12
BP	GO:0051952	regulation of amine transport	12/906	86/18862	0.000809656	0.00624479	0.00448791	SYT11/CXCL12/TACR2/KCNB1/ATP1A2/RGS2/ADRA2A/RGS4/CHGA/SYT12/DRD1/CRH	12
BP	GO:0010720	positive regulation of cell development	27/906	290/18862	0.000810696	0.00624479	0.00448791	MAP1B/LIMS2/FERMT2/PLXNC1/CXCL12/FLNA/BIN1/NTN1/TYROBP/SLIT2/TRPV2/NEFL/CXCR4/SHH/FN1/MYADM/SERPINE2/IL6/ISLR2/GPR68/SERPINF1/PLXNA4/ADIPOQ/SHOX2/OLFM4/BNC1/ASCL1	27
BP	GO:0035821	modulation of process of other organism	15/906	123/18862	0.00082106	0.0063013	0.00452853	CD209/CSF1R/MPEG1/LTF/FCER2/P2RX7/CD4/PTX3/CCL4/PRF1/CCL3/CCL8/CCL5/RNASE7/HMGA2	15
BP	GO:0043552	positive regulation of phosphatidylinositol 3-kinase activity	7/906	33/18862	0.000821956	0.0063013	0.00452853	FGF2/TNFAIP8L3/PDGFRB/CCL19/CD19/FPR2/CCL21	7
BP	GO:0086019	cell-cell signaling involved in cardiac conduction	7/906	33/18862	0.000821956	0.0063013	0.00452853	CASQ2/CACNA1C/SCN1B/FLNA/ANK2/GJA5/RYR2	7
BP	GO:0010975	regulation of neuron projection development	36/906	428/18862	0.000823202	0.0063013	0.00452853	VIM/MAP1B/NEGR1/PLXNC1/SCN1B/CXCL12/FLNA/NTN1/PRRX1/SLIT2/DPYSL3/RGS2/TOX/ROR2/LRRK2/TRPV2/NEFL/SFRP1/FN1/ISLR2/HGF/CDH2/SERPINF1/ROR1/SEMA6A/PLXNA4/SFRP2/RGMA/NTRK3/CD38/SNAP25/ANKRD1/SHOX2/FSTL4/KLK8/KLK6	36
BP	GO:0003179	heart valve morphogenesis	9/906	53/18862	0.000862845	0.00658408	0.00473175	SMAD6/DCHS1/OLFM1/EMILIN1/NFATC1/GATA5/SLIT2/GJA5/ELN	9
BP	GO:0009620	response to fungus	9/906	53/18862	0.000862845	0.00658408	0.00473175	BTK/LTF/CTSG/PLA2G5/PTX3/RARRES2/CHGA/GNLY/RNASE7	9
BP	GO:0060513	prostatic bud formation	4/906	10/18862	0.000879823	0.00670315	0.00481732	GLI2/SHH/SULF1/NOG	4
BP	GO:0050777	negative regulation of immune response	17/906	150/18862	0.000886692	0.00674495	0.00484736	CR1/FGL2/VSIG4/CD84/IL7R/IL2RA/IL27RA/A2M/HAVCR2/SLAMF8/CD300A/SAMSN1/FCGR2B/KLRD1/PDCD1/IL1RL1/FOXJ1	17
BP	GO:0042093	T-helper cell differentiation	10/906	64/18862	0.000890846	0.00676599	0.00486248	NLRP3/CCL19/GPR183/SPN/SLAMF6/IL6/LY9/CD86/IL12RB1/IRF4	10
BP	GO:0003158	endothelium development	16/906	137/18862	0.000898598	0.00679597	0.00488403	ZEB1/CLIC4/ITGAX/ATOH8/PPP1R16B/GJA5/CXCR4/COL15A1/ADAMTS12/MYADM/ICAM1/CXCL10/PDPN/FOXC2/NRG1/CLDN3	16
BP	GO:0072163	mesonephric epithelium development	12/906	87/18862	0.000898975	0.00679597	0.00488403	FGF2/SMAD6/DCHS1/SLIT2/SFRP1/SHH/ADAMTS16/GPC3/FOXC2/GREM1/FOXJ1/NOG	12
BP	GO:0072164	mesonephric tubule development	12/906	87/18862	0.000898975	0.00679597	0.00488403	FGF2/SMAD6/DCHS1/SLIT2/SFRP1/SHH/ADAMTS16/GPC3/FOXC2/GREM1/FOXJ1/NOG	12
BP	GO:0030326	embryonic limb morphogenesis	14/906	112/18862	0.000947665	0.00714191	0.00513264	CACNA1C/AFF3/CYP26B1/PRRX1/ROR2/GLI2/SHH/IHH/GPC3/GREM1/SFRP2/TBX4/SHOX2/NOG	14
BP	GO:0035113	embryonic appendage morphogenesis	14/906	112/18862	0.000947665	0.00714191	0.00513264	CACNA1C/AFF3/CYP26B1/PRRX1/ROR2/GLI2/SHH/IHH/GPC3/GREM1/SFRP2/TBX4/SHOX2/NOG	14
BP	GO:0055119	relaxation of cardiac muscle	5/906	17/18862	0.000964546	0.00725791	0.00521601	PLN/PDE4B/ATP1A2/RGS2/CHGA	5
BP	GO:0050927	positive regulation of positive chemotaxis	6/906	25/18862	0.000974356	0.00729794	0.00524477	CXCL12/IL16/SCG2/CCR4/NTRK3/F3	6
BP	GO:0060740	prostate gland epithelium morphogenesis	6/906	25/18862	0.000974356	0.00729794	0.00524477	TNC/GLI2/SFRP1/SHH/SULF1/NOG	6
BP	GO:2000050	regulation of non-canonical Wnt signaling pathway	6/906	25/18862	0.000974356	0.00729794	0.00524477	RSPO3/SFRP1/DACT1/GPC3/SFRP2/SFRP4	6
BP	GO:0010543	regulation of platelet activation	7/906	34/18862	0.000992676	0.00741238	0.00532702	PRKG1/C1QTNF1/PLEK/FCER1G/BLK/SERPINE2/PDPN	7
BP	GO:0033280	response to vitamin D	7/906	34/18862	0.000992676	0.00741238	0.00532702	KANK2/MN1/CD4/TNC/SFRP1/CXCL10/AQP3	7
BP	GO:0060562	epithelial tube morphogenesis	28/906	309/18862	0.00099551	0.00742218	0.00533406	FGF2/CSF1R/CLIC4/DCHS1/PIK3CD/NTN1/ITGAX/SLIT2/CSF1/TNC/GLI2/CXCR4/SFRP1/SHH/ADAMTS12/PRICKLE1/CXCL10/LAMA1/ADAMTS16/RYR2/IHH/FOXH1/GPC3/FOXC2/CTHRC1/GREM1/SFRP2/NOG	28
BP	GO:0045444	fat cell differentiation	22/906	221/18862	0.00100628	0.00749101	0.00538353	CLIP3/CMKLR1/SLC2A4/FERMT2/TGFB1I1/SMAD6/RUNX1T1/MAFB/ENPP1/RGS2/SFRP1/IL6/LPL/RARRES2/LMO3/SFRP2/STEAP4/ADIPOQ/TFAP2B/HMGA2/FABP4/WIF1	22
BP	GO:1901654	response to ketone	20/906	193/18862	0.00102357	0.0076081	0.00546768	PLN/CYBB/GNG2/TGFB3/FBXO32/SLIT2/PTGFR/MAP4K1/TNC/CAV1/NEFL/SFRP1/CCL19/THBS1/ICAM1/SERPINF1/FIBIN/CD38/CCL21/CRH	20
BP	GO:0048546	digestive tract morphogenesis	8/906	44/18862	0.00104329	0.00773111	0.00555608	RBPMS2/GLI2/SFRP1/DACT1/SHH/IHH/SFRP2/SHOX2	8
BP	GO:0055010	ventricular cardiac muscle tissue morphogenesis	8/906	44/18862	0.00104329	0.00773111	0.00555608	TPM1/RYR2/FOXH1/COL11A1/FOXC2/NRG1/TNNC1/NOG	8
BP	GO:0048588	developmental cell growth	22/906	222/18862	0.00106771	0.0079001	0.00567753	MAP1B/AKAP6/DPYSL2/CXCL12/PI16/NTN1/OLFM1/SLIT2/RGS2/NRP2/TRPV2/ITGA4/CXCR4/FN1/ISLR2/IGF1/SEMA6A/PLXNA4/DCLK1/RGS4/FSTL4/POSTN	22
BP	GO:0008589	regulation of smoothened signaling pathway	11/906	77/18862	0.00108297	0.00797667	0.00573255	PRRX1/ENPP1/GLI2/GAS1/SFRP1/SHH/SERPINE2/IHH/CD3E/GPC3/SHOX2	11
BP	GO:0043407	negative regulation of MAP kinase activity	11/906	77/18862	0.00108297	0.00797667	0.00573255	RGS2/PTPN22/CD300A/CAV1/SFRP1/DUSP2/UCHL1/SFRP2/LAX1/RGS4/ADIPOQ	11
BP	GO:0055013	cardiac muscle cell development	11/906	77/18862	0.00108297	0.00797667	0.00573255	AKAP6/MYH11/ACTC1/PI16/PDGFRB/RGS2/ALPK2/ACTN2/IGF1/RGS4/SHOX2	11
BP	GO:0071902	positive regulation of protein serine/threonine kinase activity	28/906	311/18862	0.00109811	0.00806744	0.00579779	FGF2/CSF1R/FERMT2/FAM20A/TGFB3/LTF/FPR1/PIK3R5/PDGFRB/MAP4K1/ROR2/LRRK2/C5AR1/CXCR4/CCL19/THBS1/PIK3CG/CSPG4/HGF/ADRA2A/CCND2/SAA1/IGF1/NRG1/NTRK3/ADIPOQ/ERN2/HMGA2	28
BP	GO:0072593	reactive oxygen species metabolic process	26/906	281/18862	0.0010986	0.00806744	0.00579779	SIRPA/CYBB/ITGB2/CD177/ITGAM/TYROBP/NCF1/PDGFRB/NCF2/FBLN5/LRRK2/SOD3/MMP3/CRYAB/CAV1/THBS1/ICAM1/PTGIS/PTX3/FPR2/CD36/HP/DUOXA2/DUOX2/CYP1A1/CYP1A2	26
BP	GO:0046849	bone remodeling	12/906	89/18862	0.00110234	0.00808274	0.00580878	CSF1R/TGFB3/ITGB3/P2RX7/SFRP1/TMEM119/IL6/IHH/CTHRC1/GREM1/CD38/CLDN18	12
BP	GO:0070997	neuron death	30/906	342/18862	0.00112684	0.00824013	0.0059219	ADARB1/C1QA/AXL/CORO1A/TGFB3/ITGB2/KCNB1/ITGAM/TYROBP/CSF1/GRIK5/LRRK2/C5AR1/VSTM2L/NEFL/FAIM2/FOXQ1/SERPINF1/FCGR2B/CCL2/CCL3/CSF3/CCL5/DIO3/CHGA/TFAP2B/PCSK9/TOX3/PM20D1/ASCL1	30
BP	GO:0016101	diterpenoid metabolic process	14/906	114/18862	0.00112888	0.00824013	0.0059219	CYP26B1/GPC6/UGT1A1/LPL/RARRES2/GPC3/ADH1B/GPIHBP1/ADH6/ABCA4/CYP1A1/CYP1A2/CRH/ADH1C	14
BP	GO:0055007	cardiac muscle cell differentiation	14/906	114/18862	0.00112888	0.00824013	0.0059219	AKAP6/MYH11/ACTC1/PI16/PDGFRB/RGS2/ALPK2/ACTN2/MYOCD/IGF1/GREM1/NRG1/RGS4/SHOX2	14
BP	GO:0098900	regulation of action potential	9/906	55/18862	0.00113641	0.00828268	0.00595247	CACNA1C/FLNA/BIN1/ANK2/KCNB1/GJA5/CAV1/RYR2/CD36	9
BP	GO:0002294	CD4-positive, alpha-beta T cell differentiation involved in immune response	10/906	66/18862	0.00113817	0.00828312	0.00595279	NLRP3/CCL19/GPR183/SPN/SLAMF6/IL6/LY9/CD86/IL12RB1/IRF4	10
BP	GO:0035296	regulation of tube diameter	15/906	127/18862	0.00114419	0.00830218	0.00596649	P2RX1/PRKG1/KCNMA1/ACTA2/ATP1A2/NPR1/RGS2/GJA5/CAV1/ICAM1/ADRA2A/FOXC2/COMP/CD38/DRD1	15
BP	GO:0097746	blood vessel diameter maintenance	15/906	127/18862	0.00114419	0.00830218	0.00596649	P2RX1/PRKG1/KCNMA1/ACTA2/ATP1A2/NPR1/RGS2/GJA5/CAV1/ICAM1/ADRA2A/FOXC2/COMP/CD38/DRD1	15
BP	GO:0040036	regulation of fibroblast growth factor receptor signaling pathway	7/906	35/18862	0.00119008	0.00860954	0.00618738	FGF2/SMOC2/THBS1/SULF1/SULF2/NOG/FGFBP1	7
BP	GO:0086005	ventricular cardiac muscle cell action potential	7/906	35/18862	0.00119008	0.00860954	0.00618738	CACNA1C/BIN1/ANK2/KCNE4/CAV1/RYR2/KCNH2	7
BP	GO:0050772	positive regulation of axonogenesis	11/906	78/18862	0.00120715	0.00872007	0.00626681	MAP1B/PLXNC1/CXCL12/NTN1/SLIT2/TRPV2/NEFL/FN1/ISLR2/PLXNA4/SHOX2	11
BP	GO:0042403	thyroid hormone metabolic process	6/906	26/18862	0.00121574	0.00873034	0.00627419	SLC16A2/CTSK/DIO3/IYD/DUOXA2/DUOX2	6
BP	GO:0050926	regulation of positive chemotaxis	6/906	26/18862	0.00121574	0.00873034	0.00627419	CXCL12/IL16/SCG2/CCR4/NTRK3/F3	6
BP	GO:0051953	negative regulation of amine transport	6/906	26/18862	0.00121574	0.00873034	0.00627419	SYT11/RGS2/ADRA2A/RGS4/CHGA/CRH	6
BP	GO:0017144	drug metabolic process	8/906	45/18862	0.00121627	0.00873034	0.00627419	AOX1/UGT1A1/FMO1/FMO2/CYP2C9/DPEP1/CYP1A1/CYP1A2	8
BP	GO:0035249	synaptic transmission, glutamatergic	12/906	90/18862	0.00121752	0.00873034	0.00627419	P2RX1/ATP1A2/ROR2/GRIK5/LRRK2/GRM3/TSHZ3/DGKI/SERPINE2/CDH2/CCL2/DRD1	12
BP	GO:0030449	regulation of complement activation	14/906	115/18862	0.00122986	0.00880585	0.00632846	CR1/C1QC/VSIG4/C1QB/C1QA/C1R/C3AR1/C1S/A2M/CR2/C5AR1/CD19/C7/VTN	14
BP	GO:0035150	regulation of tube size	15/906	128/18862	0.0012399	0.00886476	0.00637079	P2RX1/PRKG1/KCNMA1/ACTA2/ATP1A2/NPR1/RGS2/GJA5/CAV1/ICAM1/ADRA2A/FOXC2/COMP/CD38/DRD1	15
BP	GO:0060560	developmental growth involved in morphogenesis	22/906	225/18862	0.00127176	0.00907608	0.00652266	MAP1B/DPYSL2/CXCL12/NTN1/OLFM1/SLIT2/CSF1/NRP2/TNC/TRPV2/ITGA4/CXCR4/SFRP1/SHH/FN1/ISLR2/SEMA6A/PLXNA4/DCLK1/SFRP2/FSTL4/POSTN	22
BP	GO:0042326	negative regulation of phosphorylation	34/906	407/18862	0.00127318	0.00907608	0.00652266	ADARB1/SIRPA/SMAD6/ENPP1/EMILIN1/RHOH/SLIT2/RGS2/PTPN22/CD300A/LRRK2/CAV1/DMD/SFRP1/SAMSN1/MYADM/STAP1/FBP1/HGF/MYOCD/BDKRB1/GREM1/DUSP2/UCHL1/SFRP2/NTRK3/LAX1/RGS4/TESC/INSM1/ADIPOQ/PPP1R1B/FABP4/NOG	34
BP	GO:0002287	alpha-beta T cell activation involved in immune response	10/906	67/18862	0.00128135	0.00908048	0.00652582	NLRP3/CCL19/GPR183/SPN/SLAMF6/IL6/LY9/CD86/IL12RB1/IRF4	10
BP	GO:0002293	alpha-beta T cell differentiation involved in immune response	10/906	67/18862	0.00128135	0.00908048	0.00652582	NLRP3/CCL19/GPR183/SPN/SLAMF6/IL6/LY9/CD86/IL12RB1/IRF4	10
BP	GO:0046637	regulation of alpha-beta T cell differentiation	10/906	67/18862	0.00128135	0.00908048	0.00652582	NCKAP1L/SASH3/NLRP3/CCL19/SHH/RUNX3/CD86/IHH/IL12RB1/IRF4	10
BP	GO:0002523	leukocyte migration involved in inflammatory response	5/906	18/18862	0.00128311	0.00908048	0.00652582	JAM3/ITGB2/NLRP3/SLAMF8/LBP	5
BP	GO:0032930	positive regulation of superoxide anion generation	5/906	18/18862	0.00128311	0.00908048	0.00652582	ITGB2/CD177/ITGAM/TYROBP/FPR2	5
BP	GO:0044273	sulfur compound catabolic process	9/906	56/18862	0.00129732	0.00916774	0.00658853	OGN/DCN/PRELP/BGN/FMOD/CSPG4/VCAN/OMD/DPEP1	9
BP	GO:0002645	positive regulation of tolerance induction	4/906	11/18862	0.0013302	0.00931904	0.00669727	LILRB2/CD3E/IDO1/FOXJ1	4
BP	GO:0032493	response to bacterial lipoprotein	4/906	11/18862	0.0013302	0.00931904	0.00669727	CD14/SSC5D/TLR1/CD36	4
BP	GO:0033632	regulation of cell-cell adhesion mediated by integrin	4/906	11/18862	0.0013302	0.00931904	0.00669727	FERMT3/CXCL13/CD3E/CCL5	4
BP	GO:0045060	negative thymic T cell selection	4/906	11/18862	0.0013302	0.00931904	0.00669727	DOCK2/CD28/SHH/CD3E	4
BP	GO:0060379	cardiac muscle cell myoblast differentiation	4/906	11/18862	0.0013302	0.00931904	0.00669727	PRICKLE1/MYOCD/GREM1/NRG1	4
BP	GO:0098883	synapse pruning	4/906	11/18862	0.0013302	0.00931904	0.00669727	C1QC/C1QB/C1QA/ITGAM	4
BP	GO:0030178	negative regulation of Wnt signaling pathway	21/906	212/18862	0.00137897	0.00964689	0.00693288	APCDD1L/DACT3/HIC1/NFATC1/RBMS3/ROR2/CAV1/ALPK2/SFRP1/DACT1/SHH/PRICKLE1/CDH2/GPC3/CTHRC1/GREM1/SFRP2/SFRP4/DKK4/NOG/WIF1	21
BP	GO:0001933	negative regulation of protein phosphorylation	31/906	362/18862	0.00138337	0.00966379	0.00694502	ADARB1/SIRPA/SMAD6/ENPP1/EMILIN1/SLIT2/RGS2/PTPN22/CD300A/LRRK2/CAV1/DMD/SFRP1/SAMSN1/MYADM/HGF/MYOCD/BDKRB1/GREM1/DUSP2/UCHL1/SFRP2/NTRK3/LAX1/RGS4/TESC/INSM1/ADIPOQ/PPP1R1B/FABP4/NOG	31
BP	GO:0001667	ameboidal-type cell migration	38/906	473/18862	0.00139357	0.00972111	0.00698622	ZEB2/FGF2/ANXA6/DDR2/KANK2/FGF7/PIK3CD/ATOH8/ITGB2/GLIPR2/SLIT2/ITGB3/NRP2/AKT3/SMOC2/DCN/EGR3/MEOX2/ITGA4/THBS1/SHH/FAP/FN1/CXCL13/PIK3CG/CDH2/S100P/SERPINF1/HDAC9/HAS1/GPC3/FOXC2/SCG2/SEMA6A/GREM1/PTPRR/MMP9/FGFBP1	38
BP	GO:0048483	autonomic nervous system development	8/906	46/18862	0.00141134	0.00980007	0.00704297	ADARB1/NRP2/VCAM1/FN1/PLXNA4/INSM1/TFAP2B/ASCL1	8
BP	GO:2000107	negative regulation of leukocyte apoptotic process	8/906	46/18862	0.00141134	0.00980007	0.00704297	CXCL12/AXL/IL7R/CCL19/CD27/CCL5/IDO1/CCL21	8
BP	GO:0014912	negative regulation of smooth muscle cell migration	7/906	36/18862	0.00141695	0.00980007	0.00704297	TPM1/PRKG1/AIF1/SLIT2/MYOCD/IGFBP5/ADIPOQ	7
BP	GO:0043267	negative regulation of potassium ion transport	7/906	36/18862	0.00141695	0.00980007	0.00704297	CASQ2/BIN1/KCNE4/CAV1/ACTN2/KCNH2/RGS4	7
BP	GO:0045066	regulatory T cell differentiation	7/906	36/18862	0.00141695	0.00980007	0.00704297	CR1/LILRB2/IL2RA/TOX/CD28/LAG3/PLA2G2D	7
BP	GO:0086010	membrane depolarization during action potential	7/906	36/18862	0.00141695	0.00980007	0.00704297	CACNA1C/SCN1B/ANK2/ATP1A2/KCNH2/SCN7A/CACNA1I	7
BP	GO:0006720	isoprenoid metabolic process	16/906	143/18862	0.00142167	0.0098049	0.00704644	CYP26B1/GPC6/UGT1A1/LPL/RARRES2/GPC3/ADH1B/GPIHBP1/CYP2C9/ADH6/HMGCS2/ABCA4/CYP1A1/CYP1A2/CRH/ADH1C	16
BP	GO:0048754	branching morphogenesis of an epithelial tube	16/906	143/18862	0.00142167	0.0098049	0.00704644	FGF2/CLIC4/DCHS1/SLIT2/CSF1/TNC/GLI2/SHH/LAMA1/ADAMTS16/IHH/GPC3/FOXC2/GREM1/SFRP2/NOG	16
BP	GO:0032757	positive regulation of interleukin-8 production	9/906	57/18862	0.0014761	0.0101516	0.00729559	CD14/TLR8/FCN1/TLR1/IL6/CD2/LBP/F3/ADIPOQ	9
BP	GO:0086065	cell communication involved in cardiac conduction	9/906	57/18862	0.0014761	0.0101516	0.00729559	CASQ2/CACNA1C/SCN1B/FLNA/ANK2/ATP1A2/GJA5/CAV1/RYR2	9
BP	GO:0045445	myoblast differentiation	11/906	80/18862	0.00149071	0.0102248	0.00734823	BOC/RANBP3L/RBM24/SHH/CXCL9/PRICKLE1/CXCL10/MYOCD/IGF1/GREM1/NRG1	11
BP	GO:0010955	negative regulation of protein processing	6/906	27/18862	0.00150031	0.0102248	0.00734823	LRRK2/GAS1/THBS1/CST7/SERPINE2/NLRP7	6
BP	GO:0034110	regulation of homotypic cell-cell adhesion	6/906	27/18862	0.00150031	0.0102248	0.00734823	PRKG1/C1QTNF1/BLK/SERPINE2/PDPN/CCL5	6
BP	GO:0060512	prostate gland morphogenesis	6/906	27/18862	0.00150031	0.0102248	0.00734823	TNC/GLI2/SFRP1/SHH/SULF1/NOG	6
BP	GO:0098901	regulation of cardiac muscle cell action potential	6/906	27/18862	0.00150031	0.0102248	0.00734823	CACNA1C/BIN1/ANK2/GJA5/CAV1/RYR2	6
BP	GO:1903318	negative regulation of protein maturation	6/906	27/18862	0.00150031	0.0102248	0.00734823	LRRK2/GAS1/THBS1/CST7/SERPINE2/NLRP7	6
BP	GO:0008064	regulation of actin polymerization or depolymerization	19/906	185/18862	0.00150143	0.0102248	0.00734823	CFL2/NCKAP1L/LMOD1/WAS/CXCL12/CORO1A/TMOD1/BIN1/SLIT2/PLEK/IQGAP2/MYADM/ICAM1/ELN/ACTN2/KANK4/CSF3/CCL21/ADD2	19
BP	GO:0035051	cardiocyte differentiation	16/906	144/18862	0.00152989	0.0104041	0.00747706	AKAP6/MYH11/ACTC1/PI16/PDGFRB/RGS2/VCAM1/ALPK2/PRICKLE1/ACTN2/MYOCD/IGF1/GREM1/NRG1/RGS4/SHOX2	16
BP	GO:0062207	regulation of pattern recognition receptor signaling pathway	13/906	105/18862	0.00155279	0.0105451	0.00757842	CD14/LTF/SLC15A3/PTPN22/CD300A/CAV1/LY96/TLR1/CD300LF/BIRC3/IRF4/LBP/CD36	13
BP	GO:0030832	regulation of actin filament length	19/906	186/18862	0.00159903	0.010844	0.00779322	CFL2/NCKAP1L/LMOD1/WAS/CXCL12/CORO1A/TMOD1/BIN1/SLIT2/PLEK/IQGAP2/MYADM/ICAM1/ELN/ACTN2/KANK4/CSF3/CCL21/ADD2	19
BP	GO:0021675	nerve development	10/906	69/18862	0.00161176	0.0109	0.00783348	ADARB1/MAFB/NRP2/SLITRK6/VCAM1/ITGA4/SERPINE2/SULF1/PLXNA4/SULF2	10
BP	GO:0051966	regulation of synaptic transmission, glutamatergic	10/906	69/18862	0.00161176	0.0109	0.00783348	ATP1A2/ROR2/LRRK2/GRM3/TSHZ3/DGKI/SERPINE2/CDH2/CCL2/DRD1	10
BP	GO:0002823	negative regulation of adaptive immune response based on somatic recombination of immune receptors built from immunoglobulin superfamily domains	8/906	47/18862	0.00163044	0.0109959	0.00790236	CR1/IL7R/IL27RA/HAVCR2/FCGR2B/KLRD1/IL1RL1/FOXJ1	8
BP	GO:0030225	macrophage differentiation	8/906	47/18862	0.00163044	0.0109959	0.00790236	CSF1R/C1QC/SPI1/CSF1/ROR2/CD4/ADIPOQ/MMP9	8
BP	GO:0021954	central nervous system neuron development	11/906	81/18862	0.00165169	0.0111238	0.00799432	ADARB1/SCN1B/EPHB6/SLIT2/NRP2/GLI2/CDH11/PLXNA4/DCLK1/DRD1/ASCL1	11
BP	GO:0002689	negative regulation of leukocyte chemotaxis	5/906	19/18862	0.00167311	0.0111671	0.00802541	SLIT2/SLAMF8/STAP1/CCL2/GREM1	5
BP	GO:0043031	negative regulation of macrophage activation	5/906	19/18862	0.00167311	0.0111671	0.00802541	VSIG4/SYT11/CST7/LRFN5/FCGR2B	5
BP	GO:0086014	atrial cardiac muscle cell action potential	5/906	19/18862	0.00167311	0.0111671	0.00802541	CACNA1C/FLNA/ANK2/GJA5/RYR2	5
BP	GO:0086026	atrial cardiac muscle cell to AV node cell signaling	5/906	19/18862	0.00167311	0.0111671	0.00802541	CACNA1C/FLNA/ANK2/GJA5/RYR2	5
BP	GO:0086066	atrial cardiac muscle cell to AV node cell communication	5/906	19/18862	0.00167311	0.0111671	0.00802541	CACNA1C/FLNA/ANK2/GJA5/RYR2	5
BP	GO:0090330	regulation of platelet aggregation	5/906	19/18862	0.00167311	0.0111671	0.00802541	PRKG1/C1QTNF1/BLK/SERPINE2/PDPN	5
BP	GO:0031102	neuron projection regeneration	9/906	58/18862	0.00167415	0.0111671	0.00802541	MAP1B/JAM3/FLNA/PRRX1/TNC/NEFL/HGF/RGMA/KLK8	9
BP	GO:0071241	cellular response to inorganic substance	21/906	216/18862	0.00173954	0.0115875	0.0083275	RASGRP2/CLIC4/CYBB/SYT11/NCF1/LRRK2/MMP3/SHH/FBP1/SERPINF1/ALOX5AP/MT1M/KCNK3/MT2A/SYT12/CHP2/DPEP1/MMP9/CYP1A1/CYP1A2/FABP4	21
BP	GO:0042391	regulation of membrane potential	35/906	431/18862	0.00176433	0.0117365	0.00843463	P2RX1/FHL1/CASQ2/CACNA1C/POPDC2/AKAP6/PLN/SCN1B/FLNA/KCNMA1/BIN1/ANK2/KCNB1/ATP1A2/P2RX7/KCNH4/GRIK5/DCN/LRRK2/KCNE4/GJA5/CAV1/DMD/RYR2/ACTN2/KCNH2/KCNK3/RGS4/KCNH8/KCNK13/GABRP/CD36/SCN7A/CACNA1I/KCNH6	35
BP	GO:0015837	amine transport	12/906	94/18862	0.00178248	0.0118411	0.00850979	SYT11/CXCL12/TACR2/KCNB1/ATP1A2/RGS2/ADRA2A/RGS4/CHGA/SYT12/DRD1/CRH	12
BP	GO:0010517	regulation of phospholipase activity	10/906	70/18862	0.0018011	0.0119485	0.008587	FGF2/RASGRP4/PDGFRB/RGS2/C5AR1/PLA2G5/ITK/CD86/CCL5/NTRK3	10
BP	GO:0032410	negative regulation of transporter activity	11/906	82/18862	0.0018266	0.0121012	0.00869674	CASQ2/PLN/GEM/ATP1A2/KCNE4/CAV1/RRAD/ADRA2A/ACTN2/MMP9/PCSK9	11
BP	GO:0032703	negative regulation of interleukin-2 production	6/906	28/18862	0.00183287	0.0121099	0.00870294	CR1/NAV3/VSIG4/HAVCR2/LAG3/LAPTM5	6
BP	GO:0061037	negative regulation of cartilage development	6/906	28/18862	0.00183287	0.0121099	0.00870294	GLI2/ADAMTS12/EFEMP1/GREM1/PTHLH/NOG	6
BP	GO:0002673	regulation of acute inflammatory response	8/906	48/18862	0.0018756	0.0123587	0.00888175	BTK/NLRP3/OSMR/PIK3CG/IL6/PTGER3/FCGR2B/PLA2G2D	8
BP	GO:0030195	negative regulation of blood coagulation	8/906	48/18862	0.0018756	0.0123587	0.00888175	PRKG1/KRT1/C1QTNF1/THBS1/FAP/SERPINE2/TSPAN8/VTN	8
BP	GO:0008037	cell recognition	22/906	232/18862	0.00188168	0.012382	0.00889852	CD209/NEXN/DOCK2/FOLR2/COLEC12/PALLD/HAVCR2/VSTM2L/PLA2G5/CXCR4/FCN1/CCL19/PTX3/PRF1/CD6/VCAN/OVGP1/LBP/CD36/CCL21/NCAM2/CNTNAP2	22
BP	GO:0001768	establishment of T cell polarity	4/906	12/18862	0.00191983	0.0124483	0.00894615	DOCK2/CYP26B1/CCL19/CCL21	4
BP	GO:0001867	complement activation, lectin pathway	4/906	12/18862	0.00191983	0.0124483	0.00894615	KRT1/MFAP4/A2M/FCN1	4
BP	GO:0002664	regulation of T cell tolerance induction	4/906	12/18862	0.00191983	0.0124483	0.00894615	LILRB2/IL2RA/CD3E/IDO1	4
BP	GO:0014831	gastro-intestinal system smooth muscle contraction	4/906	12/18862	0.00191983	0.0124483	0.00894615	TACR2/PTGER3/SULF1/SULF2	4
BP	GO:0030208	dermatan sulfate biosynthetic process	4/906	12/18862	0.00191983	0.0124483	0.00894615	DCN/BGN/CSPG4/VCAN	4
BP	GO:0032490	detection of molecule of bacterial origin	4/906	12/18862	0.00191983	0.0124483	0.00894615	SSC5D/LY96/TLR1/LBP	4
BP	GO:0042340	keratan sulfate catabolic process	4/906	12/18862	0.00191983	0.0124483	0.00894615	OGN/PRELP/FMOD/OMD	4
BP	GO:0043383	negative T cell selection	4/906	12/18862	0.00191983	0.0124483	0.00894615	DOCK2/CD28/SHH/CD3E	4
BP	GO:0060394	negative regulation of pathway-restricted SMAD protein phosphorylation	4/906	12/18862	0.00191983	0.0124483	0.00894615	SMAD6/EMILIN1/GREM1/NOG	4
BP	GO:0060601	lateral sprouting from an epithelium	4/906	12/18862	0.00191983	0.0124483	0.00894615	GLI2/SHH/SULF1/NOG	4
BP	GO:0098911	regulation of ventricular cardiac muscle cell action potential	4/906	12/18862	0.00191983	0.0124483	0.00894615	CACNA1C/BIN1/CAV1/RYR2	4
BP	GO:0009595	detection of biotic stimulus	7/906	38/18862	0.00197084	0.0127451	0.00915946	SRPX/SSC5D/NLRP3/LY96/TLR1/FAP/LBP	7
BP	GO:0030279	negative regulation of ossification	7/906	38/18862	0.00197084	0.0127451	0.00915946	SMAD6/ENPP1/SRGN/SFRP1/CCR1/CCL3/GREM1	7
BP	GO:0001523	retinoid metabolic process	13/906	108/18862	0.00200787	0.0129331	0.00929457	CYP26B1/GPC6/UGT1A1/LPL/RARRES2/GPC3/ADH1B/GPIHBP1/ADH6/ABCA4/CYP1A1/CYP1A2/ADH1C	13
BP	GO:0001938	positive regulation of endothelial cell proliferation	13/906	108/18862	0.00200787	0.0129331	0.00929457	FGF2/CXCL12/PIK3CD/THBS4/PPP1R16B/ITGB3/NRP2/AKT3/EGR3/ITGA4/SCG2/F3/FGFBP1	13
BP	GO:0034446	substrate adhesion-dependent cell spreading	13/906	108/18862	0.00200787	0.0129331	0.00929457	LIMS2/FERMT2/FERMT3/AXL/FLNA/ITGB3/PARVG/ITGA4/FN1/MYADM/PDPN/POSTN/OLFM4	13
BP	GO:0032092	positive regulation of protein binding	11/906	83/18862	0.00201631	0.0129533	0.00930906	RAMP1/MFNG/LRRK2/CAV1/DACT1/SPON1/CTHRC1/CSF3/VTN/MMP9/ADD2	11
BP	GO:0055006	cardiac cell development	11/906	83/18862	0.00201631	0.0129533	0.00930906	AKAP6/MYH11/ACTC1/PI16/PDGFRB/RGS2/ALPK2/ACTN2/IGF1/RGS4/SHOX2	11
BP	GO:0071774	response to fibroblast growth factor	16/906	148/18862	0.00203455	0.0130532	0.00938089	FGF2/FGF7/SMOC2/TNC/EGR3/SFRP1/THBS1/CXCL13/SULF1/CCL2/CCL5/SULF2/POSTN/NOG/FGFBP1/SCGB1A1	16
BP	GO:2000027	regulation of animal organ morphogenesis	18/906	176/18862	0.00206745	0.0132469	0.00952006	FGF7/RSPO3/GPC6/GATA5/CSF1/ROR2/SFRP1/DACT1/SHH/PRICKLE1/HGF/SULF1/ROR1/GPC3/CTHRC1/GREM1/SFRP2/NOG	18
BP	GO:0010518	positive regulation of phospholipase activity	9/906	60/18862	0.00213395	0.0136089	0.00978027	FGF2/RASGRP4/PDGFRB/C5AR1/PLA2G5/ITK/CD86/CCL5/NTRK3	9
BP	GO:0032722	positive regulation of chemokine production	9/906	60/18862	0.00213395	0.0136089	0.00978027	CSF1R/AIF1/HAVCR2/IL6/LPL/LBP/IL1RL1/ADIPOQ/POSTN	9
BP	GO:0048010	vascular endothelial growth factor receptor signaling pathway	12/906	96/18862	0.00213684	0.0136089	0.00978027	NCKAP1L/ITGA5/CYBB/AXL/EMILIN1/NCF1/ITGB3/NRP2/NCF2/SULF1/FOXC2/VTN	12
BP	GO:0032928	regulation of superoxide anion generation	5/906	20/18862	0.00214349	0.0136089	0.00978027	ITGB2/CD177/ITGAM/TYROBP/FPR2	5
BP	GO:0035988	chondrocyte proliferation	5/906	20/18862	0.00214349	0.0136089	0.00978027	DDR2/LTF/IHH/COMP/HMGA2	5
BP	GO:0060445	branching involved in salivary gland morphogenesis	5/906	20/18862	0.00214349	0.0136089	0.00978027	FGF7/SHH/LAMA1/HGF/TGM2	5
BP	GO:0150146	cell junction disassembly	5/906	20/18862	0.00214349	0.0136089	0.00978027	C1QC/C1QB/C1QA/TGFB3/ITGAM	5
BP	GO:0001936	regulation of endothelial cell proliferation	18/906	177/18862	0.00220107	0.0139021	0.00999096	FGF2/CXCL12/PIK3CD/ATOH8/THBS4/PPP1R16B/ITGB3/NRP2/AKT3/EGR3/CAV1/ITGA4/THBS1/SULF1/CCL2/SCG2/F3/FGFBP1	18
BP	GO:0007565	female pregnancy	18/906	177/18862	0.00220107	0.0139021	0.00999096	ITGA5/TGFB3/COL16A1/RGS2/HAVCR2/IHH/OVGP1/IGFBP5/IDO1/PAPPA/PSG5/CD38/MMP9/PTHLH/EPYC/MMP7/CRH/SCGB1A1	18
BP	GO:0008217	regulation of blood pressure	18/906	177/18862	0.00220107	0.0139021	0.00999096	P2RX1/TPM1/ANPEP/ACTA2/PTGS1/ATP1A2/NPR1/CTSG/GJA5/ADAMTS16/CPA3/RARRES2/BDKRB1/REN/CHGA/ADIPOQ/POSTN/CRH	18
BP	GO:2001257	regulation of cation channel activity	18/906	177/18862	0.00220107	0.0139021	0.00999096	CASQ2/JPH2/AKAP6/PLN/SCN1B/PDE4B/ANK2/GEM/KCNE4/CAV1/DMD/NEFL/RRAD/ACTN2/CCL2/MMP9/CRH/SHISA9	18
BP	GO:0007435	salivary gland morphogenesis	6/906	29/18862	0.00221838	0.0139933	0.0100565	FGF7/TGFB3/SHH/LAMA1/HGF/TGM2	6
BP	GO:0050832	defense response to fungus	7/906	39/18862	0.00230402	0.014496	0.0104178	LTF/CTSG/PLA2G5/RARRES2/CHGA/GNLY/RNASE7	7
BP	GO:1903170	negative regulation of calcium ion transmembrane transport	7/906	39/18862	0.00230402	0.014496	0.0104178	CASQ2/PLN/BIN1/GEM/ATP1A2/RRAD/ADRA2A	7
BP	GO:0032677	regulation of interleukin-8 production	12/906	97/18862	0.00233448	0.0146687	0.0105419	CD14/SSC5D/CD33/PTPN22/TLR8/FCN1/TLR1/IL6/CD2/LBP/F3/ADIPOQ	12
BP	GO:0021953	central nervous system neuron differentiation	18/906	178/18862	0.00234187	0.0146962	0.0105616	ADARB1/CSF1R/SCN1B/EPHB6/SLIT2/NRP2/TOX/GLI2/CDH11/SFRP1/FAIM2/SHH/MDGA1/PLXNA4/DCLK1/SFRP2/DRD1/ASCL1	18
BP	GO:0009615	response to virus	30/906	359/18862	0.00237537	0.0148873	0.010699	ADARB1/FGL2/ABCC9/WDFY4/POU2F2/CXCL12/FLNA/ACTA2/RNASE6/CHRM2/IL2RA/PTPN22/TLR8/HTRA1/CXCR4/CCL19/CXCL9/IL6/CXCL10/CCL4/IL12RB1/PRF1/POU2AF1/BIRC3/CCL8/DCLK1/CCL5/DUOX2/CYP1A1/HMGA2	30
BP	GO:0002064	epithelial cell development	20/906	207/18862	0.00237957	0.0148944	0.0107041	VIM/CLIC4/FLNA/PALLD/TMOD1/ACTA2/PPP1R16B/SLITRK6/CXCR4/COL15A1/MYADM/ICAM1/IHH/CDH2/FOXC2/INSM1/ADIPOQ/ONECUT2/CLDN3/FOXJ1	20
BP	GO:0031346	positive regulation of cell projection organization	29/906	344/18862	0.00244757	0.0152924	0.0109901	MAP1B/NEGR1/DOCK11/PLXNC1/SCN1B/CXCL12/FLNA/TGFB3/NTN1/SLIT2/DPYSL3/RGS2/TOX/P2RX7/ROR2/TRPV2/NEFL/CCL19/FN1/ISLR2/HGF/SERPINF1/ROR1/PLXNA4/NTRK3/ANKRD1/SHOX2/CCL21/EPS8L3	29
BP	GO:0003229	ventricular cardiac muscle tissue development	8/906	50/18862	0.00245256	0.0152924	0.0109901	TPM1/RYR2/FOXH1/COL11A1/FOXC2/NRG1/TNNC1/NOG	8
BP	GO:0045104	intermediate filament cytoskeleton organization	8/906	50/18862	0.00245256	0.0152924	0.0109901	SYNM/VIM/DES/NEFL/SHH/KRT6C/NEFM/KRT14	8
BP	GO:0060193	positive regulation of lipase activity	10/906	73/18862	0.00247928	0.0154393	0.0110957	FGF2/RASGRP4/PDGFRB/C5AR1/PLA2G5/ITK/CD86/CCL5/GPIHBP1/NTRK3	10
BP	GO:0003205	cardiac chamber development	16/906	151/18862	0.00249835	0.0155382	0.0111668	TPM1/SMAD6/ANK2/SLIT2/NRP2/GJA5/RYR2/FOXH1/MYOCD/COL11A1/FOXC2/NRG1/SFRP2/SHOX2/TNNC1/NOG	16
BP	GO:0014902	myotube differentiation	13/906	111/18862	0.00256753	0.0159481	0.0114614	CD53/CYP26B1/RBM24/ADAM12/SHH/CXCL9/TMEM119/CXCL10/MYOCD/HDAC9/IGF1/SCGB3A1/SHOX2	13
BP	GO:0034694	response to prostaglandin	6/906	30/18862	0.00266195	0.0163251	0.0117323	GNG2/PTGFR/TNC/SFRP1/CCL19/CCL21	6
BP	GO:0050858	negative regulation of antigen receptor-mediated signaling pathway	6/906	30/18862	0.00266195	0.0163251	0.0117323	CD22/PTPN22/CD300A/LAPTM5/FCGR2B/SH2D1A	6
BP	GO:0070168	negative regulation of biomineral tissue development	6/906	30/18862	0.00266195	0.0163251	0.0117323	ENPP1/SRGN/CCR1/ASPN/CCL3/GREM1	6
BP	GO:0071295	cellular response to vitamin	6/906	30/18862	0.00266195	0.0163251	0.0117323	FOLR2/KANK2/MN1/TNC/SFRP1/POSTN	6
BP	GO:0001767	establishment of lymphocyte polarity	4/906	13/18862	0.00266839	0.0163251	0.0117323	DOCK2/CYP26B1/CCL19/CCL21	4
BP	GO:0002679	respiratory burst involved in defense response	4/906	13/18862	0.00266839	0.0163251	0.0117323	PIK3CD/SLAMF8/PIK3CG/LBP	4
BP	GO:0002923	regulation of humoral immune response mediated by circulating immunoglobulin	4/906	13/18862	0.00266839	0.0163251	0.0117323	CR1/FCER2/FCGR2B/FOXJ1	4
BP	GO:0030205	dermatan sulfate metabolic process	4/906	13/18862	0.00266839	0.0163251	0.0117323	DCN/BGN/CSPG4/VCAN	4
BP	GO:0033604	negative regulation of catecholamine secretion	4/906	13/18862	0.00266839	0.0163251	0.0117323	SYT11/ADRA2A/CHGA/CRH	4
BP	GO:0033689	negative regulation of osteoblast proliferation	4/906	13/18862	0.00266839	0.0163251	0.0117323	MN1/SFRP1/GREM1/NELL1	4
BP	GO:0051764	actin crosslink formation	4/906	13/18862	0.00266839	0.0163251	0.0117323	FLNA/AIF1/DPYSL3/GAS2	4
BP	GO:0072683	T cell extravasation	4/906	13/18862	0.00266839	0.0163251	0.0117323	IL27RA/ITGAL/ICAM1/CCL2	4
BP	GO:0034103	regulation of tissue remodeling	11/906	86/18862	0.00268346	0.0163949	0.0117825	CSF1R/DDR2/THBS4/ITGB3/P2RX7/SFRP1/TMEM119/IL6/GREM1/CD38/CLDN18	11
BP	GO:0030166	proteoglycan biosynthetic process	9/906	62/18862	0.00268905	0.0163949	0.0117825	HS3ST3B1/DCN/BGN/CSPG4/VCAN/CYTL1/IGF1/HS6ST3/HS3ST5	9
BP	GO:0002053	positive regulation of mesenchymal cell proliferation	5/906	21/18862	0.00270335	0.0163949	0.0117825	PRRX1/CHRD/SHH/IHH/SHOX2	5
BP	GO:0006590	thyroid hormone generation	5/906	21/18862	0.00270335	0.0163949	0.0117825	CTSK/DIO3/IYD/DUOXA2/DUOX2	5
BP	GO:0030502	negative regulation of bone mineralization	5/906	21/18862	0.00270335	0.0163949	0.0117825	ENPP1/SRGN/CCR1/CCL3/GREM1	5
BP	GO:0046641	positive regulation of alpha-beta T cell proliferation	5/906	21/18862	0.00270335	0.0163949	0.0117825	PTPN22/RASAL3/CD28/EBI3/CD3E	5
BP	GO:0048485	sympathetic nervous system development	5/906	21/18862	0.00270335	0.0163949	0.0117825	NRP2/PLXNA4/INSM1/TFAP2B/ASCL1	5
BP	GO:0061045	negative regulation of wound healing	10/906	74/18862	0.00274606	0.0166333	0.0119538	FGF2/PRKG1/KRT1/C1QTNF1/THBS1/FAP/SERPINE2/TSPAN8/VTN/CLDN3	10
BP	GO:0032964	collagen biosynthetic process	8/906	51/18862	0.00278878	0.0168502	0.0121096	VIM/TGFB3/EMILIN1/PDGFRB/COL5A1/IL6/IHH/SERPINB7	8
BP	GO:0043370	regulation of CD4-positive, alpha-beta T cell differentiation	8/906	51/18862	0.00278878	0.0168502	0.0121096	NCKAP1L/SASH3/NLRP3/CCL19/RUNX3/CD86/IL12RB1/IRF4	8
BP	GO:0050808	synapse organization	33/906	412/18862	0.00291856	0.0176125	0.0126575	MAP1B/DOCK10/C1QC/SPARCL1/C1QB/C1QA/FLNA/PDZRN3/IL10RA/NTN1/LILRB2/IGSF21/GPC6/NRXN2/ITGAM/SRGN/NRP2/SLITRK6/LGI2/LRRK2/C5AR1/TNC/NEFL/MDGA1/LRFN5/CDH2/FCGR2B/DOK7/CTNND2/LRFN2/ADD2/KLK8/DRD1	33
BP	GO:0010717	regulation of epithelial to mesenchymal transition	12/906	100/18862	0.00301856	0.0181934	0.013075	FERMT2/TGFB1I1/DACT3/TGFB3/OLFM1/GLIPR2/SFRP1/IL6/PDPN/GREM1/SFRP2/NOG	12
BP	GO:0000187	activation of MAPK activity	16/906	154/18862	0.00304679	0.0183183	0.0131647	FGF2/TGFB3/FPR1/MAP4K1/LRRK2/C5AR1/CXCR4/CCL19/THBS1/CSPG4/HGF/SAA1/IGF1/NRG1/NTRK3/ERN2	16
BP	GO:0051017	actin filament bundle assembly	16/906	154/18862	0.00304679	0.0183183	0.0131647	SYNPO2/SORBS1/CALD1/FERMT2/TPM1/WAS/FLNA/TGFB3/AIF1/DPYSL3/GPR65/PLEK/SFRP1/ELN/FAM107A/ADD2	16
BP	GO:0030850	prostate gland development	7/906	41/18862	0.00309902	0.0184955	0.0132921	TNC/GLI2/SFRP1/SHH/SULF1/SERPINF1/NOG	7
BP	GO:0032689	negative regulation of interferon-gamma production	7/906	41/18862	0.00309902	0.0184955	0.0132921	CR1/AXL/HAVCR2/PDCD1LG2/LAPTM5/IL1RL1/SCGB1A1	7
BP	GO:0042088	T-helper 1 type immune response	7/906	41/18862	0.00309902	0.0184955	0.0132921	IL27RA/HAVCR2/CCL19/EBI3/SPN/IL12RB1/IL1RL1	7
BP	GO:0090279	regulation of calcium ion import	7/906	41/18862	0.00309902	0.0184955	0.0132921	PLN/CXCL12/PDGFRB/TRPV2/CCL2/CCL3/CRH	7
BP	GO:1904646	cellular response to amyloid-beta	7/906	41/18862	0.00309902	0.0184955	0.0132921	VCAM1/ITGA4/ICAM1/FCGR2B/IGF1/FPR2/CD36	7
BP	GO:1905314	semi-lunar valve development	7/906	41/18862	0.00309902	0.0184955	0.0132921	SMAD6/EMILIN1/NFATC1/GATA5/SLIT2/GJA5/ELN	7
BP	GO:0071559	response to transforming growth factor beta	23/906	257/18862	0.00315623	0.018774	0.0134922	FERMT2/TGFB1I1/SMAD6/FBN1/TGFB3/EMILIN1/LOX/CILP/LRRC32/HTRA1/CAV1/SFRP1/THBS1/HTRA3/RUNX3/FMOD/FOXH1/MYOCD/ASPN/MXRA5/ONECUT2/ANKRD1/POSTN	23
BP	GO:0003180	aortic valve morphogenesis	6/906	31/18862	0.00316879	0.018774	0.0134922	SMAD6/EMILIN1/NFATC1/GATA5/SLIT2/ELN	6
BP	GO:0007431	salivary gland development	6/906	31/18862	0.00316879	0.018774	0.0134922	FGF7/TGFB3/SHH/LAMA1/HGF/TGM2	6
BP	GO:0010644	cell communication by electrical coupling	6/906	31/18862	0.00316879	0.018774	0.0134922	CASQ2/CACNA1C/ATP1A2/GJA5/CAV1/RYR2	6
BP	GO:0071875	adrenergic receptor signaling pathway	6/906	31/18862	0.00316879	0.018774	0.0134922	PLN/PDE4B/RGS2/ADRA2A/CHGA/DRD1	6
BP	GO:0110150	negative regulation of biomineralization	6/906	31/18862	0.00316879	0.018774	0.0134922	ENPP1/SRGN/CCR1/ASPN/CCL3/GREM1	6
BP	GO:0002532	production of molecular mediator involved in inflammatory response	11/906	88/18862	0.00321965	0.0190522	0.0136922	P2RX1/SIRPA/BTK/SLAMF8/MEFV/IL6/CD6/GBP5/LBP/CD36/NLRP7	11
BP	GO:0003231	cardiac ventricle development	13/906	114/18862	0.00324889	0.0191787	0.013783	TPM1/SMAD6/SLIT2/GJA5/RYR2/FOXH1/MYOCD/COL11A1/FOXC2/NRG1/SFRP2/TNNC1/NOG	13
BP	GO:0048675	axon extension	13/906	114/18862	0.00324889	0.0191787	0.013783	MAP1B/DPYSL2/CXCL12/NTN1/OLFM1/SLIT2/NRP2/TRPV2/FN1/ISLR2/SEMA6A/PLXNA4/DCLK1	13
BP	GO:0048705	skeletal system morphogenesis	20/906	213/18862	0.00331112	0.0195224	0.0140301	ANXA6/CYP26B1/TGFB3/LTF/PRRX1/ROR2/SFRP1/TMEM119/PAX5/IHH/COL11A1/FOXC2/GREM1/COMP/SFRP2/TBX4/SFRP4/COL2A1/SHOX2/NOG	20
BP	GO:0050922	negative regulation of chemotaxis	9/906	64/18862	0.0033526	0.0197431	0.0141887	AIF1/SLIT2/SLAMF8/THBS1/CXCL13/STAP1/CCL2/SEMA6A/GREM1	9
BP	GO:0002922	positive regulation of humoral immune response	5/906	22/18862	0.00336187	0.01975	0.0141936	CR1/FCER2/FCGR2B/KLK7/KLK5	5
BP	GO:0045061	thymic T cell selection	5/906	22/18862	0.00336187	0.01975	0.0141936	DOCK2/TOX/CD28/SHH/CD3E	5
BP	GO:0090596	sensory organ morphogenesis	22/906	244/18862	0.00350485	0.0205238	0.0147497	FBN1/CYP26B1/MAFB/NTN1/PRRX1/COL5A1/COL8A2/SLITRK6/ROR2/COL5A2/GLI2/MFAP5/IHH/EFEMP1/COL11A1/CTHRC1/EYA1/DIO3/COL2A1/TFAP2B/PROM1/NOG	22
BP	GO:0003206	cardiac chamber morphogenesis	13/906	115/18862	0.00350622	0.0205238	0.0147497	TPM1/SMAD6/SLIT2/NRP2/RYR2/FOXH1/COL11A1/FOXC2/NRG1/SFRP2/SHOX2/TNNC1/NOG	13
BP	GO:1903510	mucopolysaccharide metabolic process	13/906	115/18862	0.00350622	0.0205238	0.0147497	LYVE1/FGF2/ST3GAL6/OGN/DCN/PRELP/BGN/FMOD/CSPG4/HGF/HAS1/VCAN/OMD	13
BP	GO:0032642	regulation of chemokine production	11/906	89/18862	0.00351825	0.0205449	0.0147649	CSF1R/SIRPA/AIF1/HAVCR2/MEFV/IL6/LPL/LBP/IL1RL1/ADIPOQ/POSTN	11
BP	GO:0051149	positive regulation of muscle cell differentiation	11/906	89/18862	0.00351825	0.0205449	0.0147649	BOC/AKAP6/CYP26B1/RBM24/SHH/MYOCD/CDH2/IGF1/GREM1/NRG1/SHOX2	11
BP	GO:0031670	cellular response to nutrient	7/906	42/18862	0.00356757	0.0207623	0.0149211	FOLR2/KANK2/MN1/TNC/SFRP1/LPL/POSTN	7
BP	GO:0032965	regulation of collagen biosynthetic process	7/906	42/18862	0.00356757	0.0207623	0.0149211	VIM/TGFB3/EMILIN1/PDGFRB/IL6/IHH/SERPINB7	7
BP	GO:0002704	negative regulation of leukocyte mediated immunity	8/906	53/18862	0.00356826	0.0207623	0.0149211	CR1/CD84/IL7R/HAVCR2/CD300A/FCGR2B/KLRD1/FOXJ1	8
BP	GO:0002467	germinal center formation	4/906	14/18862	0.00359495	0.020769	0.0149259	TNFSF13B/CXCL13/KLHL6/FOXJ1	4
BP	GO:0030207	chondroitin sulfate catabolic process	4/906	14/18862	0.00359495	0.020769	0.0149259	DCN/BGN/CSPG4/VCAN	4
BP	GO:0043374	CD8-positive, alpha-beta T cell differentiation	4/906	14/18862	0.00359495	0.020769	0.0149259	NCKAP1L/TOX/TNFSF8/RUNX3	4
BP	GO:0043922	negative regulation by host of viral transcription	4/906	14/18862	0.00359495	0.020769	0.0149259	CCL4/CCL3/CCL5/HMGA2	4
BP	GO:0045059	positive thymic T cell selection	4/906	14/18862	0.00359495	0.020769	0.0149259	DOCK2/TOX/SHH/CD3E	4
BP	GO:0072498	embryonic skeletal joint development	4/906	14/18862	0.00359495	0.020769	0.0149259	IHH/COL2A1/SHOX2/NOG	4
BP	GO:0007189	adenylate cyclase-activating G protein-coupled receptor signaling pathway	15/906	143/18862	0.00369521	0.0212992	0.015307	RAMP1/PLN/GNG2/PDE4B/PTGFR/GPR65/CXCL11/CXCL9/CXCL10/PTGER3/ADRA2A/APLP1/CHGA/PTHLH/DRD1	15
BP	GO:0043406	positive regulation of MAP kinase activity	21/906	230/18862	0.00369547	0.0212992	0.015307	FGF2/TGFB3/FPR1/PIK3R5/PDGFRB/MAP4K1/ROR2/LRRK2/C5AR1/CXCR4/CCL19/THBS1/PIK3CG/CSPG4/HGF/ADRA2A/SAA1/IGF1/NRG1/NTRK3/ERN2	21
BP	GO:0010743	regulation of macrophage derived foam cell differentiation	6/906	32/18862	0.00374421	0.0215292	0.0154723	CSF1/ITGB3/PLA2G5/LPL/ADIPOQ/CD36	6
BP	GO:0043372	positive regulation of CD4-positive, alpha-beta T cell differentiation	6/906	32/18862	0.00374421	0.0215292	0.0154723	NCKAP1L/SASH3/NLRP3/CCL19/CD86/IL12RB1	6
BP	GO:0060349	bone morphogenesis	11/906	90/18862	0.0038386	0.0220459	0.0158437	ANXA6/CYP26B1/TGFB3/LTF/TMEM119/IHH/COMP/SFRP2/SFRP4/COL2A1/SHOX2	11
BP	GO:0031532	actin cytoskeleton reorganization	12/906	103/18862	0.00385662	0.0220974	0.0158806	CSF1R/FGF7/FLNA/GPR65/PLEK/PARVG/IQGAP2/STAP1/CSF3/GDPD2/NTRK3/CLDN3	12
BP	GO:0032637	interleukin-8 production	12/906	103/18862	0.00385662	0.0220974	0.0158806	CD14/SSC5D/CD33/PTPN22/TLR8/FCN1/TLR1/IL6/CD2/LBP/F3/ADIPOQ	12
BP	GO:0061572	actin filament bundle organization	16/906	158/18862	0.00392929	0.0224873	0.0161609	SYNPO2/SORBS1/CALD1/FERMT2/TPM1/WAS/FLNA/TGFB3/AIF1/DPYSL3/GPR65/PLEK/SFRP1/ELN/FAM107A/ADD2	16
BP	GO:0007411	axon guidance	24/906	277/18862	0.00393398	0.0224878	0.0161612	NCAM1/BOC/CSF1R/NEXN/PLXNC1/SCN1B/DPYSL2/CXCL12/PALLD/PIK3CD/DOK2/NTN1/EPHB6/RHOH/SLIT2/NRP2/GLI2/VSTM2L/CXCR4/SHH/LAMA1/SEMA6A/PLXNA4/NOG	24
BP	GO:0043300	regulation of leukocyte degranulation	7/906	43/18862	0.00408811	0.0233415	0.0167747	CD84/ITGB2/CD177/ITGAM/CD300A/BLK/FCGR2B	7
BP	GO:0050804	modulation of chemical synaptic transmission	32/906	405/18862	0.00410903	0.0233789	0.0168016	P2RX1/MAP1B/MAP1A/SYT11/LILRB2/TACR2/KCNB1/TYROBP/ATP1A2/SRGN/ROR2/GRIK5/LRRK2/CDH11/GRM3/TSHZ3/DGKI/SERPINE2/ADRA2A/CDH2/CCL2/SORCS2/FAM107A/RGS4/CD38/SYT12/SNAP25/ADIPOQ/LRFN2/DRD1/CRH/SHISA9	32
BP	GO:0097485	neuron projection guidance	24/906	278/18862	0.00411604	0.0233789	0.0168016	NCAM1/BOC/CSF1R/NEXN/PLXNC1/SCN1B/DPYSL2/CXCL12/PALLD/PIK3CD/DOK2/NTN1/EPHB6/RHOH/SLIT2/NRP2/GLI2/VSTM2L/CXCR4/SHH/LAMA1/SEMA6A/PLXNA4/NOG	24
BP	GO:0002438	acute inflammatory response to antigenic stimulus	5/906	23/18862	0.00412823	0.0233789	0.0168016	BTK/ICAM1/CD6/FCGR2B/PLA2G2D	5
BP	GO:0010996	response to auditory stimulus	5/906	23/18862	0.00412823	0.0233789	0.0168016	NRXN2/ATP1A2/SLITRK6/CXCL10/CNTNAP2	5
BP	GO:0032331	negative regulation of chondrocyte differentiation	5/906	23/18862	0.00412823	0.0233789	0.0168016	GLI2/ADAMTS12/EFEMP1/GREM1/PTHLH	5
BP	GO:0061050	regulation of cell growth involved in cardiac muscle cell development	5/906	23/18862	0.00412823	0.0233789	0.0168016	AKAP6/PI16/RGS2/IGF1/RGS4	5
BP	GO:0071676	negative regulation of mononuclear cell migration	5/906	23/18862	0.00412823	0.0233789	0.0168016	SLIT2/IL27RA/SLAMF8/CCL2/GREM1	5
BP	GO:0032715	negative regulation of interleukin-6 production	9/906	66/18862	0.0041385	0.0234099	0.0168239	NCKAP1L/SIRPA/SYT11/IL27RA/PTPN22/HAVCR2/HGF/SLAMF1/FOXJ1	9
BP	GO:0010631	epithelial cell migration	29/906	357/18862	0.00416398	0.0235267	0.0169078	ZEB2/FGF2/KANK2/FGF7/PIK3CD/ATOH8/ITGB2/GLIPR2/SLIT2/ITGB3/NRP2/AKT3/SMOC2/DCN/EGR3/MEOX2/THBS1/FAP/CXCL13/PIK3CG/S100P/SERPINF1/HDAC9/FOXC2/SCG2/GREM1/PTPRR/MMP9/FGFBP1	29
BP	GO:0009410	response to xenobiotic stimulus	14/906	131/18862	0.00418219	0.0236023	0.0169621	CYP26B1/PTGS1/UGT1A1/AOC2/FMO1/FMO2/CYP2C9/DPEP1/UGT2B15/CYP1A1/CYP1A2/UGT1A10/GSTM1/SCGB1A1	14
BP	GO:0030041	actin filament polymerization	18/906	188/18862	0.00421321	0.0237499	0.0170682	NCKAP1L/LMOD1/WAS/CORO1A/TMOD1/BIN1/GAS7/AIF1/SLIT2/IQGAP2/MYADM/ICAM1/ELN/KANK4/CSF3/FAM107A/CCL21/ADD2	18
BP	GO:0099177	regulation of trans-synaptic signaling	32/906	406/18862	0.00426234	0.0239991	0.0172473	P2RX1/MAP1B/MAP1A/SYT11/LILRB2/TACR2/KCNB1/TYROBP/ATP1A2/SRGN/ROR2/GRIK5/LRRK2/CDH11/GRM3/TSHZ3/DGKI/SERPINE2/ADRA2A/CDH2/CCL2/SORCS2/FAM107A/RGS4/CD38/SYT12/SNAP25/ADIPOQ/LRFN2/DRD1/CRH/SHISA9	32
BP	GO:0030851	granulocyte differentiation	6/906	33/18862	0.00439361	0.0246244	0.0176967	C1QC/SPI1/EVI2B/CSF3/TESC/ADIPOQ	6
BP	GO:0042573	retinoic acid metabolic process	6/906	33/18862	0.00439361	0.0246244	0.0176967	CYP26B1/UGT1A1/ADH1B/ADH6/CYP1A1/ADH1C	6
BP	GO:0072538	T-helper 17 type immune response	6/906	33/18862	0.00439361	0.0246244	0.0176967	IL27RA/SLAMF6/IL6/LY9/IL12RB1/IRF4	6
BP	GO:1901020	negative regulation of calcium ion transmembrane transporter activity	6/906	33/18862	0.00439361	0.0246244	0.0176967	CASQ2/PLN/GEM/ATP1A2/RRAD/ADRA2A	6
BP	GO:0015844	monoamine transport	10/906	79/18862	0.00444348	0.0248753	0.017877	P2RX1/SYT11/CXCL12/KCNB1/ITGB3/ADRA2A/CHGA/SYT12/DRD1/CRH	10
BP	GO:0048872	homeostasis of number of cells	22/906	249/18862	0.00446432	0.0249633	0.0179403	NCKAP1L/DOCK10/JAM3/DOCK11/SPI1/AXL/CORO1A/SASH3/MAFB/PIK3CD/IL7R/PDE4B/CSF1/IL2RA/AKT3/TNFSF13B/IKZF1/GPR183/IL6/SIT1/CDH2/CCR4	22
BP	GO:0002700	regulation of production of molecular mediator of immune response	15/906	146/18862	0.00449262	0.0250928	0.0180333	CR1/BTK/SASH3/TGFB3/CD22/IL27RA/PTPN22/NLRP3/CD28/LAPTM5/IL6/FCGR2B/KLK7/KLK5/CD36	15
BP	GO:0001912	positive regulation of leukocyte mediated cytotoxicity	8/906	55/18862	0.00450649	0.0251127	0.0180477	ITGAM/TYROBP/LAG3/SLAMF6/STAP1/IL12RB1/KLRD1/SH2D1A	8
BP	GO:0045620	negative regulation of lymphocyte differentiation	8/906	55/18862	0.00450649	0.0251127	0.0180477	CR1/FGL2/LAG3/SFRP1/SHH/RUNX3/IHH/FOXJ1	8
BP	GO:0045638	negative regulation of myeloid cell differentiation	11/906	92/18862	0.00454902	0.0253208	0.0181972	C1QC/FBN1/MAFB/LTF/LILRB3/SFRP1/GPR68/LRRC17/CCL3/ADIPOQ/CLDN18	11
BP	GO:0031640	killing of cells of other organism	9/906	67/18862	0.00458185	0.0254745	0.0183076	LTF/FCER2/P2RX7/CTSG/CCL13/PRF1/LYZ/CHGA/GNLY	9
BP	GO:0010863	positive regulation of phospholipase C activity	7/906	44/18862	0.00466415	0.0258471	0.0185754	FGF2/RASGRP4/PDGFRB/C5AR1/ITK/CD86/NTRK3	7
BP	GO:0045124	regulation of bone resorption	7/906	44/18862	0.00466415	0.0258471	0.0185754	CSF1R/ITGB3/P2RX7/TMEM119/IL6/CD38/CLDN18	7
BP	GO:0090132	epithelium migration	29/906	360/18862	0.00467949	0.0258471	0.0185754	ZEB2/FGF2/KANK2/FGF7/PIK3CD/ATOH8/ITGB2/GLIPR2/SLIT2/ITGB3/NRP2/AKT3/SMOC2/DCN/EGR3/MEOX2/THBS1/FAP/CXCL13/PIK3CG/S100P/SERPINF1/HDAC9/FOXC2/SCG2/GREM1/PTPRR/MMP9/FGFBP1	29
BP	GO:0009404	toxin metabolic process	4/906	15/18862	0.00471778	0.0258471	0.0185754	FMO1/FMO2/CYP1A1/CYP1A2	4
BP	GO:0010820	positive regulation of T cell chemotaxis	4/906	15/18862	0.00471778	0.0258471	0.0185754	CXCL13/CCL5/CCL21/S100A7	4
BP	GO:0030852	regulation of granulocyte differentiation	4/906	15/18862	0.00471778	0.0258471	0.0185754	C1QC/EVI2B/TESC/ADIPOQ	4
BP	GO:0044406	adhesion of symbiont to host	4/906	15/18862	0.00471778	0.0258471	0.0185754	CD209/LTF/LRRC15/ICAM1	4
BP	GO:0050651	dermatan sulfate proteoglycan biosynthetic process	4/906	15/18862	0.00471778	0.0258471	0.0185754	DCN/BGN/CSPG4/VCAN	4
BP	GO:0060099	regulation of phagocytosis, engulfment	4/906	15/18862	0.00471778	0.0258471	0.0185754	NCKAP1L/CD300A/STAP1/CD36	4
BP	GO:0060572	morphogenesis of an epithelial bud	4/906	15/18862	0.00471778	0.0258471	0.0185754	GLI2/SHH/SULF1/NOG	4
BP	GO:0070207	protein homotrimerization	4/906	15/18862	0.00471778	0.0258471	0.0185754	SCARA5/ITLN1/ALOX5AP/STEAP4	4
BP	GO:0070886	positive regulation of calcineurin-NFAT signaling cascade	4/906	15/18862	0.00471778	0.0258471	0.0185754	AKAP6/LMCD1/IGF1/CHP2	4
BP	GO:0106058	positive regulation of calcineurin-mediated signaling	4/906	15/18862	0.00471778	0.0258471	0.0185754	AKAP6/LMCD1/IGF1/CHP2	4
BP	GO:0072009	nephron epithelium development	12/906	106/18862	0.0048723	0.0266637	0.0191623	FGF2/DCHS1/SHH/ADAMTS16/GPC3/FOXC2/GREM1/ADIPOQ/TFAP2B/FOXJ1/PROM1/NOG	12
BP	GO:0001935	endothelial cell proliferation	18/906	191/18862	0.00496996	0.0271372	0.0195025	FGF2/CXCL12/PIK3CD/ATOH8/THBS4/PPP1R16B/ITGB3/NRP2/AKT3/EGR3/CAV1/ITGA4/THBS1/SULF1/CCL2/SCG2/F3/FGFBP1	18
BP	GO:0031032	actomyosin structure organization	18/906	191/18862	0.00496996	0.0271372	0.0195025	CFL2/SORBS1/LMOD1/CNN1/FERMT2/TPM1/MYH11/WAS/ACTC1/TMOD1/TGFB3/PDGFRB/GPR65/PGM5/SFRP1/ELN/ACTN2/ANKRD1	18
BP	GO:0006929	substrate-dependent cell migration	5/906	24/18862	0.00501156	0.0272727	0.0196	NTN1/SLIT2/FN1/CSPG4/ITGA11	5
BP	GO:0016540	protein autoprocessing	5/906	24/18862	0.00501156	0.0272727	0.0196	CTSE/SHH/IHH/PCSK9/KLK6	5
BP	GO:0086064	cell communication by electrical coupling involved in cardiac conduction	5/906	24/18862	0.00501156	0.0272727	0.0196	CACNA1C/ATP1A2/GJA5/CAV1/RYR2	5
BP	GO:0006805	xenobiotic metabolic process	13/906	120/18862	0.00505229	0.0274637	0.0197372	CYP26B1/PTGS1/UGT1A1/AOC2/FMO1/FMO2/CYP2C9/DPEP1/UGT2B15/CYP1A1/CYP1A2/UGT1A10/GSTM1	13
BP	GO:0002691	regulation of cellular extravasation	6/906	34/18862	0.00512238	0.0277684	0.0199562	JAM3/CXCL12/IL27RA/ITGA4/ICAM1/CCL21	6
BP	GO:0045880	positive regulation of smoothened signaling pathway	6/906	34/18862	0.00512238	0.0277684	0.0199562	PRRX1/SFRP1/SHH/IHH/GPC3/SHOX2	6
BP	GO:0006979	response to oxidative stress	34/906	444/18862	0.00512543	0.0277684	0.0199562	GNAO1/SIRPA/TPM1/MSRB3/CYBB/BTK/AXL/KRT1/PTGS1/VNN1/AIF1/NCF1/PDGFRB/PTPRN/NCF2/FBLN5/LRRK2/SOD3/SPHK1/MMP3/CRYAB/CCL19/IL6/HGF/CD38/ADIPOQ/CD36/DPEP1/MMP9/HP/DUOX2/S100A7/DHRS2/SCGB1A1	34
BP	GO:2000377	regulation of reactive oxygen species metabolic process	18/906	192/18862	0.00524568	0.0283884	0.0204017	SIRPA/ITGB2/CD177/ITGAM/TYROBP/PDGFRB/FBLN5/MMP3/CRYAB/CAV1/THBS1/ICAM1/PTGIS/PTX3/FPR2/CD36/HP/DUOXA2	18
BP	GO:0014911	positive regulation of smooth muscle cell migration	7/906	45/18862	0.00529929	0.028615	0.0205646	AIF1/PDGFRB/IGF1/IGFBP5/CCL5/VTN/POSTN	7
BP	GO:0085029	extracellular matrix assembly	7/906	45/18862	0.00529929	0.028615	0.0205646	MYH11/EMILIN1/LOX/MFAP4/FBLN5/IHH/HAS1	7
BP	GO:0061097	regulation of protein tyrosine kinase activity	11/906	94/18862	0.00536	0.0289108	0.0207772	CSF1R/LILRA5/NCF1/FCGR1A/CAV1/STAP1/ADRA2A/DOK7/GREM1/NRG1/CCL5	11
BP	GO:0006956	complement activation	17/906	178/18862	0.00545794	0.0294066	0.0211335	CR1/C1QC/VSIG4/C1QB/C1QA/KRT1/C1R/C3AR1/C1S/MFAP4/A2M/CR2/C5AR1/FCN1/CD19/C7/VTN	17
BP	GO:0051384	response to glucocorticoid	14/906	135/18862	0.00546625	0.0294188	0.0211423	SSTR2/FBXO32/SLIT2/UGT1A1/NEFL/ICAM1/IL6/SERPINF1/FIBIN/FAM107A/PAPPA/ADIPOQ/CRH/SCGB1A1	14
BP	GO:0003208	cardiac ventricle morphogenesis	9/906	69/18862	0.00557872	0.029958	0.0215297	TPM1/RYR2/FOXH1/COL11A1/FOXC2/NRG1/SFRP2/TNNC1/NOG	9
BP	GO:0043550	regulation of lipid kinase activity	9/906	69/18862	0.00557872	0.029958	0.0215297	FGF2/TNFAIP8L3/PIK3R5/PDGFRB/CCL19/CD19/FPR2/CCL21/EEF1A2	9
BP	GO:0043551	regulation of phosphatidylinositol 3-kinase activity	8/906	57/18862	0.00562344	0.0301649	0.0216784	FGF2/TNFAIP8L3/PIK3R5/PDGFRB/CCL19/CD19/FPR2/CCL21	8
BP	GO:1990138	neuron projection extension	16/906	164/18862	0.00563695	0.0302042	0.0217067	MAP1B/DPYSL2/CXCL12/NTN1/OLFM1/SLIT2/NRP2/TRPV2/ITGA4/CXCR4/FN1/ISLR2/SEMA6A/PLXNA4/DCLK1/POSTN	16
BP	GO:0030111	regulation of Wnt signaling pathway	29/906	365/18862	0.00565763	0.0302817	0.0217624	APCDD1L/DIXDC1/DACT3/HIC1/RSPO3/NFATC1/RBMS3/PPM1N/ROR2/LRRK2/CAV1/ALPK2/SFRP1/DACT1/SHH/PRICKLE1/CDH2/SULF1/GPC3/CTHRC1/GREM1/SFRP2/SULF2/SFRP4/DKK4/CTNND2/SCEL/NOG/WIF1	29
BP	GO:2000177	regulation of neural precursor cell proliferation	10/906	82/18862	0.00580284	0.0310085	0.0222847	LIMS2/FLNA/SLC16A2/TOX/LRRK2/GLI2/SHH/CDH2/INSM1/ASCL1	10
BP	GO:0032602	chemokine production	11/906	95/18862	0.00580615	0.0310085	0.0222847	CSF1R/SIRPA/AIF1/HAVCR2/MEFV/IL6/LPL/LBP/IL1RL1/ADIPOQ/POSTN	11
BP	GO:1903305	regulation of regulated secretory pathway	14/906	136/18862	0.00583231	0.0311142	0.0223607	P2RX1/SYT11/CD84/ITGB2/CD177/KCNB1/ITGAM/CD300A/LRRK2/BLK/ADRA2A/FCGR2B/SYT12/CACNA1I	14
BP	GO:0045216	cell-cell junction organization	19/906	209/18862	0.00584441	0.0311446	0.0223826	LIMS2/CSF1R/FERMT2/JAM3/CADM3/DCHS1/FLNA/TGFB3/CD177/GJA5/CAV1/CDH11/CDH2/CTNND2/CLDN9/CLDN18/CDH12/CLDN3/CLDN6	19
BP	GO:0050919	negative chemotaxis	7/906	46/18862	0.00599713	0.031879	0.0229103	NTN1/SLIT2/ITGB3/NRP2/SEMA6A/PLXNA4/NRG1	7
BP	GO:1900274	regulation of phospholipase C activity	7/906	46/18862	0.00599713	0.031879	0.0229103	FGF2/RASGRP4/PDGFRB/C5AR1/ITK/CD86/NTRK3	7
BP	GO:0031664	regulation of lipopolysaccharide-mediated signaling pathway	5/906	25/18862	0.00602087	0.031879	0.0229103	LTF/CD180/LY86/LY96/CD36	5
BP	GO:0035902	response to immobilization stress	5/906	25/18862	0.00602087	0.031879	0.0229103	TFF1/REN/CYP1A1/CYP1A2/CRH	5
BP	GO:1900120	regulation of receptor binding	5/906	25/18862	0.00602087	0.031879	0.0229103	LOX/ADIPOQ/MMP9/PCSK9/NOG	5
BP	GO:0002830	positive regulation of type 2 immune response	4/906	16/18862	0.00605414	0.031879	0.0229103	NLRP3/IL6/CD86/IDO1	4
BP	GO:0048557	embryonic digestive tract morphogenesis	4/906	16/18862	0.00605414	0.031879	0.0229103	RBPMS2/SHH/IHH/SHOX2	4
BP	GO:0050655	dermatan sulfate proteoglycan metabolic process	4/906	16/18862	0.00605414	0.031879	0.0229103	DCN/BGN/CSPG4/VCAN	4
BP	GO:0061548	ganglion development	4/906	16/18862	0.00605414	0.031879	0.0229103	NRP2/RGS4/INSM1/ASCL1	4
BP	GO:0071361	cellular response to ethanol	4/906	16/18862	0.00605414	0.031879	0.0229103	KCNMB1/CYBB/SPI1/UGT1A1	4
BP	GO:0072109	glomerular mesangium development	4/906	16/18862	0.00605414	0.031879	0.0229103	ACTA2/PDGFRB/FOXC2/SERPINB7	4
BP	GO:0071347	cellular response to interleukin-1	17/906	180/18862	0.00609511	0.0320602	0.0230405	SIRPA/SFRP1/CCL19/CCL13/ADAMTS12/ICAM1/IL6/PTGIS/CCL4/CCL2/CCL3/CCL8/CCL5/CCL18/ANKRD1/CCL21/NLRP7	17
BP	GO:0042476	odontogenesis	13/906	123/18862	0.00621549	0.0326581	0.0234702	GNAO1/FAM20A/TGFB3/CSF1/HTRA1/TNC/GLI2/SHH/CSF3R/ASPN/KLK5/AQP3/AMTN	13
BP	GO:0002763	positive regulation of myeloid leukocyte differentiation	8/906	58/18862	0.00625532	0.0327967	0.0235699	TYROBP/CSF1/EVI2B/ROR2/CD4/CCR1/GPR68/TESC	8
BP	GO:0061005	cell differentiation involved in kidney development	8/906	58/18862	0.00625532	0.0327967	0.0235699	ACTA2/SHH/FOXC2/GREM1/ADIPOQ/MMP9/FOXJ1/PROM1	8
BP	GO:0048661	positive regulation of smooth muscle cell proliferation	11/906	96/18862	0.006281	0.032896	0.0236412	FGF2/RBPMS2/AIF1/PDGFRB/THBS1/IL6/TGM2/IGF1/IGFBP5/CCL5/MMP9	11
BP	GO:0070509	calcium ion import	10/906	83/18862	0.00632154	0.0329816	0.0237027	CACNA1C/PLN/CXCL12/PDGFRB/MS4A1/TRPV2/CCL2/CCL3/CACNA1I/CRH	10
BP	GO:1904705	regulation of vascular associated smooth muscle cell proliferation	10/906	83/18862	0.00632154	0.0329816	0.0237027	FGF2/CNN1/TPM1/PRKG1/TGFB3/MYOCD/IGF1/IGFBP5/ADIPOQ/MMP9	10
BP	GO:1990874	vascular associated smooth muscle cell proliferation	10/906	83/18862	0.00632154	0.0329816	0.0237027	FGF2/CNN1/TPM1/PRKG1/TGFB3/MYOCD/IGF1/IGFBP5/ADIPOQ/MMP9	10
BP	GO:0035265	organ growth	16/906	166/18862	0.00632441	0.0329816	0.0237027	FGF2/ANXA6/DDR2/BNC2/AKAP6/PI16/FGF7/SASH3/PDGFRB/RGS2/SHH/FOXC2/IGF1/COMP/RGS4/NOG	16
BP	GO:0019724	B cell mediated immunity	20/906	226/18862	0.00639685	0.0333238	0.0239486	CR1/CD70/C1QC/BTK/C1QB/C1QA/C1R/FCER2/C1S/IL27RA/FCER1G/CD28/TLR8/CR2/CD27/CD19/C7/FCGR2B/HLA-DQB1/FOXJ1	20
BP	GO:0031960	response to corticosteroid	15/906	152/18862	0.00650717	0.0338623	0.0243356	CYBB/SSTR2/FBXO32/SLIT2/UGT1A1/NEFL/ICAM1/IL6/SERPINF1/FIBIN/FAM107A/PAPPA/ADIPOQ/CRH/SCGB1A1	15
BP	GO:0022604	regulation of cell morphogenesis	25/906	305/18862	0.00666526	0.034648	0.0249003	ITGA7/LIMS2/CSF1R/FERMT2/TPM1/PLXNC1/FMNL1/FLNA/CORO1A/ITGB2/RHOH/CXCR4/CCL13/LST1/FN1/MYADM/ICAM1/PDPN/CCL2/CCL3/PLXNA4/GAS2/POSTN/OLFM4/CLDN3	25
BP	GO:0070169	positive regulation of biomineral tissue development	7/906	47/18862	0.0067613	0.0351098	0.0252322	TGFB3/LTF/P2RX7/PKDCC/TMEM119/NELL1/AMTN	7
BP	GO:0043502	regulation of muscle adaptation	11/906	97/18862	0.00678579	0.0351995	0.0252966	AKAP6/SGCA/LMCD1/PI16/FBXO32/GATA5/RGS2/IGF1/IGFBP5/RGS4/TNNC1	11
BP	GO:0043523	regulation of neuron apoptotic process	18/906	197/18862	0.00681845	0.0353313	0.0253914	AXL/CORO1A/TGFB3/KCNB1/ITGAM/TYROBP/GRIK5/C5AR1/VSTM2L/NEFL/FAIM2/FOXQ1/CCL2/CCL3/TFAP2B/PCSK9/TOX3/ASCL1	18
BP	GO:0003176	aortic valve development	6/906	36/18862	0.00683976	0.0354041	0.0254437	SMAD6/EMILIN1/NFATC1/GATA5/SLIT2/ELN	6
BP	GO:0006767	water-soluble vitamin metabolic process	10/906	84/18862	0.00687557	0.0354765	0.0254957	FOLR2/AOX1/VNN1/ENPP1/SLC2A3/VNN2/ALDH1L2/SLC19A3/ALDH1L1/TKTL1	10
BP	GO:0030101	natural killer cell activation	10/906	84/18862	0.00687557	0.0354765	0.0254957	AXL/CORO1A/PIK3CD/ITGB2/TYROBP/TOX/PTPN22/IL21R/HAVCR2/CD2	10
BP	GO:0042475	odontogenesis of dentin-containing tooth	10/906	84/18862	0.00687557	0.0354765	0.0254957	GNAO1/FAM20A/CSF1/HTRA1/TNC/GLI2/SHH/CSF3R/KLK5/AMTN	10
BP	GO:0001837	epithelial to mesenchymal transition	15/906	153/18862	0.00690426	0.0355869	0.025575	FERMT2/TGFB1I1/DACT3/FLNA/TGFB3/OLFM1/GLIPR2/SFRP1/IL6/PDPN/HGF/GREM1/SFRP2/HMGA2/NOG	15
BP	GO:1903779	regulation of cardiac conduction	8/906	59/18862	0.00693962	0.0357313	0.0256789	FXYD6/CASQ2/ABCC9/ANK2/ATP1A2/NPR1/GJA5/RYR2	8
BP	GO:0071466	cellular response to xenobiotic stimulus	13/906	125/18862	0.00710274	0.0365327	0.0262547	CYP26B1/PTGS1/UGT1A1/AOC2/FMO1/FMO2/CYP2C9/DPEP1/UGT2B15/CYP1A1/CYP1A2/UGT1A10/GSTM1	13
BP	GO:0002026	regulation of the force of heart contraction	5/906	26/18862	0.00716494	0.0365825	0.0262905	PLN/ATP1A2/CAV1/RYR2/CHGA	5
BP	GO:0010464	regulation of mesenchymal cell proliferation	5/906	26/18862	0.00716494	0.0365825	0.0262905	PRRX1/CHRD/SHH/IHH/SHOX2	5
BP	GO:0060142	regulation of syncytium formation by plasma membrane fusion	5/906	26/18862	0.00716494	0.0365825	0.0262905	CD53/TYROBP/CXCL9/CXCL10/SCGB3A1	5
BP	GO:0060314	regulation of ryanodine-sensitive calcium-release channel activity	5/906	26/18862	0.00716494	0.0365825	0.0262905	CASQ2/JPH2/AKAP6/PLN/DMD	5
BP	GO:0060351	cartilage development involved in endochondral bone morphogenesis	5/906	26/18862	0.00716494	0.0365825	0.0262905	ANXA6/IHH/COMP/COL2A1/SHOX2	5
BP	GO:0071880	adenylate cyclase-activating adrenergic receptor signaling pathway	5/906	26/18862	0.00716494	0.0365825	0.0262905	PLN/PDE4B/ADRA2A/CHGA/DRD1	5
BP	GO:2000108	positive regulation of leukocyte apoptotic process	5/906	26/18862	0.00716494	0.0365825	0.0262905	PIK3CD/BLK/PDCD1/CCL5/IDO1	5
BP	GO:0006911	phagocytosis, engulfment	13/906	126/18862	0.00758246	0.0384239	0.0276139	NCKAP1L/ITGB2/ITGAM/RHOH/AIF1/BIN2/FCGR1A/CD300A/THBS1/STAP1/FCGR2B/MARCO/CD36	13
BP	GO:0035850	epithelial cell differentiation involved in kidney development	7/906	48/18862	0.00759544	0.0384239	0.0276139	ACTA2/FOXC2/GREM1/ADIPOQ/MMP9/FOXJ1/PROM1	7
BP	GO:0110151	positive regulation of biomineralization	7/906	48/18862	0.00759544	0.0384239	0.0276139	TGFB3/LTF/P2RX7/PKDCC/TMEM119/NELL1/AMTN	7
BP	GO:0003184	pulmonary valve morphogenesis	4/906	17/18862	0.00762016	0.0384239	0.0276139	SMAD6/NFATC1/SLIT2/GJA5	4
BP	GO:0010715	regulation of extracellular matrix disassembly	4/906	17/18862	0.00762016	0.0384239	0.0276139	DDR2/FAP/IL6/PDPN	4
BP	GO:0021513	spinal cord dorsal/ventral patterning	4/906	17/18862	0.00762016	0.0384239	0.0276139	CHRD/GLI2/SHH/ASCL1	4
BP	GO:0033623	regulation of integrin activation	4/906	17/18862	0.00762016	0.0384239	0.0276139	FERMT2/JAM3/PLEK/CXCL13	4
BP	GO:0048535	lymph node development	4/906	17/18862	0.00762016	0.0384239	0.0276139	IL7R/TOX/CD248/PDPN	4
BP	GO:0050665	hydrogen peroxide biosynthetic process	4/906	17/18862	0.00762016	0.0384239	0.0276139	DUOXA2/DUOX2/CYP1A1/CYP1A2	4
BP	GO:0070206	protein trimerization	4/906	17/18862	0.00762016	0.0384239	0.0276139	SCARA5/ITLN1/ALOX5AP/STEAP4	4
BP	GO:0150078	positive regulation of neuroinflammatory response	4/906	17/18862	0.00762016	0.0384239	0.0276139	LRRK2/IL6/STAP1/CCL3	4
BP	GO:1900424	regulation of defense response to bacterium	4/906	17/18862	0.00762016	0.0384239	0.0276139	SYT11/HAVCR2/KLK7/KLK5	4
BP	GO:0051402	neuron apoptotic process	20/906	230/18862	0.00772003	0.0388873	0.0279469	ADARB1/AXL/CORO1A/TGFB3/KCNB1/ITGAM/TYROBP/GRIK5/C5AR1/VSTM2L/NEFL/FAIM2/FOXQ1/CCL2/CCL3/DIO3/TFAP2B/PCSK9/TOX3/ASCL1	20
BP	GO:0048562	embryonic organ morphogenesis	23/906	277/18862	0.00776594	0.0390782	0.0280841	FBN1/RBPMS2/MAFB/TGFB3/NTN1/PRRX1/SLITRK6/ROR2/GLI2/SHH/PAX5/RYR2/MFAP5/IHH/FOXH1/EFEMP1/COL11A1/FOXC2/CTHRC1/EYA1/COL2A1/SHOX2/NOG	23
BP	GO:0046633	alpha-beta T cell proliferation	6/906	37/18862	0.00783915	0.0393653	0.0282905	DOCK2/PTPN22/RASAL3/CD28/EBI3/CD3E	6
BP	GO:1904994	regulation of leukocyte adhesion to vascular endothelial cell	6/906	37/18862	0.00783915	0.0393653	0.0282905	CXCL12/ITGB2/ITGA4/ICAM1/IL6/CCL21	6
BP	GO:0031100	animal organ regeneration	9/906	73/18862	0.00806733	0.0404459	0.0290671	CXCL12/AXL/UGT1A1/NNMT/C5AR1/IL6/HGF/IHH/SULF2	9
BP	GO:0017015	regulation of transforming growth factor beta receptor signaling pathway	13/906	127/18862	0.0080874	0.0404459	0.0290671	TGFB1I1/SMAD6/FBN1/TGFB3/EMILIN1/LOX/HTRA1/CAV1/THBS1/HTRA3/MYOCD/ASPN/ONECUT2	13
BP	GO:0043542	endothelial cell migration	23/906	278/18862	0.00809515	0.0404459	0.0290671	FGF2/PIK3CD/ATOH8/ITGB2/SLIT2/ITGB3/NRP2/AKT3/SMOC2/DCN/EGR3/MEOX2/THBS1/FAP/CXCL13/PIK3CG/S100P/SERPINF1/HDAC9/FOXC2/SCG2/GREM1/FGFBP1	23
BP	GO:0030512	negative regulation of transforming growth factor beta receptor signaling pathway	10/906	86/18862	0.00809582	0.0404459	0.0290671	TGFB1I1/SMAD6/FBN1/TGFB3/EMILIN1/HTRA1/CAV1/HTRA3/ASPN/ONECUT2	10
BP	GO:0060021	roof of mouth development	10/906	86/18862	0.00809582	0.0404459	0.0290671	BNC2/TGFB3/PRRX1/MMP25/LRRC32/PKDCC/MEOX2/SHH/MSC/COL2A1	10
BP	GO:0002675	positive regulation of acute inflammatory response	5/906	27/18862	0.00845236	0.0419382	0.0301395	BTK/OSMR/PIK3CG/IL6/PTGER3	5
BP	GO:0002825	regulation of T-helper 1 type immune response	5/906	27/18862	0.00845236	0.0419382	0.0301395	IL27RA/HAVCR2/CCL19/IL12RB1/IL1RL1	5
BP	GO:0031069	hair follicle morphogenesis	5/906	27/18862	0.00845236	0.0419382	0.0301395	FGF7/GLI2/SHH/FOXQ1/IGFBP5	5
BP	GO:0032967	positive regulation of collagen biosynthetic process	5/906	27/18862	0.00845236	0.0419382	0.0301395	VIM/TGFB3/PDGFRB/IHH/SERPINB7	5
BP	GO:0034123	positive regulation of toll-like receptor signaling pathway	5/906	27/18862	0.00845236	0.0419382	0.0301395	LTF/PTPN22/CAV1/TLR1/LBP	5
BP	GO:0099623	regulation of cardiac muscle cell membrane repolarization	5/906	27/18862	0.00845236	0.0419382	0.0301395	SCN1B/FLNA/ANK2/KCNE4/KCNH2	5
BP	GO:0044344	cellular response to fibroblast growth factor stimulus	14/906	142/18862	0.00846166	0.0419382	0.0301395	FGF2/FGF7/SMOC2/EGR3/SFRP1/THBS1/CXCL13/SULF1/CCL2/CCL5/SULF2/POSTN/NOG/FGFBP1	14
BP	GO:0007044	cell-substrate junction assembly	11/906	100/18862	0.00849226	0.0419382	0.0301395	SORBS1/ITGA5/FERMT2/COL16A1/SFRP1/THBS1/FN1/ACTN2/GREM1/FAM107A/KRT14	11
BP	GO:0010927	cellular component assembly involved in morphogenesis	11/906	100/18862	0.00849226	0.0419382	0.0301395	CFL2/LMOD1/TPM1/MYH11/ACTC1/TMOD1/PDGFRB/PGM5/IHH/ACTN2/ANKRD1	11
BP	GO:0032330	regulation of chondrocyte differentiation	7/906	49/18862	0.00850319	0.0419382	0.0301395	PKDCC/GLI2/ADAMTS12/EFEMP1/GREM1/SHOX2/PTHLH	7
BP	GO:0045661	regulation of myoblast differentiation	7/906	49/18862	0.00850319	0.0419382	0.0301395	BOC/RANBP3L/RBM24/CXCL9/PRICKLE1/CXCL10/MYOCD	7
BP	GO:0072132	mesenchyme morphogenesis	7/906	49/18862	0.00850319	0.0419382	0.0301395	ACTG2/ACTC1/DCHS1/ACTA2/GATA5/FOXC2/NOG	7
BP	GO:0052548	regulation of endopeptidase activity	32/906	426/18862	0.00850633	0.0419382	0.0301395	P2RX1/CR1/BIN1/LTF/COL6A3/TIMP2/NLRP3/SPINK4/A2M/CRYAB/THBS1/LAPTM5/SPINK7/CST7/MEFV/SERPINE2/CD27/SERPINA5/HGF/SERPINF1/BIRC3/SFRP2/VTN/F3/SERPINA1/DPEP1/MMP9/PI3/CST4/TFPI2/NLRP7/SERPINB7	32
BP	GO:0043583	ear development	18/906	202/18862	0.00875362	0.0431138	0.0309844	DCHS1/MAFB/TGFB3/NTN1/PRRX1/PDGFRB/SLITRK6/ROR2/GLI2/SHH/ROR1/CYTL1/COL11A1/CTHRC1/KCNK3/EYA1/COL2A1/NOG	18
BP	GO:0032418	lysosome localization	9/906	74/18862	0.00880412	0.0433188	0.0311317	LAT2/BTK/PIK3CD/CD84/PTGDS/CD300A/BLK/PIK3CG/CHGA	9
BP	GO:0008210	estrogen metabolic process	6/906	38/18862	0.00893946	0.0436325	0.0313571	UGT1A1/HSD17B2/CYP2C9/UGT2B15/CYP1A1/CYP1A2	6
BP	GO:0010742	macrophage derived foam cell differentiation	6/906	38/18862	0.00893946	0.0436325	0.0313571	CSF1/ITGB3/PLA2G5/LPL/ADIPOQ/CD36	6
BP	GO:0032733	positive regulation of interleukin-10 production	6/906	38/18862	0.00893946	0.0436325	0.0313571	SASH3/LILRA5/CD28/IL6/HGF/IRF4	6
BP	GO:0045823	positive regulation of heart contraction	6/906	38/18862	0.00893946	0.0436325	0.0313571	TPM1/ATP1A2/RGS2/RYR2/RGS4/CHGA	6
BP	GO:0071276	cellular response to cadmium ion	6/906	38/18862	0.00893946	0.0436325	0.0313571	CYBB/NCF1/MT1M/MT2A/MMP9/CYP1A2	6
BP	GO:0090077	foam cell differentiation	6/906	38/18862	0.00893946	0.0436325	0.0313571	CSF1/ITGB3/PLA2G5/LPL/ADIPOQ/CD36	6
BP	GO:0097242	amyloid-beta clearance	6/906	38/18862	0.00893946	0.0436325	0.0313571	ITGB2/ITGAM/C5AR1/MYOCD/MARCO/CD36	6
BP	GO:1904706	negative regulation of vascular associated smooth muscle cell proliferation	6/906	38/18862	0.00893946	0.0436325	0.0313571	CNN1/TPM1/PRKG1/TGFB3/MYOCD/ADIPOQ	6
BP	GO:0010324	membrane invagination	14/906	143/18862	0.00897894	0.0437813	0.0314641	NCKAP1L/SYT11/ITGB2/ITGAM/RHOH/AIF1/BIN2/FCGR1A/CD300A/THBS1/STAP1/FCGR2B/MARCO/CD36	14
BP	GO:2000379	positive regulation of reactive oxygen species metabolic process	11/906	101/18862	0.00912936	0.0444703	0.0319592	ITGB2/CD177/ITGAM/TYROBP/PDGFRB/THBS1/ICAM1/PTX3/FPR2/CD36/DUOXA2	11
BP	GO:0008361	regulation of cell size	16/906	173/18862	0.00928055	0.0451616	0.0324561	MAP1B/DPYSL2/CXCL12/KCNMA1/NTN1/IL7R/OLFM1/P2RX7/PLEK/AKT3/TRPV2/FN1/ISLR2/SEMA6A/PLXNA4/FSTL4	16
BP	GO:0032233	positive regulation of actin filament bundle assembly	8/906	62/18862	0.00933328	0.0452376	0.0325107	SYNPO2/FERMT2/TPM1/FLNA/TGFB3/GPR65/PLEK/SFRP1	8
BP	GO:0042698	ovulation cycle	8/906	62/18862	0.00933328	0.0452376	0.0325107	AXL/TGFB3/SLIT2/PTPRN/PTX3/SERPINF1/GAS2/MMP7	8
BP	GO:0045453	bone resorption	8/906	62/18862	0.00933328	0.0452376	0.0325107	CSF1R/ITGB3/P2RX7/TMEM119/IL6/IHH/CD38/CLDN18	8
BP	GO:0051851	modulation by host of symbiont process	8/906	62/18862	0.00933328	0.0452376	0.0325107	CSF1R/LTF/PTX3/CCL4/CCL3/CCL8/CCL5/HMGA2	8
BP	GO:0048545	response to steroid hormone	26/906	330/18862	0.00940043	0.0455179	0.0327121	CYBB/KANK2/SSTR2/TGFB3/FBXO32/ATP1A2/SLIT2/LOX/UGT1A1/CAV1/NEFL/SFRP1/THBS1/ICAM1/IL6/FOXH1/SERPINF1/FIBIN/LMO3/FAM107A/PAPPA/CD38/ADIPOQ/CRH/SST/SCGB1A1	26
BP	GO:0006957	complement activation, alternative pathway	4/906	18/18862	0.00943075	0.045529	0.0327201	CR1/VSIG4/CR2/C7	4
BP	GO:0032740	positive regulation of interleukin-17 production	4/906	18/18862	0.00943075	0.045529	0.0327201	SPHK1/SLAMF6/IL6/LY9	4
BP	GO:1901739	regulation of myoblast fusion	4/906	18/18862	0.00943075	0.045529	0.0327201	CD53/CXCL9/CXCL10/SCGB3A1	4
BP	GO:0060993	kidney morphogenesis	10/906	88/18862	0.00947614	0.0457029	0.0328451	FGF2/DCHS1/PDGFRB/LRRK2/SHH/ADAMTS16/GPC3/GREM1/FOXJ1/NOG	10
BP	GO:0045668	negative regulation of osteoblast differentiation	7/906	50/18862	0.00948818	0.0457158	0.0328543	SMAD6/RANBP3L/CHRD/SFRP1/GREM1/IGFBP5/NOG	7
BP	GO:0051668	localization within membrane	9/906	75/18862	0.00959078	0.0461298	0.0331519	DOCK2/FLNA/ITGB2/NRXN2/GRIK5/ITGAL/ITGA4/CDH2/CD2	9
BP	GO:0048732	gland development	31/906	413/18862	0.00959303	0.0461298	0.0331519	LIMS2/CSF1R/FGF7/MAFB/TGFB3/NTN1/CSF1/UGT1A1/TNC/CAV1/GLI2/SFRP1/SHH/SERPINE2/IL6/LAMA1/SERPINA5/HGF/IHH/SULF1/SERPINF1/TGM2/IGFBP5/NRG1/SULF2/INSM1/ONECUT2/PCSK9/CYP1A1/NOG/ASCL1	31
BP	GO:0034614	cellular response to reactive oxygen species	15/906	159/18862	0.00971225	0.0466571	0.0335308	SIRPA/TPM1/BTK/AXL/NCF1/FBLN5/LRRK2/SOD3/SPHK1/MMP3/IL6/HGF/CD36/DPEP1/MMP9	15
BP	GO:1903844	regulation of cellular response to transforming growth factor beta stimulus	13/906	130/18862	0.00976247	0.0468522	0.033671	TGFB1I1/SMAD6/FBN1/TGFB3/EMILIN1/LOX/HTRA1/CAV1/THBS1/HTRA3/MYOCD/ASPN/ONECUT2	13
BP	GO:0071560	cellular response to transforming growth factor beta stimulus	21/906	251/18862	0.00981415	0.0470539	0.033816	FERMT2/TGFB1I1/SMAD6/FBN1/TGFB3/EMILIN1/LOX/CILP/LRRC32/HTRA1/CAV1/SFRP1/THBS1/HTRA3/FMOD/FOXH1/MYOCD/ASPN/ONECUT2/ANKRD1/POSTN	21
BP	GO:0010575	positive regulation of vascular endothelial growth factor production	5/906	28/18862	0.00989138	0.0472847	0.0339818	C3AR1/C5AR1/IL6/SULF1/SULF2	5
BP	GO:0010714	positive regulation of collagen metabolic process	5/906	28/18862	0.00989138	0.0472847	0.0339818	VIM/TGFB3/PDGFRB/IHH/SERPINB7	5
BP	GO:0018146	keratan sulfate biosynthetic process	5/906	28/18862	0.00989138	0.0472847	0.0339818	ST3GAL6/OGN/PRELP/FMOD/OMD	5
BP	GO:0042063	gliogenesis	23/906	283/18862	0.00991638	0.0473578	0.0340344	VIM/CSF1R/C1QA/BIN1/CSF1/MXRA8/ROR2/C5AR1/CXCR4/GPR183/SHH/CSPG4/SERPINE2/IL6/STAP1/CDH2/ROR1/CCL2/CCL3/FPR2/PLP1/NOG/ASCL1	23
BP	GO:0001666	response to hypoxia	27/906	348/18862	0.00998731	0.0476498	0.0342443	KCNMB1/SLC2A4/CYBB/CXCL12/KCNMA1/TGFB3/CPEB1/SOD3/CRYAB/CAV1/VCAM1/CXCR4/SFRP1/THBS1/ICAM1/PTGIS/RYR2/MYOCD/KCNK3/CD38/ADIPOQ/HIF3A/ANKRD1/AQP3/POSTN/CYP1A1/CLDN3	27
BP	GO:0001764	neuron migration	14/906	145/18862	0.0100881	0.0479777	0.0344799	MAP1B/PRKG1/CXCL12/AXL/FLNA/NTN1/NRP2/CXCR4/MDGA1/SEMA6A/DCLK1/CCR4/DRD1/ASCL1	14
BP	GO:0051592	response to calcium ion	14/906	145/18862	0.0100881	0.0479777	0.0344799	KCNMB1/CASQ2/RASGRP2/CLIC4/SYT11/KCNMA1/CAV1/THBS1/RYR2/ALOX5AP/SYT12/CHP2/DPEP1/AQP3	14
BP	GO:0030501	positive regulation of bone mineralization	6/906	39/18862	0.0101459	0.0479777	0.0344799	TGFB3/LTF/P2RX7/PKDCC/TMEM119/NELL1	6
BP	GO:0032660	regulation of interleukin-17 production	6/906	39/18862	0.0101459	0.0479777	0.0344799	NCKAP1L/IL27RA/SPHK1/SLAMF6/IL6/LY9	6
BP	GO:0045773	positive regulation of axon extension	6/906	39/18862	0.0101459	0.0479777	0.0344799	MAP1B/CXCL12/NTN1/TRPV2/FN1/ISLR2	6
BP	GO:1901381	positive regulation of potassium ion transmembrane transport	6/906	39/18862	0.0101459	0.0479777	0.0344799	KCNMB1/AKAP6/FLNA/ANK2/ACTN2/KCNH2	6
BP	GO:2000516	positive regulation of CD4-positive, alpha-beta T cell activation	6/906	39/18862	0.0101459	0.0479777	0.0344799	NCKAP1L/SASH3/NLRP3/CCL19/CD86/IL12RB1	6
BP	GO:0019062	virion attachment to host cell	3/906	10/18862	0.0102823	0.0479777	0.0344799	CD209/LRRC15/ICAM1	3
BP	GO:0021561	facial nerve development	3/906	10/18862	0.0102823	0.0479777	0.0344799	ADARB1/NRP2/PLXNA4	3
BP	GO:0021610	facial nerve morphogenesis	3/906	10/18862	0.0102823	0.0479777	0.0344799	ADARB1/NRP2/PLXNA4	3
BP	GO:0032060	bleb assembly	3/906	10/18862	0.0102823	0.0479777	0.0344799	MYLK/EMP3/P2RX7	3
BP	GO:0043301	negative regulation of leukocyte degranulation	3/906	10/18862	0.0102823	0.0479777	0.0344799	CD84/CD300A/FCGR2B	3
BP	GO:0044803	multi-organism membrane organization	3/906	10/18862	0.0102823	0.0479777	0.0344799	CD4/CXCR4/CCR5	3
BP	GO:0060272	embryonic skeletal joint morphogenesis	3/906	10/18862	0.0102823	0.0479777	0.0344799	COL2A1/SHOX2/NOG	3
BP	GO:0070391	response to lipoteichoic acid	3/906	10/18862	0.0102823	0.0479777	0.0344799	CD14/LBP/CD36	3
BP	GO:0071223	cellular response to lipoteichoic acid	3/906	10/18862	0.0102823	0.0479777	0.0344799	CD14/LBP/CD36	3
BP	GO:0071670	smooth muscle cell chemotaxis	3/906	10/18862	0.0102823	0.0479777	0.0344799	AIF1/SLIT2/PDGFRB	3
BP	GO:0072203	cell proliferation involved in metanephros development	3/906	10/18862	0.0102823	0.0479777	0.0344799	PDGFRB/SHH/GPC3	3
BP	GO:0090331	negative regulation of platelet aggregation	3/906	10/18862	0.0102823	0.0479777	0.0344799	PRKG1/C1QTNF1/SERPINE2	3
BP	GO:1900426	positive regulation of defense response to bacterium	3/906	10/18862	0.0102823	0.0479777	0.0344799	HAVCR2/KLK7/KLK5	3
BP	GO:1903980	positive regulation of microglial cell activation	3/906	10/18862	0.0102823	0.0479777	0.0344799	LRRK2/STAP1/CCL3	3
BP	GO:1904338	regulation of dopaminergic neuron differentiation	3/906	10/18862	0.0102823	0.0479777	0.0344799	SFRP1/SHH/SFRP2	3
BP	GO:1905522	negative regulation of macrophage migration	3/906	10/18862	0.0102823	0.0479777	0.0344799	EMILIN1/SLAMF8/STAP1	3
BP	GO:0007224	smoothened signaling pathway	13/906	131/18862	0.0103772	0.0483743	0.0347649	BOC/PRRX1/ENPP1/ROR2/GLI2/GAS1/SFRP1/SHH/SERPINE2/IHH/CD3E/GPC3/SHOX2	13
BP	GO:0048706	embryonic skeletal system development	12/906	117/18862	0.0105378	0.0490757	0.035269	TGFB3/PRRX1/SHH/PAX5/IHH/SULF1/COL11A1/FOXC2/SULF2/COL2A1/SHOX2/NOG	12
BP	GO:0010718	positive regulation of epithelial to mesenchymal transition	7/906	51/18862	0.010554	0.0491043	0.0352895	FERMT2/TGFB1I1/TGFB3/OLFM1/GLIPR2/IL6/PDPN	7
BP	GO:0070555	response to interleukin-1	18/906	206/18862	0.0106001	0.0492716	0.0354098	SIRPA/SFRP1/CCL19/CCL13/ADAMTS12/ICAM1/IL6/PTGIS/CCL4/CCL2/CCL3/CCL8/CCL5/CCL18/CD38/ANKRD1/CCL21/NLRP7	18
CC	GO:0062023	collagen-containing extracellular matrix	106/933	423/19520	3.47e-47	1.47e-44	1.12e-44	NCAM1/ANGPTL1/ANXA6/F13A1/TGFB1I1/CCDC80/FGL2/C1QC/COL6A1/FBN1/COL6A2/SPARCL1/CXCL12/C1QB/C1QA/TGFB3/KRT1/NTN1/SRPX/GPC6/ABI3BP/SSC5D/TGFBI/EMILIN1/COL16A1/THBS4/PCOLCE/COL14A1/COL6A3/CTSG/COL5A3/CILP/TIMP2/COL5A1/COL8A2/MFAP4/SMOC2/A2M/OGN/DCN/HTRA1/FBLN	106
CC	GO:0009897	external side of plasma membrane	66/933	402/19520	9.11e-19	1.93e-16	1.47e-16	NCAM1/P2RX1/CD209/ITGA5/SLC2A4/FOLR2/CD163/CXCL12/CD14/IL7R/IGSF21/ITGB2/FCGR3A/ITGAM/FCER2/CD33/IL2RA/CD22/TNFRSF9/IL27RA/FCER1G/CSF2RA/CD4/CD79B/CD28/TLR8/MS4A1/CD248/VCAM1/LAG3/PDCD1LG2/OSMR/CXCR4/FCN1/THBS1/SCARA5/CXCL9/EBI3/SPN/ICAM1/SERPINE2/CXCL10/	66
CC	GO:0005581	collagen trimer	28/933	87/19520	2.38e-16	3.36e-14	2.56e-14	COLEC12/C1QC/COL6A1/COL6A2/C1QB/C1QA/EMILIN1/COL16A1/C1QTNF1/LOX/COL14A1/COL6A3/COL5A3/COL5A1/COL8A2/DCN/COL5A2/COL23A1/FCN1/COL15A1/COL11A1/CTHRC1/COL4A4/MARCO/COL9A1/COL10A1/ADIPOQ/COL2A1	28
CC	GO:0070820	tertiary granule	35/933	164/19520	5.6e-14	5.92e-12	4.51e-12	NCKAP1L/ATP8B4/CR1/SIRPA/CYBB/CD53/LAIR1/OLR1/LTF/ITGAX/LILRB2/ITGB2/CD177/ITGAM/FPR1/CD33/OSCAR/FCER1G/TBC1D10C/TIMP2/CD300A/GPR84/TNFAIP6/SLC2A3/PTX3/CDA/DSC1/SIGLEC5/LYZ/FPR2/SNAP25/MMP9/HP/CHIT1/OLFM4	35
CC	GO:0043292	contractile fiber	39/933	231/19520	5.42e-12	4.59e-10	3.49e-10	SYNM/FLNC/CFL2/SYNPO2/LMOD1/CASQ2/CALD1/NEXN/FERMT2/CACNA1C/TPM1/JPH2/ABCC9/MYH11/MYL9/PPP1R12B/ACTC1/TPM2/FLNA/PALLD/TMOD1/PDLIM3/DES/FBXO32/BIN1/ACTA2/PDE4B/ANK2/MYOM1/CRYAB/PGM5/DMD/SYNC/RYR2/ACTN2/IDO1/ANKRD1/TNNC1/MYBPC1	39
CC	GO:0030667	secretory granule membrane	45/933	305/19520	1.55e-11	1.09e-09	8.32e-10	P2RX1/NCKAP1L/ATP8B4/CR1/SIRPA/CYBB/CD53/LAIR1/ANPEP/OLR1/CD14/ITGAX/LILRB2/ITGB2/VNN1/FCGR2A/CD177/NFAM1/C3AR1/ITGAM/TYROBP/LILRB3/FPR1/CD33/ITGB3/GLIPR1/FCER1G/TBC1D10C/MMP25/IQGAP2/SIGLEC9/CD300A/ITGAL/C5AR1/CAV1/GPR84/SLC2A3/SERPINA5/DSC1/SIGLEC5/FCGR	45
CC	GO:0030016	myofibril	36/933	224/19520	1.5e-10	9.09e-09	6.92e-09	SYNM/FLNC/CFL2/SYNPO2/LMOD1/CASQ2/CALD1/NEXN/FERMT2/CACNA1C/TPM1/JPH2/ABCC9/MYL9/PPP1R12B/ACTC1/TPM2/FLNA/PALLD/TMOD1/PDLIM3/DES/FBXO32/BIN1/PDE4B/ANK2/MYOM1/CRYAB/PGM5/DMD/SYNC/RYR2/ACTN2/ANKRD1/TNNC1/MYBPC1	36
CC	GO:0030017	sarcomere	33/933	203/19520	6.46e-10	3.28e-08	2.5e-08	FLNC/CFL2/SYNPO2/LMOD1/CASQ2/NEXN/FERMT2/CACNA1C/TPM1/JPH2/ABCC9/MYL9/PPP1R12B/ACTC1/TPM2/FLNA/PALLD/TMOD1/PDLIM3/DES/FBXO32/BIN1/PDE4B/ANK2/MYOM1/CRYAB/PGM5/DMD/SYNC/RYR2/ACTN2/ANKRD1/TNNC1	33
CC	GO:0005788	endoplasmic reticulum lumen	42/933	306/19520	7.32e-10	3.28e-08	2.5e-08	CASQ2/COL6A1/FBN1/COL6A2/SPARCL1/COL16A1/CSF1/COL14A1/ADAMTSL1/MXRA8/P4HA3/COL6A3/COL5A3/COL5A1/CHRDL1/COL8A2/CD4/TNC/COL5A2/COL23A1/THBS1/COL15A1/SHH/FN1/EBI3/IL6/ARSI/CDH2/VCAN/GPC3/COL11A1/FMO1/SPON1/SCG2/COL4A4/IGFBP5/COL9A1/COL10A1/COL2A1/SERPINA1/PC	42
CC	GO:0031674	I band	26/933	134/19520	8.78e-10	3.28e-08	2.5e-08	FLNC/CFL2/SYNPO2/CASQ2/NEXN/FERMT2/CACNA1C/JPH2/MYL9/PPP1R12B/ACTC1/FLNA/PALLD/PDLIM3/DES/FBXO32/BIN1/PDE4B/ANK2/CRYAB/PGM5/DMD/SYNC/RYR2/ACTN2/ANKRD1	26
CC	GO:0042383	sarcolemma	26/933	134/19520	8.78e-10	3.28e-08	2.5e-08	SYNM/FLNC/SLC2A4/CACNA1C/POPDC2/AKAP6/SGCA/COL6A1/SCN1B/COL6A2/TGFB3/DES/BIN1/ANK2/KCNB1/ATP1A2/COL6A3/SGCD/CAV1/VCAM1/PGM5/DMD/BGN/SYNC/RYR2/CDH2	26
CC	GO:0070821	tertiary granule membrane	19/933	73/19520	9.3e-10	3.28e-08	2.5e-08	ATP8B4/SIRPA/CYBB/CD53/LAIR1/OLR1/ITGAX/LILRB2/ITGB2/CD177/ITGAM/CD33/FCER1G/CD300A/GPR84/SLC2A3/SIGLEC5/FPR2/SNAP25	19
CC	GO:0045121	membrane raft	42/933	323/19520	3.82e-09	1.16e-07	8.8e-08	P2RX1/SORBS1/CLIP3/LAT2/SLC2A4/CR1/AKAP6/SGCA/BTK/KCNMA1/OLR1/CD14/MS4A4A/LCP2/SELPLG/ITGB2/CD177/NFAM1/ITGAM/ATP1A2/CD48/CD4/MS4A1/LRRK2/CAV1/DMD/TLR1/FAIM2/SHH/MYADM/ICAM1/PTGIS/PDPN/ITLN1/CDH2/CD19/SULF1/CD2/CD79A/CD8A/CD36/ADD2	42
CC	GO:0098857	membrane microdomain	42/933	323/19520	3.82e-09	1.16e-07	8.8e-08	P2RX1/SORBS1/CLIP3/LAT2/SLC2A4/CR1/AKAP6/SGCA/BTK/KCNMA1/OLR1/CD14/MS4A4A/LCP2/SELPLG/ITGB2/CD177/NFAM1/ITGAM/ATP1A2/CD48/CD4/MS4A1/LRRK2/CAV1/DMD/TLR1/FAIM2/SHH/MYADM/ICAM1/PTGIS/PDPN/ITLN1/CDH2/CD19/SULF1/CD2/CD79A/CD8A/CD36/ADD2	42
CC	GO:0098636	protein complex involved in cell adhesion	13/933	36/19520	5.19e-09	1.46e-07	1.11e-07	ITGA7/ITGA5/JAM3/ITGAX/ITGB2/EMILIN1/ITGAM/ITGB3/CD28/ITGAL/ITGA4/ITGA11/PLP1	13
CC	GO:0042581	specific granule	27/933	160/19520	1.01e-08	2.68e-07	2.04e-07	P2RX1/ATP8B4/DOCK2/CYBB/CD53/LAIR1/OLR1/LTF/ITGB2/CD177/C3AR1/ITGAM/CD33/OSCAR/TIMP2/MMP25/ITGAL/GPR84/SLC2A3/PTX3/LYZ/FPR2/SNAP25/CD36/HP/CHIT1/OLFM4	27
CC	GO:0030018	Z disc	23/933	122/19520	1.45e-08	3.61e-07	2.75e-07	FLNC/CFL2/SYNPO2/CASQ2/NEXN/CACNA1C/JPH2/MYL9/PPP1R12B/FLNA/PALLD/PDLIM3/DES/FBXO32/BIN1/PDE4B/ANK2/CRYAB/PGM5/DMD/SYNC/RYR2/ACTN2	23
CC	GO:0008305	integrin complex	11/933	31/19520	9.84e-08	2.31e-06	1.76e-06	ITGA7/ITGA5/ITGAX/ITGB2/EMILIN1/ITGAM/ITGB3/ITGAL/ITGA4/ITGA11/PLP1	11
CC	GO:0035579	specific granule membrane	18/933	91/19520	2.51e-07	5.58e-06	4.25e-06	P2RX1/ATP8B4/CYBB/CD53/LAIR1/OLR1/ITGB2/CD177/C3AR1/ITGAM/CD33/MMP25/ITGAL/GPR84/SLC2A3/FPR2/SNAP25/CD36	18
CC	GO:0005604	basement membrane	18/933	94/19520	4.17e-07	8.83e-06	6.72e-06	CCDC80/FBN1/NTN1/TGFBI/THBS4/COL5A1/COL8A2/SMOC2/TNC/COL15A1/FN1/LAMA1/SERPINF1/APLP1/COL4A4/COL9A1/COL2A1/AMTN	18
CC	GO:0101002	ficolin-1-rich granule	26/933	185/19520	7.97e-07	1.56e-05	1.19e-05	NCKAP1L/CR1/SIRPA/FGL2/KRT1/MNDA/ITGAX/CRISPLD2/LILRB2/ITGB2/FPR1/BIN2/FCER1G/TBC1D10C/TIMP2/CD300A/HK3/TNFAIP6/SLC2A3/FCN1/CDA/DSC1/SIGLEC5/FPR2/SERPINA1/MMP9	26
CC	GO:0101003	ficolin-1-rich granule membrane	14/933	61/19520	8.12e-07	1.56e-05	1.19e-05	NCKAP1L/CR1/SIRPA/ITGAX/LILRB2/ITGB2/FPR1/FCER1G/TBC1D10C/CD300A/SLC2A3/DSC1/SIGLEC5/FPR2	14
CC	GO:0031091	platelet alpha granule	17/933	91/19520	1.25e-06	2.3e-05	1.75e-05	F13A1/FERMT3/TGFB3/SRGN/ITGB3/A2M/THBS1/FN1/SERPINE2/SERPINA5/HGF/ISLR/ACTN2/IGF1/SERPINA1/CD36/MMRN1	17
CC	GO:0005884	actin filament	19/933	113/19520	1.61e-06	2.84e-05	2.16e-05	LMOD1/TPM1/JAM3/WAS/ACTC1/WIPF1/TPM2/FLNA/CORO1A/PALLD/TMOD1/PDLIM3/GAS7/AIF1/DPYSL3/RCSD1/ACTN2/GDPD2/GAS2	19
CC	GO:0031225	anchored component of membrane	24/933	170/19520	1.93e-06	3.27e-05	2.49e-05	NCAM1/FOLR2/XPNPEP2/NEGR1/CD14/IGSF21/GPC6/VNN1/CD177/CD48/CD52/MMP25/GAS1/VNN2/MDGA1/ITLN1/GPC3/CD2/FCGR3B/RGMA/GPIHBP1/DPEP1/ART4/PSCA	24
CC	GO:0001772	immunological synapse	11/933	41/19520	2.37e-06	3.85e-05	2.93e-05	CD53/CORO1A/CD37/RHOH/HAVCR2/CD28/ICAM1/GZMA/CD3E/CD6/GZMB	11
CC	GO:0030055	cell-substrate junction	43/933	423/19520	2.72e-06	4.27e-05	3.25e-05	FLNC/FHL1/SYNPO2/SORBS1/ITGA5/VIM/CNN1/ANXA6/LIMS2/DDR2/NEXN/DIXDC1/FERMT2/TGFB1I1/FERMT3/TNS1/ACTC1/FLNA/PALLD/IL16/ITGB2/SLA/PDGFRB/ITGB3/SCARF2/PARVG/TNFSF13B/XIRP1/TNC/CAV1/PGM5/DMD/ITGA4/FAP/ICAM1/CSPG4/ITGA11/ACTN2/CDH2/TGM2/FAM107A/IL1RL1/S100A7	43
CC	GO:0044853	plasma membrane raft	18/933	111/19520	5.13e-06	7.75e-05	5.9e-05	CR1/AKAP6/KCNMA1/MS4A4A/LCP2/SELPLG/ITGB2/CD177/ITGAM/ATP1A2/MS4A1/LRRK2/CAV1/PTGIS/CDH2/CD8A/CD36/ADD2	18
CC	GO:0032432	actin filament bundle	14/933	73/19520	7.81e-06	0.000111565	8.5e-05	MYLK/SYNPO2/SORBS1/FERMT2/TPM1/MYL9/FLNA/PALLD/PDLIM3/XIRP1/CRYAB/PGM5/ROR1/FAM107A	14
CC	GO:0005911	cell-cell junction	46/933	485/19520	7.91e-06	0.000111565	8.5e-05	SYNM/SORBS1/ITGA5/LIMS2/CLIC4/NEXN/FERMT2/AKAP6/SGCA/JAM3/WAS/CADM3/CD53/SCN1B/DCHS1/FLNA/CORO1A/PDLIM3/DES/LCP2/IGSF21/ANK2/ATP1A2/ITGB3/MXRA8/GJA5/PGM5/CDH11/MYADM/ITK/STXBP6/LAMA1/CDH2/CD3E/DSC1/CD2/PCDH9/AQP3/CTNND2/CLDN9/CLDN18/AMTN/CDH12/CLDN3/CLDN6	46
CC	GO:0005583	fibrillar collagen trimer	6/933	12/19520	8.46e-06	0.000111821	8.51e-05	COL16A1/COL5A3/COL5A1/COL5A2/COL11A1/COL2A1	6
CC	GO:0098643	banded collagen fibril	6/933	12/19520	8.46e-06	0.000111821	8.51e-05	COL16A1/COL5A3/COL5A1/COL5A2/COL11A1/COL2A1	6
CC	GO:0005925	focal adhesion	41/933	416/19520	9.84e-06	0.000126071	9.6e-05	FLNC/FHL1/SYNPO2/SORBS1/ITGA5/VIM/CNN1/ANXA6/LIMS2/DDR2/NEXN/DIXDC1/FERMT2/TGFB1I1/TNS1/ACTC1/FLNA/PALLD/IL16/ITGB2/SLA/PDGFRB/ITGB3/SCARF2/PARVG/TNFSF13B/XIRP1/TNC/CAV1/PGM5/ITGA4/FAP/ICAM1/CSPG4/ITGA11/ACTN2/CDH2/TGM2/FAM107A/IL1RL1/S100A7	41
CC	GO:0034774	secretory granule lumen	34/933	322/19520	1.34e-05	0.000166542	0.000126818	DOCK2/F13A1/FERMT3/TGFB3/PCSK1/MNDA/LTF/CRISPLD2/BIN2/SRGN/OSCAR/ARHGAP9/CTSG/TIMP2/A2M/HK3/FCN1/THBS1/FN1/HGF/ISLR/ACTN2/PTX3/CDA/S100P/RARRES2/IGF1/LYZ/SERPINA1/MMRN1/HP/CHIT1/OLFM4/S100A7	34
CC	GO:0031093	platelet alpha granule lumen	13/933	67/19520	1.44e-05	0.000173749	0.000132306	F13A1/FERMT3/TGFB3/SRGN/A2M/THBS1/FN1/HGF/ISLR/ACTN2/IGF1/SERPINA1/MMRN1	13
CC	GO:0031252	cell leading edge	40/933	411/19520	1.69e-05	0.000198452	0.000151117	MYLK/PSD/ITGA5/VIM/RASGRP2/FERMT2/TPM1/ACTG2/ACTC1/WIPF1/CORO1A/PALLD/MYO1G/ACTA2/CD177/KCNB1/AIF1/DPYSL3/ITGB3/PLEK/IQGAP2/CXCR4/SAMSN1/FAP/MYADM/CSPG4/MEFV/PDPN/CDH2/S100B/GDPD2/FAM107A/TESC/DUOXA2/DUOX2/SNTG1/EPS8L3/CNTNAP2/IGF2BP1/SHISA9	40
CC	GO:0060205	cytoplasmic vesicle lumen	34/933	326/19520	1.74e-05	0.000198462	0.000151125	DOCK2/F13A1/FERMT3/TGFB3/PCSK1/MNDA/LTF/CRISPLD2/BIN2/SRGN/OSCAR/ARHGAP9/CTSG/TIMP2/A2M/HK3/FCN1/THBS1/FN1/HGF/ISLR/ACTN2/PTX3/CDA/S100P/RARRES2/IGF1/LYZ/SERPINA1/MMRN1/HP/CHIT1/OLFM4/S100A7	34
CC	GO:0031983	vesicle lumen	34/933	328/19520	1.97e-05	0.000219588	0.000167211	DOCK2/F13A1/FERMT3/TGFB3/PCSK1/MNDA/LTF/CRISPLD2/BIN2/SRGN/OSCAR/ARHGAP9/CTSG/TIMP2/A2M/HK3/FCN1/THBS1/FN1/HGF/ISLR/ACTN2/PTX3/CDA/S100P/RARRES2/IGF1/LYZ/SERPINA1/MMRN1/HP/CHIT1/OLFM4/S100A7	34
CC	GO:0098644	complex of collagen trimers	7/933	21/19520	3.59e-05	0.000389529	0.000296617	COL16A1/COL5A3/COL5A1/COL5A2/COL11A1/COL4A4/COL2A1	7
CC	GO:0001533	cornified envelope	10/933	45/19520	4.11e-05	0.000434528	0.000330884	KRT1/SPRR2A/SPRR2F/TGM1/DSC1/SPRR2G/SPRR1B/PI3/SPRR2E/SCEL	10
CC	GO:0001725	stress fiber	12/933	64/19520	4.37e-05	0.000439869	0.000334951	MYLK/SYNPO2/SORBS1/FERMT2/TPM1/MYL9/PALLD/PDLIM3/XIRP1/PGM5/ROR1/FAM107A	12
CC	GO:0097517	contractile actin filament bundle	12/933	64/19520	4.37e-05	0.000439869	0.000334951	MYLK/SYNPO2/SORBS1/FERMT2/TPM1/MYL9/PALLD/PDLIM3/XIRP1/PGM5/ROR1/FAM107A	12
CC	GO:1904724	tertiary granule lumen	11/933	55/19520	4.85e-05	0.000477527	0.000363627	LTF/OSCAR/TIMP2/TNFAIP6/PTX3/CDA/LYZ/MMP9/HP/CHIT1/OLFM4	11
CC	GO:0005796	Golgi lumen	15/933	102/19520	9.86e-05	0.000948159	0.000722002	GPC6/OGN/DCN/SOD3/PRELP/BGN/FMOD/CSPG4/MUC16/VCAN/GPC3/OMD/MUCL1/MUC4/MUC5B	15
CC	GO:0042641	actomyosin	12/933	74/19520	0.000188221	0.00176927	0.00134726	MYLK/SYNPO2/SORBS1/FERMT2/TPM1/MYL9/PALLD/PDLIM3/XIRP1/PGM5/ROR1/FAM107A	12
CC	GO:0001726	ruffle	20/933	175/19520	0.00027394	0.00251905	0.0019182	PSD/ITGA5/RASGRP2/TPM1/WIPF1/PALLD/AIF1/ITGB3/PLEK/SAMSN1/FAP/MYADM/CSPG4/MEFV/PDPN/S100B/FAM107A/TESC/SNTG1/EPS8L3	20
CC	GO:0005902	microvillus	13/933	91/19520	0.00037724	0.00339516	0.00258534	CLIC4/JAM3/MYO1F/MYO1G/ITGB3/IQGAP2/LRRK2/VCAM1/SPN/PDPN/S100P/DPEP1/PROM1	13
CC	GO:0031253	cell projection membrane	31/933	337/19520	0.000393177	0.00346488	0.00263843	PSD/ITGA5/RASGRP2/FERMT2/TPM1/KCNB1/AIF1/ITGB3/MXRA8/PLEK/TBC1D10C/CYBRD1/DMD/FAP/CSPG4/PDPN/ITLN1/CDHR1/S100P/CYS1/FAM107A/TESC/CD36/DPEP1/SLC28A2/DRD1/SNTG1/EPS8L3/PROM1/CNTNAP2/SHISA9	31
CC	GO:0030027	lamellipodium	21/933	196/19520	0.000470441	0.00406116	0.00309248	MYLK/FERMT2/ACTG2/ACTC1/CORO1A/PALLD/MYO1G/ACTA2/CD177/AIF1/DPYSL3/ITGB3/IQGAP2/FAP/CSPG4/MEFV/PDPN/CDH2/GDPD2/TESC/IGF2BP1	21
CC	GO:0046658	anchored component of plasma membrane	10/933	60/19520	0.000507683	0.004295	0.00327055	FOLR2/CD14/IGSF21/GPC6/CD177/GAS1/MDGA1/GPC3/CD2/GPIHBP1	10
CC	GO:0032587	ruffle membrane	13/933	95/19520	0.000576105	0.00477828	0.00363855	PSD/ITGA5/RASGRP2/TPM1/AIF1/ITGB3/PLEK/FAP/PDPN/FAM107A/TESC/SNTG1/EPS8L3	13
CC	GO:0031256	leading edge membrane	19/933	173/19520	0.00063407	0.00515792	0.00392764	PSD/ITGA5/RASGRP2/FERMT2/TPM1/MYO1G/KCNB1/AIF1/ITGB3/PLEK/FAP/CSPG4/PDPN/FAM107A/TESC/SNTG1/EPS8L3/CNTNAP2/SHISA9	19
CC	GO:0030139	endocytic vesicle	28/933	307/19520	0.000839501	0.00670017	0.00510203	STAB1/VIM/MPEG1/CD163/COLEC12/CYBB/WAS/SYT11/FMNL1/CORO1A/LTF/NCF1/FCGR1A/ROR2/NCF2/SPHK1/CAV1/PLA2G5/TLR1/HLA-DQA1/HLA-DPB1/SAA1/MARCO/HLA-DQB1/GNLY/CD36/HP/SFTPB	28
CC	GO:0036379	myofilament	6/933	26/19520	0.00118558	0.00928705	0.00707188	LMOD1/TPM1/TPM2/TMOD1/MYOM1/TNNC1	6
CC	GO:0043034	costamere	5/933	18/19520	0.00125546	0.00965562	0.00735254	SYNM/FLNC/ANK2/PGM5/DMD	5
CC	GO:0044291	cell-cell contact zone	10/933	69/19520	0.00155508	0.0117464	0.00894463	AKAP6/JAM3/SCN1B/DES/ANK2/ATP1A2/GJA5/PGM5/CDH2/PCDH9	10
CC	GO:0016010	dystrophin-associated glycoprotein complex	5/933	19/19520	0.00163737	0.011775	0.00896644	SGCA/SGCD/PGM5/DMD/SNTG1	5
CC	GO:0090665	glycoprotein complex	5/933	19/19520	0.00163737	0.011775	0.00896644	SGCA/SGCD/PGM5/DMD/SNTG1	5
CC	GO:0098858	actin-based cell projection	21/933	216/19520	0.00164238	0.011775	0.00896644	CLIC4/ACTG2/JAM3/ACTC1/MYO1F/MYO1G/ACTA2/MPP1/ITGB3/TBC1D10C/IQGAP2/LRRK2/VCAM1/DMD/SPN/PDPN/ACTN2/S100P/DPEP1/PROM1/IGF2BP1	21
CC	GO:0014704	intercalated disc	8/933	48/19520	0.00181936	0.0128265	0.00976711	AKAP6/SCN1B/DES/ANK2/ATP1A2/GJA5/PGM5/CDH2	8
CC	GO:0043020	NADPH oxidase complex	4/933	12/19520	0.00188557	0.0130754	0.0099566	CYBB/NCF1/NCF2/DUOX2	4
CC	GO:0043202	lysosomal lumen	12/933	96/19520	0.00205337	0.0140093	0.0106678	GPC6/PDGFRB/CTSK/OGN/DCN/PRELP/BGN/FMOD/CSPG4/VCAN/GPC3/OMD	12
CC	GO:0043197	dendritic spine	18/933	177/19520	0.00209056	0.0140366	0.0106886	PSD/MAP1B/DOCK10/SYT11/PDE4B/SLA/ATP1A2/CRYAB/GRM3/DGKI/ACTN2/CD3E/FCGR2B/SORCS2/PPP1R1B/DRD1/IGF2BP1/SHISA9	18
CC	GO:0044309	neuron spine	18/933	178/19520	0.00222473	0.0147041	0.0111969	PSD/MAP1B/DOCK10/SYT11/PDE4B/SLA/ATP1A2/CRYAB/GRM3/DGKI/ACTN2/CD3E/FCGR2B/SORCS2/PPP1R1B/DRD1/IGF2BP1/SHISA9	18
CC	GO:0034703	cation channel complex	21/933	222/19520	0.00229617	0.0149427	0.0113786	KCNMB1/CASQ2/CACNA1C/ABCC9/AKAP6/SCN1B/KCNMA1/PDE4B/KCNB1/KCNH4/GRIK5/KCNE4/RYR2/KCNIP3/KCNQ5/KCNH2/SNAP25/SCN7A/CACNA1I/CNTNAP2/SHISA9	21
CC	GO:0043204	perikaryon	16/933	151/19520	0.0023825	0.0152696	0.0116275	MAP1B/CACNA1C/SCN1B/SYT11/FLNA/OLFM1/KCNB1/PTPRN/GRIK5/LRRK2/CRYAB/SLC2A3/SORCS2/CTNND2/CRH/CNTNAP2	16
CC	GO:0035580	specific granule lumen	9/933	62/19520	0.00260321	0.0164352	0.0125151	DOCK2/LTF/OSCAR/TIMP2/PTX3/LYZ/HP/CHIT1/OLFM4	9
CC	GO:0034705	potassium channel complex	12/933	99/19520	0.00266777	0.0165937	0.0126357	KCNMB1/ABCC9/KCNMA1/KCNB1/KCNH4/GRIK5/KCNE4/KCNIP3/KCNQ5/KCNH2/SNAP25/CNTNAP2	12
CC	GO:0030315	T-tubule	8/933	51/19520	0.00270677	0.0165937	0.0126357	SLC2A4/CACNA1C/AKAP6/SCN1B/TGFB3/BIN1/ANK2/ATP1A2	8
CC	GO:0098802	plasma membrane signaling receptor complex	27/933	318/19520	0.00287942	0.0173999	0.0132497	ITGA7/ITGA5/RAMP1/ITGAX/ITGB2/EMILIN1/ITGAM/IL2RA/ITGB3/IL27RA/GRIK5/CD4/CD79B/ITGAL/ITGA4/OSMR/TLR1/IL6/IL2RB/ITGA11/CD3E/IL12RB1/CD6/CD79A/CD8A/PLP1/SHISA9	27
CC	GO:0005865	striated muscle thin filament	5/933	22/19520	0.00329192	0.0190751	0.0145253	LMOD1/TPM1/TPM2/TMOD1/TNNC1	5
CC	GO:0031258	lamellipodium membrane	5/933	22/19520	0.00329192	0.0190751	0.0145253	FERMT2/ITGB3/FAP/CSPG4/PDPN	5
CC	GO:0032982	myosin filament	5/933	22/19520	0.00329192	0.0190751	0.0145253	ACTG2/MYH11/MYOM1/MYBPC1/MYBPH	5
CC	GO:0030175	filopodium	12/933	103/19520	0.00371117	0.0212138	0.0161539	ACTG2/ACTC1/MYO1G/ACTA2/ITGB3/TBC1D10C/IQGAP2/VCAM1/DMD/PDPN/ACTN2/IGF2BP1	12
CC	GO:0031233	intrinsic component of external side of plasma membrane	5/933	23/19520	0.00404311	0.0228031	0.0173641	FOLR2/CD14/IGSF21/GPIHBP1/F3	5
CC	GO:0045335	phagocytic vesicle	14/933	136/19520	0.0055969	0.0311511	0.0237209	VIM/MPEG1/CYBB/WAS/SYT11/FMNL1/CORO1A/LTF/NCF1/NCF2/PLA2G5/TLR1/GNLY/CD36	14
CC	GO:0005767	secondary lysosome	4/933	16/19520	0.00595048	0.0322699	0.0245728	NCF1/NCF2/LRRK2/PLA2G5	4
CC	GO:0042613	MHC class II protein complex	4/933	16/19520	0.00595048	0.0322699	0.0245728	HLA-DQA1/HLA-DMB/HLA-DPB1/HLA-DQB1	4
CC	GO:0031528	microvillus membrane	5/933	26/19520	0.00702118	0.0375944	0.0286273	ITGB3/PDPN/S100P/DPEP1/PROM1	5
CC	GO:0042599	lamellar body	4/933	17/19520	0.00749107	0.039609	0.0301614	KLK7/KLK5/KRTDAP/SFTPB	4
CC	GO:0001891	phagocytic cup	5/933	27/19520	0.00828431	0.0432625	0.0329435	SYT11/CORO1A/MYO1G/AIF1/BIN2	5
CC	GO:0005775	vacuolar lumen	16/933	173/19520	0.00888909	0.0458547	0.0349174	MNDA/GPC6/PDGFRB/CTSG/CTSK/OGN/DCN/PRELP/BGN/FMOD/CSPG4/VCAN/GPC3/LYZ/OMD/S100A7	16
CC	GO:0031527	filopodium membrane	4/933	18/19520	0.00927267	0.0472571	0.0359853	ITGB3/TBC1D10C/DMD/PDPN	4
CC	GO:0008076	voltage-gated potassium channel complex	10/933	89/19520	0.00990964	0.0499021	0.0379994	KCNMB1/KCNMA1/KCNB1/KCNH4/KCNE4/KCNIP3/KCNQ5/KCNH2/SNAP25/CNTNAP2	10
MF	GO:0005201	extracellular matrix structural constituent	55/902	170/18337	2.08e-30	1.56e-27	1.31e-27	FGL2/COL6A1/FBN1/COL6A2/SRPX/ABI3BP/TGFBI/EMILIN1/COL16A1/PCOLCE/COL14A1/COL6A3/COL5A3/CILP/COL5A1/COL8A2/MFAP4/CD4/OGN/DCN/FBLN5/AEBP1/TNC/COL5A2/COL23A1/DPT/PRELP/THBS1/COL15A1/BGN/FN1/FMOD/FBLN2/LAMA1/ELN/MFAP5/ASPN/EFEMP1/MXRA5/VCAN/PODN/COL11A1/SPON1	55
MF	GO:0005539	glycosaminoglycan binding	57/902	228/18337	4.92e-25	1.85e-22	1.55e-22	STAB1/LYVE1/FGF2/ANXA6/CCDC80/FBN1/FGF7/LTF/RSPO3/CRISPLD2/THBS4/PCOLCE/SLIT2/DPYSL3/NRP2/CXCL11/CTSG/COL5A3/COL5A1/NLRP3/SMOC2/DCN/SOD3/TNFAIP6/SFRP1/PRELP/THBS1/SUSD5/SHH/PCOLCE2/BGN/FN1/CXCL13/SERPINE2/CXCL10/SERPINA5/LPL/SULF1/VCAN/SAA1/VIT/COL11A1/AP	57
MF	GO:0008201	heparin binding	41/902	164/18337	2.39e-18	5.97e-16	5e-16	FGF2/CCDC80/FBN1/FGF7/LTF/RSPO3/CRISPLD2/THBS4/PCOLCE/SLIT2/NRP2/CXCL11/CTSG/COL5A3/COL5A1/SMOC2/SOD3/SFRP1/PRELP/THBS1/PCOLCE2/FN1/CXCL13/SERPINE2/CXCL10/SERPINA5/LPL/SAA1/COL11A1/APLP1/COMP/CCL8/ADAMTS8/ADAMTS15/VTN/PLA2G2D/REG4/NELL1/POSTN/MMP7/FGFBP1	41
MF	GO:0140375	immune receptor activity	35/902	136/18337	2.79e-16	4.77e-14	3.99e-14	CMKLR1/CR1/IL10RA/IL7R/LILRB2/C3AR1/FPR1/IL2RA/IL27RA/FCER1G/CSF2RA/IL21R/CD4/CR2/C5AR1/OSMR/CXCR4/EBI3/HLA-DQA1/CSF3R/IL2RB/CCR1/IL9R/CCR5/FPR3/IL12RB1/FCGR2B/KLRD1/CXCR3/HLA-DQB1/IL12RB2/CCR4/F3/FPR2/IL1RL1	35
MF	GO:1901681	sulfur compound binding	49/902	260/18337	3.17e-16	4.77e-14	3.99e-14	FGF2/ANXA6/CCDC80/FBN1/FGF7/LTF/RSPO3/CRISPLD2/HPSE2/ENPP1/THBS4/PCOLCE/SLIT2/DPYSL3/NRP2/CXCL11/CTSG/COL5A3/COL5A1/SMOC2/SOD3/SFRP1/PRELP/THBS1/PCOLCE2/FN1/CXCL13/SERPINE2/CXCL10/RYR2/SERPINA5/LPL/SAA1/COL11A1/APLP1/COMP/CCL8/ADAMTS8/ADAMTS15/VTN/PLA2G2D	49
MF	GO:0019955	cytokine binding	34/902	136/18337	1.92e-15	2.4e-13	2.01e-13	FGF2/CSF1R/TGFB3/IL10RA/CHRD/IL2RA/ITGB3/NRP2/TNFRSF9/IL27RA/CSF2RA/CD4/A2M/LRRC32/ITGA4/OSMR/CXCR4/THBS1/EBI3/PDPN/CSF3R/IL2RB/CCR1/CCR5/IL12RB1/CXCR3/GREM1/COMP/IL12RB2/CCR4/IL1RL1/CD36/NLRP7/NOG	34
MF	GO:0005178	integrin binding	34/902	142/18337	7.74e-15	8.3e-13	6.95e-13	ITGA5/FGF2/FERMT2/FERMT3/JAM3/FBN1/CXCL12/ITGAX/ITGB2/TGFBI/CD177/EMILIN1/COL16A1/THBS4/ITGAM/FCER2/ITGB3/TIMP2/COL5A1/FBLN5/VCAM1/ITGA4/THBS1/FAP/FN1/ICAM1/ACTN2/IGF1/COMP/NRG1/ADAMTS8/SFRP2/TSPAN8/VTN	34
MF	GO:0005518	collagen binding	22/902	68/18337	6.01e-13	5.64e-11	4.72e-11	DDR2/COL6A1/COL6A2/SPARCL1/TGFBI/C1QTNF1/PCOLCE/LOX/COL14A1/COL5A3/CTSK/DCN/AEBP1/LRRC15/THBS1/PCOLCE2/FN1/ITGA11/ASPN/PODN/COMP/MMP9	22
MF	GO:0030020	extracellular matrix structural constituent conferring tensile strength	16/902	41/18337	3.33e-11	2.78e-09	2.33e-09	COL6A1/COL6A2/COL16A1/COL14A1/COL6A3/COL5A3/COL5A1/COL8A2/COL5A2/COL23A1/COL15A1/COL11A1/COL4A4/COL9A1/COL10A1/COL2A1	16
MF	GO:0004896	cytokine receptor activity	22/902	97/18337	1.33e-09	9.75e-08	8.16e-08	CMKLR1/IL10RA/IL7R/IL2RA/IL27RA/CSF2RA/IL21R/CD4/OSMR/CXCR4/EBI3/CSF3R/IL2RB/CCR1/IL9R/CCR5/IL12RB1/CXCR3/IL12RB2/CCR4/F3/IL1RL1	22
MF	GO:0003779	actin binding	53/902	439/18337	1.43e-09	9.75e-08	8.16e-08	FLNC/CFL2/MYLK/SYNPO2/SORBS1/LMOD1/MAP1B/CNN1/ANXA6/MAP1A/CALD1/NEXN/DIXDC1/FERMT2/TPM1/TNS1/MYH11/WAS/WIPF1/TPM2/FMNL1/FLNA/CORO1A/MYO1F/PALLD/TMOD1/PDLIM3/MYO1G/TAGLN/KCNMA1/BIN1/GAS7/AIF1/PARVG/MYOM1/PACRG/IQGAP2/XIRP1/LRRK2/DMD/CXCR4/RCSD1/MEFV/ACTN2/	53
MF	GO:0038024	cargo receptor activity	19/902	75/18337	2.44e-09	1.53e-07	1.28e-07	STAB1/FOLR2/CD163/MRC1/COLEC12/OLR1/ITGB2/SSC5D/ENPP1/ITGAM/SCARF2/SCARA5/CD6/MARCO/VTN/TMPRSS4/FPR2/CD36/LRP1B	19
MF	GO:0004252	serine-type endopeptidase activity	29/902	168/18337	3.18e-09	1.84e-07	1.54e-07	PCSK1/LTF/C1R/C1S/CTSG/HTRA1/MMP3/HTRA3/FAP/GZMK/GZMA/HGF/GZMM/KLK7/KLK5/TMPRSS4/GZMH/F3/KLK10/GZMB/TPSD1/MMP9/HP/PCSK9/MMP7/KLK8/KLK13/KLK6/TMPRSS11D	29
MF	GO:0050840	extracellular matrix binding	16/902	55/18337	5.03e-09	2.54e-07	2.12e-07	SPARCL1/SSC5D/TGFBI/SLIT2/ITGB3/SMOC2/DCN/CD248/LRRC15/THBS1/SHH/BGN/FBLN2/ELN/COL11A1/ADAMTS15	16
MF	GO:0015026	coreceptor activity	15/902	48/18337	5.06e-09	2.54e-07	2.12e-07	RAMP1/GPC6/ITGB3/ROR2/CD4/CD28/ITGA4/LY96/CXCR4/CSPG4/CD86/CCR5/ROR1/RGMA/CD8A	15
MF	GO:0008009	chemokine activity	15/902	49/18337	6.97e-09	3.27e-07	2.74e-07	CXCL12/CXCL11/CCL19/CCL13/CXCL9/CXCL13/CXCL10/CCL4/CCL2/CCL3/CCL8/CCL5/CCL18/CXCL5/CCL21	15
MF	GO:0008236	serine-type peptidase activity	30/902	186/18337	8.85e-09	3.91e-07	3.27e-07	PCSK1/LTF/C1R/C1S/CTSG/CPVL/HTRA1/MMP3/HTRA3/FAP/GZMK/GZMA/HGF/GZMM/KLK7/KLK5/TMPRSS4/GZMH/F3/KLK10/GZMB/TPSD1/MMP9/HP/PCSK9/MMP7/KLK8/KLK13/KLK6/TMPRSS11D	30
MF	GO:0004175	endopeptidase activity	51/902	438/18337	1e-08	4.17e-07	3.49e-07	ADAM33/PCSK1/LTF/C1R/C1S/ADAMTSL1/CTSE/CTSG/MMP25/CTSK/HTRA1/MMP3/ADAMTS2/ADAM12/SFRP1/HTRA3/ADAMTS14/ADAMTS12/FAP/ADAMTS4/MMEL1/ADAMDEC1/GZMK/ADAMTS16/GZMA/HGF/GZMM/KLK7/UCHL1/ADAMTS8/REN/KLK5/TLL1/ADAMTS15/PAPPA/TMPRSS4/GZMH/F3/KLK10/GZMB/TPSD1/MMP9/HP/	51
MF	GO:0017171	serine hydrolase activity	30/902	188/18337	1.14e-08	4.51e-07	3.78e-07	PCSK1/LTF/C1R/C1S/CTSG/CPVL/HTRA1/MMP3/HTRA3/FAP/GZMK/GZMA/HGF/GZMM/KLK7/KLK5/TMPRSS4/GZMH/F3/KLK10/GZMB/TPSD1/MMP9/HP/PCSK9/MMP7/KLK8/KLK13/KLK6/TMPRSS11D	30
MF	GO:0004875	complement receptor activity	8/902	12/18337	1.38e-08	5.18e-07	4.34e-07	CMKLR1/CR1/C3AR1/FPR1/CR2/C5AR1/FPR3/FPR2	8
MF	GO:0001618	virus receptor activity	18/902	76/18337	2.02e-08	7.23e-07	6.05e-07	NCAM1/CD209/ITGA5/CR1/MRC1/AXL/ANPEP/SELPLG/ITGB3/CD4/CR2/CXCR4/ICAM1/CD86/SLAMF1/CCR5/CLDN9/CLDN6	18
MF	GO:0140272	exogenous protein binding	18/902	77/18337	2.52e-08	8.6e-07	7.19e-07	NCAM1/CD209/ITGA5/CR1/MRC1/AXL/ANPEP/SELPLG/ITGB3/CD4/CR2/CXCR4/ICAM1/CD86/SLAMF1/CCR5/CLDN9/CLDN6	18
MF	GO:0008237	metallopeptidase activity	29/902	184/18337	2.65e-08	8.66e-07	7.25e-07	ADAM33/XPNPEP2/ANPEP/CPXM2/CPXM1/ADAMTSL1/MMP25/MMP3/AMZ1/ADAMTS2/ADAM12/ADAMTS14/ADAMTS12/ADAMTS4/MMEL1/ADAMDEC1/ADAMTS16/CPA3/ADAMTS8/TLL1/ADAMTS15/PAPPA/DPEP1/MMP9/CLCA4/ADAMTS19/MMP7/CPA4/CPB1	29
MF	GO:0005125	cytokine activity	33/902	235/18337	5.37e-08	1.68e-06	1.41e-06	FGF2/CD70/CXCL12/TGFB3/IL16/CSF1/CXCL11/TNFSF13B/TNFSF8/CCL19/CCL13/CXCL9/CXCL13/EBI3/IL24/IL6/CXCL10/IL32/CCL4/CCL2/CCL3/SCG2/SCGB3A1/GREM1/SECTM1/CSF3/CCL8/NRG1/CCL5/CCL18/ADIPOQ/CXCL5/CCL21	33
MF	GO:0043394	proteoglycan binding	12/902	36/18337	7.82e-08	2.35e-06	1.96e-06	HPSE2/SLIT2/COL5A3/COL5A1/CTSK/TNC/THBS1/FN1/LPL/COMP/COL2A1/PLA2G2D	12
MF	GO:0019865	immunoglobulin binding	10/902	24/18337	8.24e-08	2.38e-06	1.99e-06	FCGR2A/FCGR3A/FCER2/CD22/FCER1G/FCGR1A/CD4/MS4A1/FCGR2B/FCGR3B	10
MF	GO:0019838	growth factor binding	23/902	137/18337	2.26e-07	6.27e-06	5.25e-06	COL6A1/TGFB3/IL10RA/IL2RA/PDGFRB/ITGB3/NRP2/COL5A1/A2M/LRRC32/HTRA1/OSMR/THBS1/HTRA3/CXCL13/IL2RB/IGFBP5/NTRK3/COL2A1/CD36/FSTL4/NLRP7/FGFBP1	23
MF	GO:0042379	chemokine receptor binding	15/902	69/18337	9.97e-07	2.67e-05	2.24e-05	CXCL12/CXCL11/CCL19/CCL13/CXCL9/CXCL13/CXCL10/CCL4/CCL2/CCL3/CCL8/CCL5/CCL18/CXCL5/CCL21	15
MF	GO:0004222	metalloendopeptidase activity	19/902	107/18337	1.04e-06	2.7e-05	2.26e-05	ADAM33/ADAMTSL1/MMP25/MMP3/ADAMTS2/ADAM12/ADAMTS14/ADAMTS12/ADAMTS4/MMEL1/ADAMDEC1/ADAMTS16/ADAMTS8/TLL1/ADAMTS15/PAPPA/MMP9/ADAMTS19/MMP7	19
MF	GO:0030246	carbohydrate binding	33/902	267/18337	1.08e-06	2.7e-05	2.26e-05	CD209/SIGLEC1/MRC1/SIGLEC10/COLEC12/OLR1/KRT1/CLEC4A/ENPP1/FCER2/CHI3L2/CD33/CD22/P4HA3/SIGLEC9/CD248/HK3/CD72/SLC2A3/FCN1/FBP1/ITLN1/PTX3/CLEC3A/VCAN/KLRD1/SIGLEC5/CLEC4E/CLEC10A/VTN/LGALS4/REG4/HKDC1	33
MF	GO:0005044	scavenger receptor activity	12/902	47/18337	1.98e-06	4.79e-05	4.01e-05	STAB1/CD163/COLEC12/SSC5D/ENPP1/SCARF2/SCARA5/CD6/MARCO/VTN/TMPRSS4/CD36	12
MF	GO:0019956	chemokine binding	10/902	33/18337	2.6e-06	6.09e-05	5.1e-05	FGF2/ITGB3/A2M/ITGA4/CXCR4/PDPN/CCR1/CCR5/CXCR3/CCR4	10
MF	GO:0048018	receptor ligand activity	48/902	486/18337	3.54e-06	8.06e-05	6.75e-05	FGF2/CD70/FBN1/CXCL12/FGF7/TGFB3/IL16/THBS4/CSF1/CXCL11/TNFSF13B/OGN/TNFSF8/CCL19/NTS/SHH/CCL13/CXCL9/CXCL13/EBI3/IL24/IL6/CXCL10/TFF1/IL32/HGF/EFEMP1/CCL4/CCL2/CCL3/SCG2/IGF1/SEMA6A/SCGB3A1/GREM1/SECTM1/CSF3/CCL8/NRG1/CCL5/SFRP2/CCL18/ADIPOQ/CXCL5/CCL21/	48
MF	GO:0005126	cytokine receptor binding	32/902	270/18337	3.88e-06	8.57e-05	7.17e-05	ITGA5/FERMT2/SMAD6/CD70/CXCL12/TGFB3/CSF1/ITGB3/IL27RA/CXCL11/TNFSF13B/TNFSF8/OSMR/CCL19/CCL13/CXCL9/CXCL13/IL6/CXCL10/STAP1/CD300LF/CCL4/IL12RB1/CCL2/CCL3/GREM1/CSF3/CCL8/CCL5/CCL18/CXCL5/CCL21	32
MF	GO:0008307	structural constituent of muscle	11/902	42/18337	4.04e-06	8.66e-05	7.25e-05	SYNM/NEXN/TPM1/MYH11/MYL9/TPM2/MYOM1/DMD/ACTN2/MYBPC1/MYBPH	11
MF	GO:0001968	fibronectin binding	9/902	28/18337	4.8e-06	0.000100104	8.38e-05	CCDC80/SSC5D/ITGB3/CTSK/LRRC15/ITGA4/THBS1/IGFBP5/SFRP2	9
MF	GO:0030546	signaling receptor activator activity	48/902	492/18337	4.96e-06	0.000100609	8.42e-05	FGF2/CD70/FBN1/CXCL12/FGF7/TGFB3/IL16/THBS4/CSF1/CXCL11/TNFSF13B/OGN/TNFSF8/CCL19/NTS/SHH/CCL13/CXCL9/CXCL13/EBI3/IL24/IL6/CXCL10/TFF1/IL32/HGF/EFEMP1/CCL4/CCL2/CCL3/SCG2/IGF1/SEMA6A/SCGB3A1/GREM1/SECTM1/CSF3/CCL8/NRG1/CCL5/SFRP2/CCL18/ADIPOQ/CXCL5/CCL21/	48
MF	GO:0019864	IgG binding	6/902	11/18337	5.2e-06	0.000102829	8.6e-05	FCGR2A/FCGR3A/FCER1G/FCGR1A/FCGR2B/FCGR3B	6
MF	GO:0030021	extracellular matrix structural constituent conferring compression resistance	8/902	22/18337	5.73e-06	0.00011042	9.24e-05	OGN/DCN/PRELP/BGN/FMOD/ASPN/VCAN/PODN	8
MF	GO:0001664	G protein-coupled receptor binding	33/902	289/18337	6.16e-06	0.000115654	9.68e-05	GNAO1/CXCL12/FLNA/RSPO3/FPR1/CXCL11/PACRG/ROR2/REEP1/SFRP1/FCN1/CCL19/NTS/CCL13/CXCL9/CXCL13/CXCL10/ADRA2A/CCL4/SAA1/APLP1/CCL2/CCL3/CTHRC1/MARCO/CCL8/UCHL1/CCL5/CCL18/CXCL5/CCL21/PPP1R1B/CRH	33
MF	GO:0038187	pattern recognition receptor activity	8/902	23/18337	8.41e-06	0.000154123	0.000128967	COLEC12/CD14/TLR8/LY96/FCN1/CLEC4E/MARCO/CD36	8
MF	GO:0051015	actin filament binding	26/902	208/18337	1.19e-05	0.00021364	0.00017877	CFL2/ANXA6/NEXN/FERMT2/TPM1/MYH11/TPM2/FMNL1/FLNA/CORO1A/MYO1F/TMOD1/MYO1G/TAGLN/BIN1/GAS7/AIF1/MYOM1/IQGAP2/XIRP1/RCSD1/ACTN2/GAS2/CORO6/TNNC1/ADD2	26
MF	GO:0061134	peptidase regulator activity	27/902	230/18337	2.57e-05	0.000449488	0.000376122	PI16/BIN1/LTF/PCOLCE/COL6A3/TIMP2/SPINK4/A2M/CAV1/PCOLCE2/SPINK7/FN1/CST7/SERPINE2/CD27/SERPINA5/SERPINF1/GPC3/BIRC3/SFRP2/SERPINA1/DPEP1/PI3/CST4/TFPI2/NLRP7/SERPINB7	27
MF	GO:0001848	complement binding	7/902	21/18337	4.31e-05	0.000736087	0.000615942	CR1/VSIG4/ITGB2/ITGAM/CR2/C5AR1/PTX3	7
MF	GO:0033691	sialic acid binding	7/902	22/18337	6.06e-05	0.00101094	0.000845937	SIGLEC10/CD33/CD22/SIGLEC9/FCN1/SIGLEC5/ADIPOQ	7
MF	GO:0048020	CCR chemokine receptor binding	10/902	46/18337	6.39e-05	0.00104317	0.000872905	CCL19/CCL13/CXCL13/CCL4/CCL2/CCL3/CCL8/CCL5/CCL18/CCL21	10
MF	GO:0017147	Wnt-protein binding	8/902	30/18337	7.39e-05	0.00118054	0.000987854	APCDD1L/ROR2/SFRP1/ROR1/CTHRC1/SFRP2/SFRP4/WIF1	8
MF	GO:0097493	structural molecule activity conferring elasticity	5/902	11/18337	0.000102635	0.00160581	0.00134371	FBN1/EMILIN1/FBLN5/FBLN2/ELN	5
MF	GO:0030414	peptidase inhibitor activity	22/902	187/18337	0.000135731	0.00208028	0.00174074	PI16/BIN1/LTF/COL6A3/TIMP2/SPINK4/A2M/SPINK7/CST7/SERPINE2/CD27/SERPINA5/SERPINF1/GPC3/BIRC3/SERPINA1/DPEP1/PI3/CST4/TFPI2/NLRP7/SERPINB7	22
MF	GO:0045236	CXCR chemokine receptor binding	6/902	18/18337	0.000155283	0.00233235	0.00195166	CXCL12/CXCL11/CXCL9/CXCL13/CXCL10/CXCL5	6
MF	GO:0008528	G protein-coupled peptide receptor activity	18/902	148/18337	0.000356193	0.00524512	0.00438901	CMKLR1/RAMP1/SSTR2/TACR2/FPR1/NPR1/GLP2R/GPR84/CXCR4/CCR1/CCR5/FPR3/CXCR3/F2RL2/BDKRB1/SORCS2/CCR4/FPR2	18
MF	GO:0001653	peptide receptor activity	18/902	152/18337	0.000493352	0.00705924	0.00590702	CMKLR1/RAMP1/SSTR2/TACR2/FPR1/NPR1/GLP2R/GPR84/CXCR4/CCR1/CCR5/FPR3/CXCR3/F2RL2/BDKRB1/SORCS2/CCR4/FPR2	18
MF	GO:0071813	lipoprotein particle binding	7/902	30/18337	0.000512317	0.00705924	0.00590702	STAB1/COLEC12/THBS1/LPL/GPIHBP1/CD36/PCSK9	7
MF	GO:0071814	protein-lipid complex binding	7/902	30/18337	0.000512317	0.00705924	0.00590702	STAB1/COLEC12/THBS1/LPL/GPIHBP1/CD36/PCSK9	7
MF	GO:0061135	endopeptidase regulator activity	21/902	192/18337	0.000516988	0.00705924	0.00590702	BIN1/LTF/COL6A3/TIMP2/SPINK4/A2M/SPINK7/CST7/SERPINE2/CD27/SERPINA5/SERPINF1/BIRC3/SFRP2/SERPINA1/DPEP1/PI3/CST4/TFPI2/NLRP7/SERPINB7	21
MF	GO:0001846	opsonin binding	5/902	15/18337	0.000565661	0.00748998	0.00626746	CR1/VSIG4/ITGB2/ITGAM/PTX3	5
MF	GO:0004866	endopeptidase inhibitor activity	20/902	180/18337	0.000568481	0.00748998	0.00626746	BIN1/LTF/COL6A3/TIMP2/SPINK4/A2M/SPINK7/CST7/SERPINE2/CD27/SERPINA5/SERPINF1/BIRC3/SERPINA1/DPEP1/PI3/CST4/TFPI2/NLRP7/SERPINB7	20
MF	GO:0001530	lipopolysaccharide binding	7/902	32/18337	0.000777384	0.0100658	0.00842283	CD14/LTF/P2RX7/LY96/CD6/LBP/RNASE7	7
MF	GO:0005267	potassium channel activity	15/902	120/18337	0.000806077	0.0102604	0.00858569	KCNMB1/ABCC9/KCNMA1/KCNB1/KCNH4/GRIK5/KCNE4/KCNIP3/KCNQ5/KCNH2/KCNK3/KCNH8/SNAP25/KCNK13/KCNH6	15
MF	GO:0030169	low-density lipoprotein particle binding	5/902	17/18337	0.00107365	0.0134386	0.0112451	STAB1/COLEC12/THBS1/CD36/PCSK9	5
MF	GO:0001637	G protein-coupled chemoattractant receptor activity	6/902	26/18337	0.00137431	0.0163826	0.0137087	CMKLR1/CXCR4/CCR1/CCR5/CXCR3/CCR4	6
MF	GO:0004950	chemokine receptor activity	6/902	26/18337	0.00137431	0.0163826	0.0137087	CMKLR1/CXCR4/CCR1/CCR5/CXCR3/CCR4	6
MF	GO:0023023	MHC protein complex binding	6/902	26/18337	0.00137431	0.0163826	0.0137087	LILRB2/CD4/MS4A1/HLA-DMB/KLRD1/CD8A	6
MF	GO:0004857	enzyme inhibitor activity	33/902	385/18337	0.00143266	0.0165376	0.0138383	PLN/PPP1R12B/PI16/BIN1/LTF/RHOH/SLIT2/COL6A3/TIMP2/UGT1A1/IQGAP2/SPINK4/A2M/LRRK2/SPINK7/CST7/SERPINE2/CD27/SERPINA5/SERPINF1/GPC3/BIRC3/TESC/SERPINA1/DPEP1/PI3/CST4/TFPI2/NLRP7/PPP1R1B/ELFN2/SERPINB7/SCGB1A1	33
MF	GO:0016175	superoxide-generating NAD(P)H oxidase activity	4/902	11/18337	0.00145337	0.0165376	0.0138383	CYBB/NCF1/NCF2/DUOX2	4
MF	GO:0048407	platelet-derived growth factor binding	4/902	11/18337	0.00145337	0.0165376	0.0138383	COL6A1/PDGFRB/COL5A1/COL2A1	4
MF	GO:0099106	ion channel regulator activity	14/902	117/18337	0.00181477	0.0203416	0.0170214	FXYD6/KCNMB1/ABCC9/PRKG1/SCN1B/FLNA/GEM/NRXN2/KCNE4/CAV1/GRM3/RRAD/KCNIP3/PCSK9	14
MF	GO:0042056	chemoattractant activity	7/902	37/18337	0.00192001	0.0212048	0.0177437	FGF2/FGF7/CXCL10/HGF/CCL3/SCG2/CCL5	7
MF	GO:0002020	protease binding	15/902	131/18337	0.00197478	0.0214936	0.0179854	CD70/BIN1/CD177/ITGB3/TIMP2/A2M/CD28/FAP/ADAMTS4/FN1/SERPINA5/COMP/F3/SERPINA1/NLRP7	15
MF	GO:0048306	calcium-dependent protein binding	11/902	84/18337	0.00267017	0.0286471	0.0239713	ANXA6/CASQ2/CD177/A2M/S100P/S100A5/S100B/SNAP25/TNNC1/S100A7/S100A7A	11
MF	GO:0004714	transmembrane receptor protein tyrosine kinase activity	9/902	61/18337	0.00281386	0.0297635	0.0249055	CSF1R/DDR2/AXL/EPHB6/PDGFRB/NRP2/ROR2/EFEMP1/NTRK3	9
MF	GO:0015079	potassium ion transmembrane transporter activity	16/902	152/18337	0.00336958	0.0351466	0.0294099	KCNMB1/ABCC9/KCNMA1/KCNB1/ATP1A2/KCNH4/GRIK5/KCNE4/KCNIP3/KCNQ5/KCNH2/KCNK3/KCNH8/SNAP25/KCNK13/KCNH6	16
MF	GO:0033218	amide binding	32/902	391/18337	0.00344389	0.0354296	0.0296467	CD209/CLIP3/FOLR2/RAMP1/SSTR2/C1QA/ANPEP/CD14/LILRB2/ITGB2/FKBP5/NFATC1/ITGAM/NPR1/GLP2R/CRYAB/ITM2A/TLR1/EBI3/HLA-DQA1/GPR1/RYR2/CD300LF/HLA-DPB1/FCGR2B/BDKRB1/MARCO/HLA-DQB1/LBP/FPR2/CD36/GSTM1	32
MF	GO:0005249	voltage-gated potassium channel activity	11/902	87/18337	0.00352465	0.0357704	0.0299319	ABCC9/KCNMA1/KCNB1/KCNH4/KCNE4/KCNQ5/KCNH2/KCNK3/KCNH8/SNAP25/KCNH6	11
MF	GO:0005540	hyaluronic acid binding	5/902	22/18337	0.00372419	0.0372916	0.0312048	STAB1/LYVE1/TNFAIP6/SUSD5/VCAN	5
MF	GO:0005041	low-density lipoprotein particle receptor activity	4/902	14/18337	0.00391687	0.0382835	0.0320348	STAB1/OLR1/CD36/LRP1B	4
MF	GO:0005244	voltage-gated ion channel activity	19/902	197/18337	0.00397618	0.0382835	0.0320348	CLIC4/CACNA1C/ABCC9/CYBB/SCN1B/KCNMA1/KCNB1/KCNH4/KCNE4/KCNIP3/KCNQ5/KCNH2/KCNK3/KCNH8/SNAP25/KCNK13/SCN7A/CACNA1I/KCNH6	19
MF	GO:0022832	voltage-gated channel activity	19/902	197/18337	0.00397618	0.0382835	0.0320348	CLIC4/CACNA1C/ABCC9/CYBB/SCN1B/KCNMA1/KCNB1/KCNH4/KCNE4/KCNIP3/KCNQ5/KCNH2/KCNK3/KCNH8/SNAP25/KCNK13/SCN7A/CACNA1I/KCNH6	19
MF	GO:0044325	ion channel binding	14/902	128/18337	0.00418078	0.0394438	0.0330057	FHL1/ABCC9/AKAP6/SCN1B/FLNA/PDE4B/ANK2/KCNB1/LRRK2/KCNE4/CAV1/RYR2/KCNIP3/ACTN2	14
MF	GO:0005516	calmodulin binding	19/902	198/18337	0.00420173	0.0394438	0.0330057	MYLK/CNN1/CALD1/CACNA1C/MYH11/MYO1F/MYO1G/PCP4/GEM/RGS2/IQGAP2/SPHK1/AEBP1/PDE1A/RRAD/RYR2/KCNQ5/RGS4/ADD2	19
MF	GO:0046332	SMAD binding	10/902	77/18337	0.00435728	0.040399	0.033805	FERMT2/TGFB1I1/SMAD6/FLNA/RANBP3L/COL5A2/FOXH1/MYOCD/ANKRD1/HMGA2	10
MF	GO:0016493	C-C chemokine receptor activity	5/902	23/18337	0.00456879	0.0418435	0.0350137	CXCR4/CCR1/CCR5/CXCR3/CCR4	5
MF	GO:0005200	structural constituent of cytoskeleton	12/902	103/18337	0.00465493	0.0421187	0.035244	SYNM/VIM/TPM1/DES/DMD/NEFL/NEFM/KRT6B/TUBA3C/ADD2/KRT14/KRT31	12
MF	GO:0022836	gated channel activity	28/902	337/18337	0.00486682	0.0435117	0.0364097	P2RX1/KCNMB1/ANXA6/CLIC4/CACNA1C/ABCC9/CYBB/SCN1B/KCNMA1/RASA3/KCNB1/P2RX7/KCNH4/GRIK5/KCNE4/RYR2/KCNIP3/KCNQ5/KCNH2/KCNK3/KCNH8/SNAP25/KCNK13/GABRP/SCN7A/CLCA4/CACNA1I/KCNH6	28
MF	GO:0034483	heparan sulfate sulfotransferase activity	4/902	15/18337	0.0051355	0.0453736	0.0379677	HS3ST3B1/HS3ST3A1/HS6ST3/HS3ST5	4
MF	GO:0048029	monosaccharide binding	9/902	67/18337	0.00534225	0.0466516	0.039037	CD209/MRC1/COLEC12/CLEC4A/P4HA3/HK3/SLC2A3/FBP1/HKDC1	9
MF	GO:0019957	C-C chemokine binding	5/902	24/18337	0.00554113	0.047832	0.0400248	CXCR4/CCR1/CCR5/CXCR3/CCR4	5
