# Supplementary material for: A risk model based on pyroptosis subtypes predicts tumor immune microenvironment and guides chemotherapy and immunotherapy in bladder cancer
Source: Sci Rep. 2022 Dec 12;12:21467. doi: 10.1038/s41598-022-26110-4 (PMC9744904; doi:10.1038/s41598-022-26110-4)
Supplement: Supplementary file 8 — Supplementary Information 8. [file 41598_2022_26110_MOESM8_ESM.xls]

## Sheet: Table S5
Table S5 KEGG enrichment analysis
ID	Description	Gene ratio	Background ratio	P value	Adjusted P value	q value	Gene ID	Count
hsa04640	Hematopoietic cell lineage	34/468	99/8113	2.75259e-18	7.56963e-16	5.93981e-16	ITGA5/CSF1R/CR1/ANPEP/CD14/IL7R/CD37/ITGAM/FCER2/CSF1/CD33/IL2RA/ITGB3/CD22/FCGR1A/CSF2RA/CD4/CR2/MS4A1/ITGA4/HLA-DQA1/HLA-DMB/IL6/CSF3R/IL9R/CD19/CD3E/HLA-DPB1/CD2/CSF3/HLA-DQB1/CD8A/CD38/CD36	34
hsa04514	Cell adhesion molecules	36/468	149/8113	7.23971e-14	9.9546e-12	7.81127e-12	NCAM1/SIGLEC1/JAM3/NEGR1/CADM3/SELPLG/ITGB2/NRXN2/ITGAM/CD22/CD4/CD28/ITGAL/VCAM1/ITGA4/PDCD1LG2/HLA-DQA1/SPN/HLA-DMB/ICAM1/CD86/CDH2/CD6/HLA-DPB1/VCAN/PDCD1/CD2/ICOS/HLA-DQB1/CD8A/NCAM2/CLDN9/CLDN18/CLDN3/CLDN6/CNTNAP2	36
hsa05150	Staphylococcus aureus infection	28/468	96/8113	3.11428e-13	2.85476e-11	2.2401e-11	C1QC/C1QB/C1QA/C1R/SELPLG/ITGB2/FCGR2A/C3AR1/FCGR3A/ITGAM/FPR1/C1S/FCGR1A/ITGAL/C5AR1/HLA-DQA1/HLA-DMB/ICAM1/FPR3/HLA-DPB1/FCGR2B/FCGR3B/HLA-DQB1/FPR2/KRT13/KRT24/KRT14/KRT31	28
hsa04061	Viral protein interaction with cytokine and cytokine receptor	27/468	100/8113	6.351e-12	4.36631e-10	3.4262e-10	CSF1R/CXCL12/IL10RA/CSF1/IL2RA/CXCL11/CXCR4/CCL19/CCL13/CXCL9/CXCL13/IL24/IL6/CXCL10/IL2RB/CCR1/CCR5/CCL4/CXCR3/CCL2/CCL3/CCL8/CCL5/CCR4/CCL18/CXCL5/CCL21	27
hsa04060	Cytokine-cytokine receptor interaction	49/468	295/8113	9.44646e-12	5.19555e-10	4.07689e-10	CSF1R/CD70/CXCL12/TGFB3/IL10RA/IL16/IL7R/CSF1/IL2RA/TNFRSF9/IL27RA/CXCL11/CSF2RA/IL21R/CD4/TNFSF13B/TNFSF8/OSMR/CXCR4/CCL19/CCL13/CXCL9/CXCL13/EBI3/IL24/IL6/CXCL10/CSF3R/CD27/IL32/IL2RB/CCR1/IL9R/CCR5/TNFRSF8/CCL4/IL12RB1/CXCR3/CCL2/CCL3/CSF3/CCL8/CCL5/IL	49
hsa04610	Complement and coagulation cascades	22/468	85/8113	1.43796e-09	6.59064e-08	5.17161e-08	CR1/F13A1/C1QC/VSIG4/C1QB/C1QA/ITGAX/C1R/ITGB2/C3AR1/ITGAM/C1S/A2M/CR2/C5AR1/SERPINA5/C7/F2RL2/BDKRB1/VTN/F3/SERPINA1	22
hsa04145	Phagosome	29/468	152/8113	8.04903e-09	3.16212e-07	2.48128e-07	CD209/ITGA5/MRC1/COLEC12/CYBB/CORO1A/OLR1/CD14/C1R/ITGB2/FCGR2A/FCGR3A/THBS4/ITGAM/NCF1/ITGB3/FCGR1A/NCF2/THBS1/HLA-DQA1/HLA-DMB/HLA-DPB1/FCGR2B/MARCO/COMP/FCGR3B/HLA-DQB1/CD36/TUBA3C	29
hsa04380	Osteoclast differentiation	25/468	128/8113	5.44486e-08	1.87167e-06	1.46868e-06	LILRB5/CSF1R/SIRPA/BTK/SPI1/PIK3CD/LCP2/LILRB2/FCGR2A/LILRA5/NFATC1/FCGR3A/TYROBP/LILRB3/NCF1/CSF1/ITGB3/OSCAR/FCGR1A/AKT3/CTSK/LILRA6/NCF2/FCGR2B/FCGR3B	25
hsa04974	Protein digestion and absorption	22/468	103/8113	6.52427e-08	1.98454e-06	1.55725e-06	XPNPEP2/COL6A1/COL6A2/COL16A1/ATP1A2/COL14A1/SLC7A7/COL6A3/COL5A3/COL5A1/COL8A2/COL5A2/COL23A1/COL15A1/CPA3/ELN/COL11A1/COL4A4/COL9A1/COL10A1/COL2A1/CPB1	22
hsa05144	Malaria	15/468	50/8113	7.21652e-08	1.98454e-06	1.55725e-06	CR1/GYPC/TGFB3/ITGB2/THBS4/ITGAL/VCAM1/THBS1/ICAM1/IL6/HGF/CCL2/COMP/CSF3/CD36	15
hsa04510	Focal adhesion	32/468	201/8113	1.24623e-07	3.11558e-06	2.44476e-06	FLNC/MYLK/ITGA7/ITGA5/MYL9/COL6A1/COL6A2/PPP1R12B/FLNA/PIK3CD/THBS4/PDGFRB/ITGB3/COL6A3/AKT3/PARVG/TNC/CAV1/ITGA4/THBS1/FN1/LAMA1/HGF/ITGA11/CCND2/IGF1/COL4A4/BIRC3/COMP/COL9A1/VTN/COL2A1	32
hsa05323	Rheumatoid arthritis	20/468	93/8113	2.31215e-07	5.29867e-06	4.15781e-06	CXCL12/TGFB3/ITGB2/CSF1/CTSK/TNFSF13B/CD28/ITGAL/MMP3/HLA-DQA1/HLA-DMB/ICAM1/IL6/CD86/HLA-DPB1/CCL2/CCL3/CCL5/HLA-DQB1/CXCL5	20
hsa04512	ECM-receptor interaction	19/468	88/8113	4.34938e-07	9.20061e-06	7.21962e-06	ITGA7/ITGA5/COL6A1/COL6A2/THBS4/ITGB3/COL6A3/TNC/ITGA4/THBS1/FN1/LAMA1/ITGA11/COL4A4/COMP/COL9A1/VTN/COL2A1/CD36	19
hsa04062	Chemokine signaling pathway	30/468	192/8113	4.72841e-07	9.28794e-06	7.28815e-06	RASGRP2/DOCK2/WAS/CXCL12/GNG2/PIK3CD/PIK3R5/NCF1/CXCL11/AKT3/CXCR4/CCL19/CCL13/CXCL9/CXCL13/ITK/PIK3CG/CXCL10/CCR1/CCR5/CCL4/CXCR3/CCL2/CCL3/CCL8/CCL5/CCR4/CCL18/CXCL5/CCL21	30
hsa05410	Hypertrophic cardiomyopathy	19/468	90/8113	6.29294e-07	1.1537e-05	9.05299e-06	ITGA7/ITGA5/CACNA1C/TPM1/SGCA/ACTC1/TPM2/TGFB3/DES/ITGB3/SGCD/DMD/ITGA4/IL6/LAMA1/RYR2/ITGA11/IGF1/TNNC1	19
hsa05416	Viral myocarditis	15/468	60/8113	9.98018e-07	1.71534e-05	1.34601e-05	SGCA/ITGB2/CD28/SGCD/ITGAL/CAV1/DMD/HLA-DQA1/HLA-DMB/ICAM1/CD86/LAMA1/PRF1/HLA-DPB1/HLA-DQB1	15
hsa05140	Leishmaniasis	17/468	77/8113	1.26849e-06	2.05197e-05	1.61016e-05	CR1/CYBB/TGFB3/ITGB2/FCGR2A/FCGR3A/ITGAM/NCF1/FCGR1A/NCF2/ITGA4/HLA-DQA1/HLA-DMB/HLA-DPB1/FCGR3B/HLA-DQB1/EEF1A2	17
hsa04670	Leukocyte transendothelial migration	21/468	114/8113	1.75215e-06	2.57701e-05	2.02215e-05	JAM3/MYL9/CYBB/CXCL12/PIK3CD/ITGB2/ITGAM/RHOH/NCF1/NCF2/ITGAL/VCAM1/ITGA4/CXCR4/ITK/ICAM1/MMP9/CLDN9/CLDN18/CLDN3/CLDN6	21
hsa05414	Dilated cardiomyopathy	19/468	96/8113	1.78048e-06	2.57701e-05	2.02215e-05	ITGA7/ITGA5/CACNA1C/TPM1/SGCA/PLN/ACTC1/TPM2/TGFB3/DES/ITGB3/SGCD/DMD/ITGA4/LAMA1/RYR2/ITGA11/IGF1/TNNC1	19
hsa04662	B cell receptor signaling pathway	17/468	82/8113	3.20302e-06	4.40416e-05	3.45589e-05	LILRB5/BTK/PIK3CD/LILRB2/LILRA5/PIK3AP1/NFATC1/LILRB3/CD22/AKT3/LILRA6/CD79B/CR2/CD72/CD19/FCGR2B/CD79A	17
hsa04151	PI3K-Akt signaling pathway	42/468	354/8113	5.39768e-06	7.06839e-05	5.54649e-05	ITGA7/ITGA5/FGF2/CSF1R/COL6A1/COL6A2/CREB5/FGF7/GNG2/PIK3CD/IL7R/PIK3AP1/THBS4/CHRM2/PIK3R5/CSF1/IL2RA/PDGFRB/ITGB3/COL6A3/AKT3/TNC/ITGA4/OSMR/THBS1/FN1/PIK3CG/IL6/LAMA1/CSF3R/HGF/IL2RB/ITGA11/CD19/CCND2/IGF1/COL4A4/COMP/CSF3/COL9A1/VTN/COL2A1	42
hsa05152	Tuberculosis	26/468	180/8113	1.20992e-05	0.00015124	0.000118676	CD209/CR1/MRC1/CORO1A/TGFB3/IL10RA/CD14/ITGAX/ITGB2/FCGR2A/FCGR3A/ITGAM/FCER1G/FCGR1A/AKT3/SPHK1/TLR1/HLA-DQA1/HLA-DMB/IL6/HLA-DPB1/FCGR2B/CLEC4E/FCGR3B/HLA-DQB1/LBP	26
hsa04672	Intestinal immune network for IgA production	12/468	49/8113	1.53467e-05	0.000183493	0.000143985	CXCL12/TNFSF13B/CD28/ITGA4/CXCR4/HLA-DQA1/HLA-DMB/IL6/CD86/HLA-DPB1/ICOS/HLA-DQB1	12
hsa05133	Pertussis	15/468	76/8113	2.26592e-05	0.000259636	0.000203734	CFL2/ITGA5/IRF8/C1QC/C1QB/C1QA/CD14/C1R/ITGB2/ITGAM/C1S/NLRP3/LY96/IL6/CXCL5	15
hsa05332	Graft-versus-host disease	10/468	42/8113	0.000102342	0.00112577	0.000883376	CD28/HLA-DQA1/HLA-DMB/IL6/CD86/PRF1/HLA-DPB1/KLRD1/HLA-DQB1/GZMB	10
hsa05412	Arrhythmogenic right ventricular cardiomyopathy	14/468	77/8113	0.000108738	0.00115011	0.000902482	ITGA7/ITGA5/CACNA1C/SGCA/DES/ITGB3/SGCD/DMD/ITGA4/LAMA1/RYR2/ITGA11/ACTN2/CDH2	14
hsa04620	Toll-like receptor signaling pathway	16/468	104/8113	0.000277186	0.00282319	0.00221533	PIK3CD/CD14/CXCL11/AKT3/CTSK/TLR8/LY96/TLR1/CXCL9/IL6/CXCL10/CD86/CCL4/CCL3/CCL5/LBP	16
hsa04630	JAK-STAT signaling pathway	21/468	162/8113	0.00038832	0.00381386	0.00299269	FHL1/AOX1/PIK3CD/IL10RA/IL7R/IL2RA/PDGFRB/IL27RA/AKT3/CSF2RA/IL21R/OSMR/IL24/IL6/CSF3R/IL2RB/IL9R/CCND2/IL12RB1/CSF3/IL12RB2	21
hsa04613	Neutrophil extracellular trap formation	23/468	190/8113	0.000564306	0.00535117	0.00419901	CR1/CYBB/PIK3CD/SELPLG/ITGB2/FCGR2A/FCGR3A/ITGAM/FPR1/NCF1/ITGB3/FCGR1A/CTSG/AKT3/NCF2/SIGLEC9/TLR8/ITGAL/C5AR1/FPR3/HDAC9/FCGR3B/FPR2	23
hsa04940	Type I diabetes mellitus	9/468	43/8113	0.00063517	0.00580563	0.00455562	PTPRN/CD28/HLA-DQA1/HLA-DMB/CD86/PRF1/HLA-DPB1/HLA-DQB1/GZMB	9
hsa05202	Transcriptional misregulation in cancer	23/468	192/8113	0.000654453	0.00580563	0.00455562	ZEB1/CSF1R/SPI1/RUNX1T1/CD14/ITGAM/FCGR1A/MMP3/BCL2A1/PAX5/IL6/CD86/IL2RB/CCND2/TSPAN7/IGF1/BIRC3/EYA1/GZMB/MMP9/HMGA2/PROM1/CCNA1	23
hsa04810	Regulation of actin cytoskeleton	25/468	218/8113	0.000743195	0.00634745	0.00498077	CFL2/MYLK/ITGA7/NCKAP1L/ITGA5/FGF2/MYH11/MYL9/PPP1R12B/CXCL12/FGF7/PIK3CD/ITGAX/ITGB2/ITGAM/CHRM2/PDGFRB/ITGB3/IQGAP2/ITGAL/ITGA4/CXCR4/FN1/ITGA11/BDKRB1	25
hsa00982	Drug metabolism - cytochrome P450	12/468	72/8113	0.000761694	0.00634745	0.00498077	AOX1/UGT1A1/FMO1/ADH1B/FMO2/CYP2C9/UGT2B15/ADH6/CYP1A2/ADH1C/UGT1A10/GSTM1	12
hsa05330	Allograft rejection	8/468	38/8113	0.001216	0.00955427	0.00749713	CD28/HLA-DQA1/HLA-DMB/CD86/PRF1/HLA-DPB1/HLA-DQB1/GZMB	8
hsa05340	Primary immunodeficiency	8/468	38/8113	0.001216	0.00955427	0.00749713	BTK/IL7R/CD4/CD19/CD3E/ICOS/CD79A/CD8A	8
hsa04659	Th17 cell differentiation	15/468	108/8113	0.00127441	0.00973506	0.00763899	NFATC1/IL2RA/IL27RA/IL21R/CD4/EBI3/HLA-DQA1/HLA-DMB/IL6/IL2RB/CD3E/IL12RB1/HLA-DPB1/IRF4/HLA-DQB1	15
hsa00830	Retinol metabolism	11/468	68/8113	0.00161051	0.01197	0.00939276	AOX1/CYP26B1/UGT1A1/ADH1B/CYP2C9/UGT2B15/ADH6/CYP1A1/CYP1A2/ADH1C/UGT1A10	11
hsa05322	Systemic lupus erythematosus	17/468	136/8113	0.0020333	0.0147147	0.0115465	C1QC/C1QB/C1QA/C1R/FCGR2A/FCGR3A/C1S/FCGR1A/CTSG/CD28/HLA-DQA1/HLA-DMB/CD86/C7/HLA-DPB1/FCGR3B/HLA-DQB1	17
hsa04064	NF-kappa B signaling pathway	14/468	104/8113	0.00246976	0.017415	0.0136654	BTK/CXCL12/CD14/TNFSF13B/VCAM1/LY96/CCL19/CCL13/BCL2A1/ICAM1/CCL4/BIRC3/LBP/CCL21	14
hsa04020	Calcium signaling pathway	25/468	240/8113	0.00287894	0.0197927	0.0155311	P2RX1/MYLK/FGF2/CASQ2/CACNA1C/PLN/FGF7/TACR2/CHRM2/PTGFR/PDGFRB/P2RX7/PLCD3/SPHK1/PDE1A/CXCR4/RYR2/PTGER3/HGF/BDKRB1/NTRK3/CD38/TNNC1/CACNA1I/DRD1	25
hsa05417	Lipid and atherosclerosis	23/468	215/8113	0.00298639	0.0200307	0.0157178	POU2F2/CYBB/PIK3CD/OLR1/CD14/NFATC1/NCF1/AKT3/NLRP3/NCF2/MMP3/VCAM1/LY96/ICAM1/IL6/CCL2/CCL3/CCL5/LBP/CYP2C9/CD36/MMP9/CYP1A1	23
hsa04650	Natural killer cell mediated cytotoxicity	16/468	131/8113	0.00344598	0.022563	0.0177049	PIK3CD/LCP2/ITGB2/NFATC1/FCGR3A/TYROBP/CD48/FCER1G/ITGAL/ICAM1/HCST/PRF1/KLRD1/SH2D1A/FCGR3B/GZMB	16
hsa05321	Inflammatory bowel disease	10/468	65/8113	0.00378655	0.0242163	0.0190023	TGFB3/NFATC1/IL21R/HLA-DQA1/HLA-DMB/IL6/IL12RB1/HLA-DPB1/HLA-DQB1/IL12RB2	10
hsa04933	AGE-RAGE signaling pathway in diabetic complications	13/468	100/8113	0.00471775	0.0285741	0.0224218	CYBB/PIK3CD/TGFB3/NFATC1/AKT3/PLCD3/VCAM1/FN1/ICAM1/IL6/CCL2/COL4A4/F3	13
hsa05221	Acute myeloid leukemia	10/468	67/8113	0.00473338	0.0285741	0.0224218	CSF1R/SPI1/RUNX1T1/PIK3CD/CD14/ITGAM/FCGR1A/AKT3/BCL2A1/CCNA1	10
hsa04668	TNF signaling pathway	14/468	112/8113	0.00490111	0.0285741	0.0224218	CREB5/PIK3CD/CSF1/AKT3/MMP3/VCAM1/ICAM1/IL6/CXCL10/CCL2/BIRC3/CCL5/CXCL5/MMP9	14
hsa05145	Toxoplasmosis	14/468	112/8113	0.00490111	0.0285741	0.0224218	GNAO1/TGFB3/IL10RA/PIK3R5/AKT3/LY96/PIK3CG/HLA-DQA1/HLA-DMB/LAMA1/CCR5/HLA-DPB1/BIRC3/HLA-DQB1	14
hsa04611	Platelet activation	15/468	124/8113	0.00498747	0.0285741	0.0224218	P2RX1/MYLK/RASGRP2/FERMT3/PRKG1/BTK/PIK3CD/LCP2/PTGS1/FCGR2A/PIK3R5/ITGB3/FCER1G/AKT3/PIK3CG	15
hsa05135	Yersinia infection	16/468	137/8113	0.00536591	0.0301148	0.0236307	ITGA5/WAS/WIPF1/PIK3CD/LCP2/FCGR2A/NFATC1/AKT3/NLRP3/CD4/ITGA4/FN1/MEFV/IL6/CCL2/CD8A	16
hsa04658	Th1 and Th2 cell differentiation	12/468	92/8113	0.00633694	0.0348532	0.0273489	NFATC1/IL2RA/CD4/RUNX3/HLA-DQA1/HLA-DMB/IL2RB/CD3E/IL12RB1/HLA-DPB1/HLA-DQB1/IL12RB2	12
hsa05205	Proteoglycans in cancer	21/468	205/8113	0.00730391	0.0393838	0.030904	FLNC/ITGA5/FGF2/PPP1R12B/FLNA/PIK3CD/ANK2/HPSE2/ITGB3/AKT3/DCN/CAV1/THBS1/SHH/FN1/HGF/IHH/GPC3/IGF1/VTN/MMP9	21
hsa04666	Fc gamma R-mediated phagocytosis	12/468	97/8113	0.00960689	0.0508057	0.0398666	CFL2/WAS/PIK3CD/BIN1/FCGR2A/FCGR3A/NCF1/FCGR1A/AKT3/SPHK1/FCGR2B/FCGR3B	12
hsa04270	Vascular smooth muscle contraction	15/468	134/8113	0.0101047	0.0524303	0.0411415	MYLK/KCNMB1/CALD1/CACNA1C/ACTG2/RAMP1/MYH11/MYL9/PRKG1/PPP1R12B/KCNMA1/ACTA2/NPR1/PLA2G5/PLA2G2D	15
hsa05320	Autoimmune thyroid disease	8/468	53/8113	0.0103422	0.0526684	0.0413284	CD28/HLA-DQA1/HLA-DMB/CD86/PRF1/HLA-DPB1/HLA-DQB1/GZMB	8
hsa00980	Metabolism of xenobiotics by cytochrome P450	10/468	78/8113	0.0136807	0.0684034	0.0536754	UGT1A1/ADH1B/CYP2C9/UGT2B15/ADH6/CYP1A1/CYP1A2/ADH1C/UGT1A10/GSTM1	10
hsa05142	Chagas disease	12/468	102/8113	0.0140583	0.0688218	0.0540037	GNAO1/C1QC/C1QB/C1QA/PIK3CD/TGFB3/AKT3/IL6/CD3E/CCL2/CCL3/CCL5	12
hsa04923	Regulation of lipolysis in adipocytes	8/468	56/8113	0.0142649	0.0688218	0.0540037	PRKG1/PIK3CD/PTGS1/NPR1/AKT3/PTGER3/PLIN1/FABP4	8
hsa05166	Human T-cell leukemia virus 1 infection	21/468	222/8113	0.017114	0.081144	0.0636728	CREB5/SPI1/PIK3CD/TGFB3/ITGB2/NFATC1/IL2RA/AKT3/CD4/ITGAL/HLA-DQA1/HLA-DMB/ICAM1/IL6/IL2RB/CD3E/CCND2/HLA-DPB1/HLA-DQB1/MMP7/CCNA1	21
hsa05169	Epstein-Barr virus infection	19/468	202/8113	0.0238532	0.11118	0.087242	VIM/BTK/PIK3CD/FCER2/AKT3/ITGAL/CR2/RUNX3/HLA-DQA1/HLA-DMB/ICAM1/IL6/CXCL10/CD19/CD3E/CCND2/HLA-DPB1/HLA-DQB1/CCNA1	19
hsa03320	PPAR signaling pathway	9/468	75/8113	0.0278283	0.127547	0.100084	SORBS1/OLR1/LPL/ADIPOQ/PLIN1/CD36/FABP6/HMGCS2/FABP4	9
hsa05310	Asthma	5/468	31/8113	0.03065	0.138176	0.108426	FCER1G/HLA-DQA1/HLA-DMB/HLA-DPB1/HLA-DQB1	5
hsa04022	cGMP-PKG signaling pathway	16/468	167/8113	0.0312273	0.138508	0.108686	MYLK/KCNMB1/CACNA1C/MYL9/PRKG1/PLN/CREB5/KCNMA1/NFATC1/ATP1A2/PIK3R5/NPR1/RGS2/AKT3/PIK3CG/ADRA2A	16
hsa04936	Alcoholic liver disease	14/468	142/8113	0.0342296	0.149415	0.117244	C1QC/C1QB/C1QA/CD14/C3AR1/AKT3/C5AR1/LY96/IL6/ADH1B/LBP/ADIPOQ/ADH6/ADH1C	14
hsa04660	T cell receptor signaling pathway	11/468	104/8113	0.0367744	0.157913	0.123912	PIK3CD/LCP2/NFATC1/AKT3/CD4/CD28/ITK/CD3E/PDCD1/ICOS/CD8A	11
hsa01521	EGFR tyrosine kinase inhibitor resistance	9/468	79/8113	0.0373248	0.157913	0.123912	FGF2/AXL/PIK3CD/PDGFRB/AKT3/IL6/HGF/IGF1/NRG1	9
hsa04614	Renin-angiotensin system	4/468	23/8113	0.0404327	0.16847	0.132196	ANPEP/CTSG/CPA3/REN	4
hsa04350	TGF-beta signaling pathway	10/468	94/8113	0.0437026	0.176738	0.138685	SMAD6/FBN1/TGFB3/CHRD/DCN/THBS1/FMOD/GREM1/RGMA/NOG	10
hsa04657	IL-17 signaling pathway	10/468	94/8113	0.0437026	0.176738	0.138685	MMP3/IL6/CXCL10/CCL2/CSF3/CXCL5/MMP9/S100A7/MUC5B/S100A7A	10
hsa00534	Glycosaminoglycan biosynthesis - heparan sulfate / heparin	4/468	24/8113	0.0463866	0.184874	0.145069	HS3ST3B1/HS3ST3A1/HS6ST3/HS3ST5	4
hsa04930	Type II diabetes mellitus	6/468	46/8113	0.0472195	0.185505	0.145564	SLC2A4/CACNA1C/PIK3CD/HK3/ADIPOQ/HKDC1	6
hsa04261	Adrenergic signaling in cardiomyocytes	14/468	150/8113	0.0505841	0.195924	0.15374	CACNA1C/TPM1/PLN/SCN1B/CREB5/ACTC1/TPM2/ATP1A2/PIK3R5/AKT3/PIK3CG/RYR2/SCN7A/TNNC1	14
hsa04024	cAMP signaling pathway	19/468	221/8113	0.0523082	0.199788	0.156772	CACNA1C/MYL9/PLN/CREB5/SSTR2/PIK3CD/PDE4B/NFATC1/ATP1A2/CHRM2/NPR1/AKT3/RYR2/PTGER3/PDE4C/PPP1R1B/DRD1/CRH/SST	19
hsa00350	Tyrosine metabolism	5/468	36/8113	0.0538687	0.20293	0.159237	AOX1/AOC2/ADH1B/ADH6/ADH1C	5
hsa04015	Rap1 signaling pathway	18/468	210/8113	0.0591882	0.219956	0.172597	GNAO1/FGF2/RASGRP2/CSF1R/FGF7/PIK3CD/LCP2/ITGB2/ITGAM/FPR1/CSF1/PDGFRB/ITGB3/AKT3/ITGAL/THBS1/HGF/IGF1	18
hsa05164	Influenza A	15/468	171/8113	0.0684469	0.249401	0.195702	PIK3CD/AKT3/NLRP3/HLA-DQA1/HLA-DMB/ICAM1/IL6/CXCL10/HLA-DPB1/CCL2/CCL5/HLA-DQB1/TMPRSS4/TPSD1/TMPRSS11D	15
hsa05146	Amoebiasis	10/468	102/8113	0.0689252	0.249401	0.195702	PIK3CD/TGFB3/CD14/ITGB2/ITGAM/CTSG/FN1/IL6/LAMA1/COL4A4	10
hsa05171	Coronavirus disease - COVID-19	19/468	232/8113	0.0769457	0.274806	0.215637	F13A1/C1QC/CYBB/C1QB/C1QA/PIK3CD/C1R/FCGR2A/C3AR1/C1S/NLRP3/TLR8/C5AR1/MMP3/IL6/CXCL10/C7/CCL2/CSF3	19
hsa00591	Linoleic acid metabolism	4/468	29/8113	0.0829525	0.292461	0.229491	PLA2G5/CYP2C9/PLA2G2D/CYP1A2	4
hsa05163	Human cytomegalovirus infection	18/468	225/8113	0.0987911	0.337301	0.264676	GNAO1/CREB5/CXCL12/GNG2/PIK3CD/IL10RA/NFATC1/ITGB3/AKT3/CXCR4/IL6/PTGER3/CCR1/CCR5/CCL4/CCL2/CCL3/CCL5	18
hsa05165	Human papillomavirus infection	25/468	331/8113	0.0997436	0.337301	0.264676	ITGA7/ITGA5/COL6A1/COL6A2/CREB5/PIK3CD/MFNG/THBS4/PDGFRB/ITGB3/COL6A3/AKT3/TNC/ITGA4/THBS1/FN1/LAMA1/ITGA11/CCND2/COL4A4/COMP/COL9A1/VTN/COL2A1/CCNA1	25
hsa05204	Chemical carcinogenesis - DNA adducts	7/468	69/8113	0.101483	0.337301	0.264676	UGT1A1/CYP2C9/UGT2B15/CYP1A1/CYP1A2/UGT1A10/GSTM1	7
hsa04310	Wnt signaling pathway	14/468	167/8113	0.101543	0.337301	0.264676	RSPO3/NFATC1/ROR2/SFRP1/PRICKLE1/CCND2/SERPINF1/ROR1/SFRP2/SFRP4/DKK4/CTNND2/MMP7/WIF1	14
hsa04340	Hedgehog signaling pathway	6/468	56/8113	0.102014	0.337301	0.264676	BOC/GLI2/GAS1/SHH/IHH/CCND2	6
hsa04360	Axon guidance	15/468	182/8113	0.10303	0.337301	0.264676	CFL2/BOC/MYL9/PLXNC1/DPYSL2/CXCL12/PIK3CD/NTN1/EPHB6/SLIT2/CXCR4/SHH/SEMA6A/PLXNA4/RGMA	15
hsa05134	Legionellosis	6/468	57/8113	0.108798	0.351993	0.276205	CR1/CD14/ITGB2/ITGAM/IL6/EEF1A2	6
hsa04725	Cholinergic synapse	10/468	113/8113	0.116258	0.367109	0.288066	GNAO1/CACNA1C/CREB5/GNG2/PIK3CD/CHRM2/PIK3R5/AKT3/PIK3CG/KCNQ5	10
hsa04080	Neuroactive ligand-receptor interaction	26/468	353/8113	0.117351	0.367109	0.288066	P2RX1/SSTR2/TACR2/C3AR1/CHRM2/FPR1/PTGFR/GLP2R/P2RX7/CTSG/GRIK5/C5AR1/P2RY14/NTS/GRM3/GZMA/PTGER3/ADRA2A/FPR3/F2RL2/BDKRB1/FPR2/GABRP/DRD1/CRH/SST	26
hsa00770	Pantothenate and CoA biosynthesis	3/468	21/8113	0.117475	0.367109	0.288066	VNN1/ENPP1/VNN2	3
hsa05218	Melanoma	7/468	72/8113	0.120091	0.371067	0.291172	FGF2/FGF7/PIK3CD/PDGFRB/AKT3/HGF/IGF1	7
hsa04260	Cardiac muscle contraction	8/468	87/8113	0.127905	0.39082	0.306672	CASQ2/CACNA1C/TPM1/ACTC1/TPM2/ATP1A2/RYR2/TNNC1	8
hsa04973	Carbohydrate digestion and absorption	5/468	47/8113	0.132341	0.398575	0.312758	PIK3CD/ATP1A2/AKT3/HK3/HKDC1	5
hsa04972	Pancreatic secretion	9/468	102/8113	0.133342	0.398575	0.312758	KCNMA1/ATP1A2/PLA2G5/CPA3/RYR2/CD38/PLA2G2D/CLCA4/CPB1	9
hsa00140	Steroid hormone biosynthesis	6/468	61/8113	0.138146	0.404149	0.317131	UGT1A1/HSD17B2/UGT2B15/CYP1A1/CYP1A2/UGT1A10	6
hsa00590	Arachidonic acid metabolism	6/468	61/8113	0.138146	0.404149	0.317131	PTGS1/PTGDS/PLA2G5/PTGIS/CYP2C9/PLA2G2D	6
hsa00760	Nicotinate and nicotinamide metabolism	4/468	35/8113	0.140466	0.406613	0.319065	AOX1/ENPP1/NNMT/CD38	4
hsa04625	C-type lectin receptor signaling pathway	9/468	104/8113	0.145098	0.415646	0.326153	CD209/PIK3CD/NFATC1/FCER1G/AKT3/NLRP3/EGR3/IL6/CLEC4E	9
hsa00500	Starch and sucrose metabolism	4/468	36/8113	0.151291	0.428918	0.336567	PYGM/ENPP1/HK3/HKDC1	4
hsa04612	Antigen processing and presentation	7/468	78/8113	0.162096	0.451171	0.354029	CD4/HLA-DQA1/HLA-DMB/HLA-DPB1/KLRD1/HLA-DQB1/CD8A	7
hsa05143	African trypanosomiasis	4/468	37/8113	0.162421	0.451171	0.354029	VCAM1/ICAM1/IL6/IDO1	4
hsa04915	Estrogen signaling pathway	11/468	138/8113	0.172394	0.474085	0.372009	GNAO1/CREB5/PIK3CD/FKBP5/AKT3/TFF1/MMP9/KRT13/KRT24/KRT14/KRT31	11
hsa04921	Oxytocin signaling pathway	12/468	154/8113	0.177827	0.475763	0.373326	GNAO1/MYLK/CACNA1C/MYL9/PPP1R12B/NFATC1/PIK3R5/NPR1/RGS2/PIK3CG/RYR2/CD38	12
hsa05162	Measles	11/468	139/8113	0.178195	0.475763	0.373326	CD209/PIK3CD/IL2RA/AKT3/CD28/IL6/IL2RB/SLAMF1/CD3E/CCND2/FCGR2B	11
hsa05418	Fluid shear stress and atherosclerosis	11/468	139/8113	0.178195	0.475763	0.373326	PIK3CD/NCF1/ITGB3/AKT3/NCF2/CAV1/VCAM1/ICAM1/CCL2/MMP9/GSTM1	11
hsa04010	MAPK signaling pathway	21/468	294/8113	0.181473	0.479856	0.376538	FLNC/FGF2/RASGRP2/CSF1R/CACNA1C/RASGRP4/FGF7/FLNA/TGFB3/CD14/NFATC1/CSF1/PDGFRB/AKT3/MAP4K1/PTPN7/HGF/IGF1/DUSP2/PTPRR/CACNA1I	21
hsa00010	Glycolysis / Gluconeogenesis	6/468	67/8113	0.188178	0.492846	0.386731	HK3/FBP1/ADH1B/ADH6/HKDC1/ADH1C	6
hsa05215	Prostate cancer	8/468	97/8113	0.195936	0.506646	0.397559	ZEB1/CREB5/PIK3CD/PDGFRB/AKT3/MMP3/IGF1/MMP9	8
hsa04664	Fc epsilon RI signaling pathway	6/468	68/8113	0.197131	0.506646	0.397559	BTK/PIK3CD/LCP2/FCER1G/AKT3/ALOX5AP	6
hsa04924	Renin secretion	6/468	69/8113	0.206241	0.52515	0.412079	CACNA1C/KCNMA1/NPR1/PDE1A/REN/CLCA4	6
hsa05230	Central carbon metabolism in cancer	6/468	70/8113	0.215498	0.543687	0.426625	PIK3CD/PDGFRB/AKT3/HK3/NTRK3/HKDC1	6
hsa00380	Tryptophan metabolism	4/468	42/8113	0.221966	0.554915	0.435436	AOX1/IDO1/CYP1A1/CYP1A2	4
hsa04911	Insulin secretion	7/468	86/8113	0.226674	0.56158	0.440666	KCNMB1/CACNA1C/CREB5/KCNMA1/ATP1A2/RYR2/SNAP25	7
hsa04072	Phospholipase D signaling pathway	11/468	148/8113	0.234267	0.570716	0.447835	CYTH4/PIK3CD/PIK3R5/PTGFR/PDGFRB/FCER1G/AKT3/SPHK1/GRM3/DGKI/PIK3CG	11
hsa04975	Fat digestion and absorption	4/468	43/8113	0.234512	0.570716	0.447835	PLA2G5/MOGAT2/PLA2G2D/CD36	4
hsa05130	Pathogenic Escherichia coli infection	14/468	197/8113	0.246506	0.594125	0.466203	NCKAP1L/CYTH4/MYH11/WIPF1/MYO1F/MYO1G/FCGR2A/NLRP3/IL6/TUBA3C/CLDN9/CLDN18/CLDN3/CLDN6	14
hsa00053	Ascorbate and aldarate metabolism	3/468	30/8113	0.248452	0.594125	0.466203	UGT1A1/UGT2B15/UGT1A10	3
hsa05235	PD-L1 expression and PD-1 checkpoint pathway in cancer	7/468	89/8113	0.252916	0.599585	0.470488	PIK3CD/NFATC1/AKT3/CD4/CD28/CD3E/PDCD1	7
hsa04152	AMPK signaling pathway	9/468	120/8113	0.255484	0.600496	0.471202	SLC2A4/CREB5/PIK3CD/AKT3/FBP1/IGF1/ADIPOQ/CD36/CCNA1	9
hsa04014	Ras signaling pathway	16/468	232/8113	0.264321	0.616001	0.48337	FGF2/RASGRP2/CSF1R/RASGRP4/FGF7/GNG2/PIK3CD/RASA3/CSF1/PDGFRB/AKT3/RASAL3/PLA2G5/HGF/IGF1/PLA2G2D	16
hsa05032	Morphine addiction	7/468	91/8113	0.270894	0.626015	0.491227	GNAO1/GNG2/PDE4B/PDE1A/PDE4C/GABRP/DRD1	7
hsa04931	Insulin resistance	8/468	108/8113	0.284084	0.651027	0.510854	GFPT2/SLC2A4/CREB5/PYGM/PIK3CD/AKT3/IL6/CD36	8
hsa04970	Salivary secretion	7/468	93/8113	0.289199	0.65727	0.515752	PRKG1/KCNMA1/ATP1A2/LYZ/CD38/CST4/MUC5B	7
hsa00051	Fructose and mannose metabolism	3/468	33/8113	0.296299	0.667886	0.524083	HK3/FBP1/HKDC1	3
hsa00040	Pentose and glucuronate interconversions	3/468	34/8113	0.312395	0.687684	0.539618	UGT1A1/UGT2B15/UGT1A10	3
hsa00520	Amino sugar and nucleotide sugar metabolism	4/468	49/8113	0.312584	0.687684	0.539618	GFPT2/HK3/CHIT1/HKDC1	4
hsa05030	Cocaine addiction	4/468	49/8113	0.312584	0.687684	0.539618	CREB5/GRM3/PPP1R1B/DRD1	4
hsa00670	One carbon pool by folate	2/468	20/8113	0.322217	0.70325	0.551833	ALDH1L2/ALDH1L1	2
hsa05167	Kaposi sarcoma-associated herpesvirus infection	13/468	194/8113	0.328413	0.71113	0.558016	FGF2/GNG2/PIK3CD/NFATC1/PIK3R5/AKT3/PIK3CG/ICAM1/IL6/CD86/CCR1/CCR5/CCR4	13
hsa04068	FoxO signaling pathway	9/468	131/8113	0.343375	0.737719	0.57888	SLC2A4/PIK3CD/TGFB3/FBXO32/IL7R/AKT3/IL6/CCND2/IGF1	9
hsa01250	Biosynthesis of nucleotide sugars	3/468	37/8113	0.360701	0.763022	0.598735	GFPT2/HK3/HKDC1	3
hsa04960	Aldosterone-regulated sodium reabsorption	3/468	37/8113	0.360701	0.763022	0.598735	PIK3CD/ATP1A2/IGF1	3
hsa05415	Diabetic cardiomyopathy	13/468	203/8113	0.389362	0.817363	0.641376	GFPT2/SLC2A4/PLN/CYBB/PIK3CD/TGFB3/NCF1/AKT3/NCF2/RYR2/REN/CD36/MMP9	13
hsa04919	Thyroid hormone signaling pathway	8/468	121/8113	0.398066	0.829304	0.650745	PLN/PIK3CD/ATP1A2/ITGB3/SLC16A2/AKT3/PLCD3/DIO3	8
hsa05020	Prion disease	17/468	273/8113	0.407722	0.841382	0.660223	NCAM1/CACNA1C/C1QC/CYBB/CREB5/C1QB/C1QA/PIK3CD/NCF1/NCF2/CAV1/IL6/RYR2/C7/CCL5/NCAM2/TUBA3C	17
hsa04371	Apelin signaling pathway	9/468	139/8113	0.409982	0.841382	0.660223	MYLK/GNG2/ACTA2/PIK3R5/AKT3/SPHK1/PIK3CG/RYR2/PLIN1	9
hsa00592	alpha-Linolenic acid metabolism	2/468	25/8113	0.427293	0.870411	0.683002	PLA2G5/PLA2G2D	2
hsa04918	Thyroid hormone synthesis	5/468	75/8113	0.43675	0.879594	0.690208	CREB5/ATP1A2/IYD/DUOXA2/DUOX2	5
hsa05222	Small cell lung cancer	6/468	92/8113	0.439566	0.879594	0.690208	PIK3CD/AKT3/FN1/LAMA1/COL4A4/BIRC3	6
hsa04066	HIF-1 signaling pathway	7/468	109/8113	0.441396	0.879594	0.690208	CYBB/PIK3CD/AKT3/HK3/IL6/IGF1/HKDC1	7
hsa00071	Fatty acid degradation	3/468	43/8113	0.455126	0.887446	0.696369	ADH1B/ADH6/ADH1C	3
hsa00860	Porphyrin metabolism	3/468	43/8113	0.455126	0.887446	0.696369	UGT1A1/UGT2B15/UGT1A10	3
hsa04730	Long-term depression	4/468	60/8113	0.458245	0.887446	0.696369	GNAO1/PRKG1/IGF1/CRH	4
hsa04978	Mineral absorption	4/468	60/8113	0.458245	0.887446	0.696369	ATP1A2/CYBRD1/MT1M/MT2A	4
hsa04926	Relaxin signaling pathway	8/468	129/8113	0.46914	0.896965	0.703839	GNAO1/CREB5/GNG2/PIK3CD/ACTA2/AKT3/COL4A4/MMP9	8
hsa05132	Salmonella infection	15/468	249/8113	0.469684	0.896965	0.703839	FLNC/NCKAP1L/CYTH4/MYL9/FLNA/PIK3CD/CD14/RHOH/AKT3/NLRP3/LY96/PIK3CG/IL6/BIRC3/TUBA3C	15
hsa04213	Longevity regulating pathway - multiple species	4/468	62/8113	0.483862	0.906479	0.711304	PIK3CD/AKT3/CRYAB/IGF1	4
hsa02010	ABC transporters	3/468	45/8113	0.485356	0.906479	0.711304	ABCC9/ABCA10/ABCA4	3
hsa04713	Circadian entrainment	6/468	97/8113	0.490935	0.906479	0.711304	GNAO1/CACNA1C/PRKG1/GNG2/RYR2/CACNA1I	6
hsa00983	Drug metabolism - other enzymes	5/468	80/8113	0.49349	0.906479	0.711304	UGT1A1/CDA/UGT2B15/UGT1A10/GSTM1	5
hsa04621	NOD-like receptor signaling pathway	11/468	184/8113	0.496369	0.906479	0.711304	CYBB/P2RX7/NLRP3/TRPV2/MEFV/IL6/CCL2/GBP5/BIRC3/CCL5/NLRP7	11
hsa04623	Cytosolic DNA-sensing pathway	4/468	63/8113	0.49649	0.906479	0.711304	IL6/CXCL10/CCL4/CCL5	4
hsa04925	Aldosterone synthesis and secretion	6/468	98/8113	0.501036	0.906479	0.711304	CACNA1C/CREB5/ATP1A2/NPR1/KCNK3/CACNA1I	6
hsa05231	Choline metabolism in cancer	6/468	98/8113	0.501036	0.906479	0.711304	WAS/PIK3CD/SLC44A3/PDGFRB/AKT3/DGKI	6
hsa04929	GnRH secretion	4/468	64/8113	0.508985	0.914843	0.717867	CACNA1C/PIK3CD/AKT3/CACNA1I	4
hsa00620	Pyruvate metabolism	3/468	47/8113	0.514759	0.919212	0.721296	ADH1B/ADH6/ADH1C	3
hsa04927	Cortisol synthesis and secretion	4/468	65/8113	0.521339	0.922373	0.723776	CACNA1C/CREB5/KCNK3/CACNA1I	4
hsa00030	Pentose phosphate pathway	2/468	30/8113	0.523237	0.922373	0.723776	FBP1/TKTL1	2
hsa04210	Apoptosis	8/468	136/8113	0.529782	0.924231	0.725234	PIK3CD/AKT3/CTSK/BCL2A1/PRF1/BIRC3/GZMB/TUBA3C	8
hsa04935	Growth hormone synthesis, secretion and action	7/468	119/8113	0.534757	0.924231	0.725234	CACNA1C/CREB5/SSTR2/PIK3CD/AKT3/IGF1/SST	7
hsa04910	Insulin signaling pathway	8/468	137/8113	0.538249	0.924231	0.725234	SORBS1/SLC2A4/PYGM/PIK3CD/AKT3/HK3/FBP1/HKDC1	8
hsa00052	Galactose metabolism	2/468	31/8113	0.541095	0.924231	0.725234	HK3/HKDC1	2
hsa01523	Antifolate resistance	2/468	31/8113	0.541095	0.924231	0.725234	FOLR2/IL6	2
hsa04979	Cholesterol metabolism	3/468	50/8113	0.557116	0.939833	0.737476	LPL/CD36/PCSK9	3
hsa04920	Adipocytokine signaling pathway	4/468	69/8113	0.569196	0.939833	0.737476	SLC2A4/AKT3/ADIPOQ/CD36	4
hsa05031	Amphetamine addiction	4/468	69/8113	0.569196	0.939833	0.737476	CACNA1C/CREB5/PPP1R1B/DRD1	4
hsa05211	Renal cell carcinoma	4/468	69/8113	0.569196	0.939833	0.737476	PIK3CD/TGFB3/AKT3/HGF	4
hsa05207	Chemical carcinogenesis - receptor activation	12/468	212/8113	0.570261	0.939833	0.737476	FGF2/CACNA1C/CREB5/FGF7/PIK3CD/AKT3/UGT1A1/UGT2B15/CYP1A1/CYP1A2/UGT1A10/GSTM1	12
hsa04913	Ovarian steroidogenesis	3/468	51/8113	0.570735	0.939833	0.737476	HSD17B2/IGF1/CYP1A1	3
hsa04928	Parathyroid hormone synthesis, secretion and action	6/468	106/8113	0.578913	0.947625	0.743591	CREB5/MAFB/PDE4B/MMP25/PDE4C/PTHLH	6
hsa04211	Longevity regulating pathway	5/468	89/8113	0.589502	0.959249	0.752712	CREB5/PIK3CD/AKT3/IGF1/ADIPOQ	5
hsa05161	Hepatitis B	9/468	162/8113	0.595608	0.963484	0.756035	CREB5/PIK3CD/TGFB3/NFATC1/AKT3/EGR3/IL6/MMP9/CCNA1	9
hsa01524	Platinum drug resistance	4/468	73/8113	0.61428	0.987878	0.775177	PIK3CD/AKT3/BIRC3/GSTM1	4
hsa05226	Gastric cancer	8/468	149/8113	0.634524	1	0.784689	FGF2/FGF7/PIK3CD/TGFB3/AKT3/SHH/HGF/REG4	8
hsa05214	Glioma	4/468	75/8113	0.635695	1	0.784689	PIK3CD/PDGFRB/AKT3/IGF1	4
hsa00360	Phenylalanine metabolism	1/468	17/8113	0.636181	1	0.784689	AOC2	1
hsa04728	Dopaminergic synapse	7/468	132/8113	0.645492	1	0.784689	GNAO1/CACNA1C/CREB5/GNG2/AKT3/PPP1R1B/DRD1	7
hsa04971	Gastric acid secretion	4/468	76/8113	0.646109	1	0.784689	MYLK/SSTR2/ATP1A2/SST	4
hsa04530	Tight junction	9/468	169/8113	0.646522	1	0.784689	MYH11/JAM3/MYL9/WAS/TUBA3C/CLDN9/CLDN18/CLDN3/CLDN6	9
hsa05100	Bacterial invasion of epithelial cells	4/468	77/8113	0.656325	1	0.784689	ITGA5/PIK3CD/CAV1/FN1	4
hsa04370	VEGF signaling pathway	3/468	59/8113	0.669921	1	0.784689	PIK3CD/AKT3/SPHK1	3
hsa00531	Glycosaminoglycan degradation	1/468	19/8113	0.677029	1	0.784689	HPSE2	1
hsa00260	Glycine, serine and threonine metabolism	2/468	40/8113	0.680475	1	0.784689	AOC2/BHMT	2
hsa00561	Glycerolipid metabolism	3/468	61/8113	0.691922	1	0.784689	DGKI/LPL/MOGAT2	3
hsa05219	Bladder cancer	2/468	41/8113	0.693619	1	0.784689	THBS1/MMP9	2
hsa04914	Progesterone-mediated oocyte maturation	5/468	102/8113	0.708528	1	0.784689	PIK3CD/CPEB1/AKT3/IGF1/CCNA1	5
hsa00340	Histidine metabolism	1/468	22/8113	0.729882	1	0.784689	HDC	1
hsa00900	Terpenoid backbone biosynthesis	1/468	22/8113	0.729882	1	0.784689	HMGCS2	1
hsa04962	Vasopressin-regulated water reabsorption	2/468	44/8113	0.730386	1	0.784689	CREB5/AQP3	2
hsa00230	Purine metabolism	6/468	126/8113	0.742259	1	0.784689	PDE4B/ENPP1/NPR1/PDE1A/GDA/PDE4C	6
hsa04964	Proximal tubule bicarbonate reclamation	1/468	23/8113	0.745506	1	0.784689	ATP1A2	1
hsa04540	Gap junction	4/468	88/8113	0.755416	1	0.784689	PRKG1/PDGFRB/TUBA3C/DRD1	4
hsa04977	Vitamin digestion and absorption	1/468	24/8113	0.760228	1	0.784689	SLC19A3	1
hsa04727	GABAergic synapse	4/468	89/8113	0.763223	1	0.784689	GNAO1/CACNA1C/GNG2/GABRP	4
hsa04976	Bile secretion	4/468	89/8113	0.763223	1	0.784689	ATP1A2/UGT1A1/UGT2B15/UGT1A10	4
hsa00280	Valine, leucine and isoleucine degradation	2/468	48/8113	0.773527	1	0.784689	AOX1/HMGCS2	2
hsa04917	Prolactin signaling pathway	3/468	70/8113	0.777312	1	0.784689	PIK3CD/AKT3/CCND2	3
hsa00565	Ether lipid metabolism	2/468	49/8113	0.783327	1	0.784689	PLA2G5/PLA2G2D	2
hsa00600	Sphingolipid metabolism	2/468	49/8113	0.783327	1	0.784689	SPHK1/DEGS2	2
hsa05170	Human immunodeficiency virus 1 infection	10/468	212/8113	0.78845	1	0.784689	CFL2/GNAO1/GNG2/PIK3CD/NFATC1/AKT3/CD4/CXCR4/CD3E/CCR5	10
hsa00270	Cysteine and methionine metabolism	2/468	50/8113	0.792752	1	0.784689	BHMT2/BHMT	2
hsa05223	Non-small cell lung cancer	3/468	72/8113	0.793405	1	0.784689	PIK3CD/AKT3/HGF	3
hsa04144	Endocytosis	12/468	252/8113	0.794581	1	0.784689	CHMP4C/PSD/CYTH4/FOLR2/WIPF1/BIN1/ACAP1/IL2RA/CAV1/CXCR4/IL2RB/CCR5	12
hsa04724	Glutamatergic synapse	5/468	114/8113	0.794939	1	0.784689	GNAO1/CACNA1C/GNG2/GRIK5/GRM3	5
hsa00601	Glycosphingolipid biosynthesis - lacto and neolacto series	1/468	27/8113	0.799488	1	0.784689	ST3GAL6	1
hsa00562	Inositol phosphate metabolism	3/468	73/8113	0.801081	1	0.784689	PIK3CD/PLCD3/PIK3CG	3
hsa04115	p53 signaling pathway	3/468	73/8113	0.801081	1	0.784689	THBS1/CCND2/IGF1	3
hsa04726	Serotonergic synapse	5/468	115/8113	0.801137	1	0.784689	GNAO1/CACNA1C/GNG2/PTGS1/CYP2C9	5
hsa04218	Cellular senescence	7/468	156/8113	0.803827	1	0.784689	PIK3CD/TGFB3/NFATC1/AKT3/IL6/CCND2/CCNA1	7
hsa05160	Hepatitis C	7/468	157/8113	0.809041	1	0.784689	PIK3CD/AKT3/CXCL10/CLDN9/CLDN18/CLDN3/CLDN6	7
hsa00650	Butanoate metabolism	1/468	28/8113	0.811094	1	0.784689	HMGCS2	1
hsa04392	Hippo signaling pathway - multiple species	1/468	29/8113	0.822028	1	0.784689	DCHS1	1
hsa05212	Pancreatic cancer	3/468	76/8113	0.822689	1	0.784689	PIK3CD/TGFB3/AKT3	3
hsa05220	Chronic myeloid leukemia	3/468	76/8113	0.822689	1	0.784689	PIK3CD/TGFB3/AKT3	3
hsa04071	Sphingolipid signaling pathway	5/468	119/8113	0.824462	1	0.784689	PIK3CD/FCER1G/AKT3/SPHK1/DEGS2	5
hsa01522	Endocrine resistance	4/468	98/8113	0.824986	1	0.784689	PIK3CD/AKT3/IGF1/MMP9	4
hsa04750	Inflammatory mediator regulation of TRP channels	4/468	98/8113	0.824986	1	0.784689	PIK3CD/TRPV2/IGF1/BDKRB1	4
hsa00410	beta-Alanine metabolism	1/468	31/8113	0.842039	1	0.784689	AOC2	1
hsa04215	Apoptosis - multiple species	1/468	32/8113	0.851186	1	0.784689	BIRC3	1
hsa05131	Shigellosis	11/468	247/8113	0.851897	1	0.784689	ITGA5/CYTH4/MYL9/PIK3CD/CD14/AKT3/NLRP3/PLCD3/HK3/CCL5/HKDC1	11
hsa00240	Pyrimidine metabolism	2/468	58/8113	0.855945	1	0.784689	ENPP1/CDA	2
hsa00480	Glutathione metabolism	2/468	58/8113	0.855945	1	0.784689	ANPEP/GSTM1	2
hsa05213	Endometrial cancer	2/468	58/8113	0.855945	1	0.784689	PIK3CD/AKT3	2
hsa05206	MicroRNAs in cancer	14/468	310/8113	0.863788	1	0.784689	ZEB2/ITGA5/VIM/ZEB1/TPM1/PIK3CD/PDGFRB/ITGB3/TNC/THBS1/CCND2/MMP9/HMGA2/IGF2BP1	14
hsa04922	Glucagon signaling pathway	4/468	107/8113	0.872803	1	0.784689	CREB5/PYGM/AKT3/FBP1	4
hsa04012	ErbB signaling pathway	3/468	85/8113	0.875865	1	0.784689	PIK3CD/AKT3/NRG1	3
hsa05210	Colorectal cancer	3/468	86/8113	0.880804	1	0.784689	PIK3CD/TGFB3/AKT3	3
hsa05217	Basal cell carcinoma	2/468	63/8113	0.885959	1	0.784689	GLI2/SHH	2
hsa00250	Alanine, aspartate and glutamate metabolism	1/468	37/8113	0.889576	1	0.784689	GFPT2	1
hsa01200	Carbon metabolism	4/468	115/8113	0.905413	1	0.784689	HK3/FBP1/HKDC1/TKTL1	4
hsa05033	Nicotine addiction	1/468	40/8113	0.907684	1	0.784689	GABRP	1
hsa05203	Viral carcinogenesis	8/468	204/8113	0.909351	1	0.784689	CREB5/PIK3CD/EGR3/CCR5/CCND2/HDAC9/CCR4/CCNA1	8
hsa04216	Ferroptosis	1/468	41/8113	0.913036	1	0.784689	CYBB	1
hsa05120	Epithelial cell signaling in Helicobacter pylori infection	2/468	70/8113	0.918339	1	0.784689	JAM3/CCL5	2
hsa05034	Alcoholism	7/468	187/8113	0.920926	1	0.784689	GNAO1/CREB5/GNG2/HDAC9/PPP1R1B/DRD1/CRH	7
hsa04520	Adherens junction	2/468	71/8113	0.92219	1	0.784689	SORBS1/WAS	2
hsa04070	Phosphatidylinositol signaling system	3/468	97/8113	0.924618	1	0.784689	PIK3CD/PLCD3/DGKI	3
hsa00564	Glycerophospholipid metabolism	3/468	98/8113	0.927765	1	0.784689	PLA2G5/DGKI/PLA2G2D	3
hsa05224	Breast cancer	5/468	147/8113	0.932292	1	0.784689	FGF2/FGF7/PIK3CD/AKT3/IGF1	5
hsa00514	Other types of O-glycan biosynthesis	1/468	47/8113	0.939235	1	0.784689	MFNG	1
hsa05208	Chemical carcinogenesis - reactive oxygen species	8/468	223/8113	0.94939	1	0.784689	PIK3CD/NCF1/AKT3/NCF2/HGF/CYP1A1/CYP1A2/GSTM1	8
hsa04934	Cushing syndrome	5/468	155/8113	0.949554	1	0.784689	CACNA1C/CREB5/KCNK3/CACNA1I/CRH	5
hsa04142	Lysosome	4/468	132/8113	0.951276	1	0.784689	CTSE/CTSG/CTSK/LAPTM5	4
hsa00330	Arginine and proline metabolism	1/468	51/8113	0.952159	1	0.784689	P4HA3	1
hsa04390	Hippo signaling pathway	5/468	157/8113	0.953195	1	0.784689	TGFB3/ITGB2/GLI2/CCND2/BIRC3	5
hsa04217	Necroptosis	5/468	159/8113	0.956596	1	0.784689	CHMP4C/CYBB/PYGM/NLRP3/BIRC3	5
hsa04961	Endocrine and other factor-regulated calcium reabsorption	1/468	53/8113	0.957552	1	0.784689	ATP1A2	1
hsa04742	Taste transduction	2/468	86/8113	0.962866	1	0.784689	CACNA1C/PDE1A	2
hsa04550	Signaling pathways regulating pluripotency of stem cells	4/468	143/8113	0.968946	1	0.784689	FGF2/PIK3CD/AKT3/IGF1	4
hsa05225	Hepatocellular carcinoma	5/468	168/8113	0.969279	1	0.784689	PIK3CD/TGFB3/AKT3/HGF/GSTM1	5
hsa04330	Notch signaling pathway	1/468	59/8113	0.970356	1	0.784689	MFNG	1
hsa04722	Neurotrophin signaling pathway	3/468	119/8113	0.97142	1	0.784689	PIK3CD/AKT3/NTRK3	3
hsa04723	Retrograde endocannabinoid signaling	4/468	148/8113	0.974818	1	0.784689	GNAO1/CACNA1C/GNG2/GABRP	4
hsa04110	Cell cycle	3/468	126/8113	0.979265	1	0.784689	TGFB3/CCND2/CCNA1	3
hsa01240	Biosynthesis of cofactors	4/468	155/8113	0.98131	1	0.784689	UGT1A1/IDO1/UGT2B15/UGT1A10	4
hsa04932	Non-alcoholic fatty liver disease	4/468	155/8113	0.98131	1	0.784689	PIK3CD/AKT3/IL6/ADIPOQ	4
hsa04720	Long-term potentiation	1/468	67/8113	0.981641	1	0.784689	CACNA1C	1
hsa04622	RIG-I-like receptor signaling pathway	1/468	70/8113	0.984662	1	0.784689	CXCL10	1
hsa01230	Biosynthesis of amino acids	1/468	75/8113	0.988636	1	0.784689	TKTL1	1
hsa04721	Synaptic vesicle cycle	1/468	78/8113	0.990507	1	0.784689	SNAP25	1
hsa04150	mTOR signaling pathway	3/468	155/8113	0.994778	1	0.784689	PIK3CD/AKT3/IGF1	3
hsa04912	GnRH signaling pathway	1/468	93/8113	0.996144	1	0.784689	CACNA1C	1
hsa04114	Oocyte meiosis	2/468	131/8113	0.996425	1	0.784689	CPEB1/IGF1	2
hsa04916	Melanogenesis	1/468	101/8113	0.997617	1	0.784689	GNAO1	1
hsa04140	Autophagy - animal	2/468	141/8113	0.997912	1	0.784689	PIK3CD/AKT3	2
hsa05017	Spinocerebellar ataxia	2/468	143/8113	0.998126	1	0.784689	PIK3CD/AKT3	2
hsa03013	Nucleocytoplasmic transport	1/468	108/8113	0.998437	1	0.784689	EEF1A2	1
hsa05168	Herpes simplex virus 1 infection	14/468	495/8113	0.999467	1	0.784689	ITGA5/POU2F2/PIK3CD/ITGB3/AKT3/ZNF432/HLA-DQA1/HLA-DMB/IL6/HLA-DPB1/CCL2/BIRC3/CCL5/HLA-DQB1	14
hsa04714	Thermogenesis	4/468	232/8113	0.999467	1	0.784689	PRKG1/CREB5/NPR1/PLIN1	4
hsa05010	Alzheimer disease	9/468	384/8113	0.999691	1	0.784689	CACNA1C/CYBB/PIK3CD/CSF1/AKT3/IL6/LPL/DKK4/TUBA3C	9
hsa04120	Ubiquitin mediated proteolysis	1/468	142/8113	0.999799	1	0.784689	BIRC3	1
hsa05012	Parkinson disease	4/468	266/8113	0.999902	1	0.784689	LRRK2/UCHL1/TUBA3C/DRD1	4
hsa05022	Pathways of neurodegeneration - multiple diseases	11/468	476/8113	0.99994	1	0.784689	CACNA1C/CYBB/CSF1/LRRK2/NEFL/IL6/RYR2/UCHL1/NEFM/DKK4/TUBA3C	11
hsa04141	Protein processing in endoplasmic reticulum	1/468	171/8113	0.999965	1	0.784689	CRYAB	1
hsa05016	Huntington disease	3/468	306/8113	0.999998	1	0.784689	CREB5/TGM2/TUBA3C	3
hsa05014	Amyotrophic lateral sclerosis	4/468	364/8113	0.999999	1	0.784689	NEFL/NRG1/NEFM/TUBA3C	4
hsa04740	Olfactory transduction	3/468	441/8113	1	1	0.784689	PRKG1/RGS2/PDE1A	3
