# Supplementary material for: A risk model based on pyroptosis subtypes predicts tumor immune microenvironment and guides chemotherapy and immunotherapy in bladder cancer
Source: Sci Rep. 2022 Dec 12;12:21467. doi: 10.1038/s41598-022-26110-4 (PMC9744904; doi:10.1038/s41598-022-26110-4)
Supplement: Supplementary file 9 — Supplementary Information 9. [file 41598_2022_26110_MOESM9_ESM.xls]

## Sheet: Table S6
Table S6 Comparison of the risk model constructed in this study with previously published reports
Study ID	Pyroptosis-related gene set	Risk model construction approach		Training datasets	Validation datasets	AUCs (1-year)		AUCs (3-year)		AUCs (5-year)		PMID
		Feature selection	Algorithm			Training	Validation	Training	Validation	Training	Validation
1	57 genes (REACTOME, GO, and literature review)	DEPRGs+Consensus clustering+DEGs+Univariate Cox+LASSO	Multivariate Cox	TCGA	GSE13507	0.7	0.74	0.72	0.67	0.71	0.65	This study
2	52 genes (MSigDB, and literature review)	DEPRGs+Univariate Cox+LASSO	Multivariate Cox	TCGA	GSE31684	0.62	0.56	0.63	0.58	0.63	0.65	34803395
3	57 genes (REACTOME, GO, and literature review)	DEPRGs+Univariate Cox+LASSO	Multivariate Cox	TCGA	GSE32894 (External) / GSE188715(Internal)	0.65	0.80/0.60	0.64	0.82/0.64	0.66	0.80/0.82	36090967
4	15 genes (Manual curation)	PRGs+Consensus clustering+DEGs+Univariate Cox	PCA	TCGA	GSE169455, GSE48075, GSE31684	NA	NA	NA	NA	NA	NA	35479097
